# Supplementary material for: Transcriptional profiles of different states of cancer stem cells in triple-negative breast cancer
Source: Mol Cancer. 2018 Feb 23;17:65. doi: 10.1186/s12943-018-0809-x (PMC5824475; doi:10.1186/s12943-018-0809-x)
Supplement: Supplementary file 2 — Table S2. GO analysis of 391 DEGs by DAVID 6.8. (XLS 35 kb) [file 12943_2018_809_MOESM2_ESM.xls]

## Sheet: GO analysis of 391 DEGs
Category	Term	Count	%	PValue	Genes	List Total	Pop Hits	Pop Total	Fold Enrichment	Bonferroni	Benjamini	FDR
GOTERM_BP_DIRECT	GO:0051279~regulation of release of sequestered calcium ion into cytosol	4	1.08696	0.000929715	CORO1A, PTK2B, UBASH3B, PRKCE	312	11	16792	19.5711	0.759264	0.759264	1.53736
GOTERM_BP_DIRECT	GO:0007568~aging	11	2.98913	0.00102521	CDKN1C, IL6, CCL2, LRP1, APOD, GNRH1, SLC12A2, KRT16, MMP7, ADRA1A, HTR2A	312	165	16792	3.58803	0.792038	0.543972	1.694
GOTERM_BP_DIRECT	GO:0006825~copper ion transport	4	1.08696	0.0024267	HEPH, SLC31A2, COX17, ATP7B	312	15	16792	14.3521	0.975761	0.710596	3.96614
GOTERM_BP_DIRECT	GO:0007411~axon guidance	10	2.71739	0.00287807	NCAM1, FLRT2, NRP1, EFNA1, EFNA3, SEMA3C, EFNA5, BMP7, EPHB1, SLIT3	312	159	16792	3.38494	0.987877	0.668183	4.68735
GOTERM_BP_DIRECT	GO:0050731~positive regulation of peptidyl-tyrosine phosphorylation	7	1.90217	0.00414392	IL6, NRP1, PTK2B, EFNA1, CSPG4, EFNA5, HTR2A	312	82	16792	4.59443	0.998266	0.71959	6.68287
GOTERM_BP_DIRECT	GO:0033280~response to vitamin D	4	1.08696	0.00417693	ALPL, PTGS2, STC1, BMP7	312	18	16792	11.9601	0.998352	0.65632	6.73437
GOTERM_BP_DIRECT	GO:0008360~regulation of cell shape	9	2.44565	0.004583	DLC1, PALM, IL6, CORO1A, CCL2, PALM2-AKAP2, PTK2B, PALM2, SH3KBP1	312	140	16792	3.45989	0.999117	0.633835	7.36583
GOTERM_BP_DIRECT	GO:0007155~cell adhesion	18	4.8913	0.00545477	CTNNAL1, HAPLN4, CCL2, MAGI1, TNC, PRKCE, TPBG, PCDH18, NCAM1, ARVCF, LAMB3, FREM2, DGCR6, ITGB6, COL6A2, COL6A1, VCAN, GPNMB	312	459	16792	2.11061	0.999769	0.648928	8.7079
GOTERM_BP_DIRECT	GO:1900016~negative regulation of cytokine production involved in inflammatory response	3	0.815217	0.00675207	IL1R2, APOD, C5ORF30	312	7	16792	23.0659	0.999969	0.684153	10.6713
GOTERM_BP_DIRECT	GO:0071456~cellular response to hypoxia	7	1.90217	0.00885886	CPEB2, PTGS2, BBC3, STC1, PRKCE, BMP7, AQP1	312	96	16792	3.92441	0.999999	0.743938	13.7754
GOTERM_BP_DIRECT	GO:0071300~cellular response to retinoic acid	6	1.63043	0.00957609	NTRK3, CCL2, PTK2B, TNC, CYP26B1, AQP1	312	70	16792	4.61319	1	0.737955	14.8088
GOTERM_BP_DIRECT	GO:0030198~extracellular matrix organization	10	2.71739	0.0109967	COL9A2, LAMB3, COL9A3, ELF3, TNC, ITGB6, COL6A2, COL6A1, VCAN, MFAP2	312	196	16792	2.74594	1	0.756045	16.8215
GOTERM_BP_DIRECT	GO:0032956~regulation of actin cytoskeleton organization	5	1.3587	0.0110142	DLC1, CORO1A, LRP1, EFNA5, SH3BGRL3	312	47	16792	5.72559	1	0.728645	16.8459
GOTERM_BP_DIRECT	GO:0090331~negative regulation of platelet aggregation	3	0.815217	0.011295	SERPINE2, UBASH3B, C1QTNF1	312	9	16792	17.9402	1	0.711258	17.2384
GOTERM_BP_DIRECT	GO:0070374~positive regulation of ERK1 and ERK2 cascade	9	2.44565	0.0164447	IL6, NRP1, CCL2, PTK2B, ADRA1A, PRKCDBP, PDE8A, GPNMB, HTR2A	312	175	16792	2.76791	1	0.815924	24.1329
GOTERM_BP_DIRECT	GO:0060445~branching involved in salivary gland morphogenesis	3	0.815217	0.0168402	IL6, ESRP2, BMP7	312	11	16792	14.6783	1	0.803112	24.6395
GOTERM_BP_DIRECT	GO:0045765~regulation of angiogenesis	4	1.08696	0.0192836	IL6, PTK2B, EFNA1, GPNMB	312	31	16792	6.94458	1	0.826854	27.6991
GOTERM_BP_DIRECT	GO:0050730~regulation of peptidyl-tyrosine phosphorylation	3	0.815217	0.0233084	EFNA1, TMEM102, PRKCE	312	13	16792	12.4201	1	0.865472	32.4858
GOTERM_BP_DIRECT	GO:0006878~cellular copper ion homeostasis	3	0.815217	0.0233084	MT2A, SLC31A2, ATP7B	312	13	16792	12.4201	1	0.865472	32.4858
GOTERM_BP_DIRECT	GO:0001525~angiogenesis	10	2.71739	0.0236404	NRP1, CCL2, APOD, PTGS2, PTK2B, EFNA1, CSPG4, HS6ST1, RAMP1, EPHB1	312	223	16792	2.41348	1	0.854531	32.867
GOTERM_BP_DIRECT	GO:0050919~negative chemotaxis	4	1.08696	0.024654	FLRT2, SEMA3C, EFNA5, SLIT3	312	34	16792	6.33183	1	0.852055	34.0185
GOTERM_BP_DIRECT	GO:0070208~protein heterotrimerization	3	0.815217	0.0268652	C1QTNF1, COL6A2, COL6A1	312	14	16792	11.533	1	0.862673	36.4663
GOTERM_BP_DIRECT	GO:0051965~positive regulation of synapse assembly	5	1.3587	0.0278075	NTRK3, FLRT2, EFNA5, TPBG, EPHB1	312	62	16792	4.34036	1	0.859502	37.4833
GOTERM_BP_DIRECT	GO:0007010~cytoskeleton organization	8	2.17391	0.0305126	PALM, CCL2, TNIK, KRT6B, TUBB2A, KRT16, SH3KBP1, TUBA4A	312	161	16792	2.67431	1	0.872891	40.3185
GOTERM_BP_DIRECT	GO:0008285~negative regulation of cell proliferation	14	3.80435	0.0336554	DLC1, IL6, PTGS2, GNRH1, SLIT3, SERPINE2, PTGES, RPS6KA2, PTK2B, ADRA1A, RARB, BMP7, GPNMB, FGFBP1	312	396	16792	1.90275	1	0.887398	43.4605
GOTERM_BP_DIRECT	GO:0051895~negative regulation of focal adhesion assembly	3	0.815217	0.034579	DLC1, APOD, PHLDB2	312	16	16792	10.0913	1	0.884108	44.3539
GOTERM_BP_DIRECT	GO:0043524~negative regulation of neuron apoptotic process	7	1.90217	0.0363052	CORO1A, NRP1, CCL2, LRP1, CLCF1, PTK2B, CRLF1	312	132	16792	2.85412	1	0.886686	45.9882
GOTERM_BP_DIRECT	GO:0010872~regulation of cholesterol esterification	2	0.543478	0.0366995	LAMTOR1, ABCG1	312	2	16792	53.8205	1	0.879986	46.3551
GOTERM_BP_DIRECT	GO:2000860~positive regulation of aldosterone secretion	2	0.543478	0.0366995	C1QTNF1, BMP6	312	2	16792	53.8205	1	0.879986	46.3551
GOTERM_BP_DIRECT	GO:0061178~regulation of insulin secretion involved in cellular response to glucose stimulus	3	0.815217	0.0387191	NR1D1, EFNA5, PRKCE	312	17	16792	9.49774	1	0.88458	48.198
GOTERM_BP_DIRECT	GO:0007178~transmembrane receptor protein serine/threonine kinase signaling pathway	3	0.815217	0.0387191	PALM2-AKAP2, PPM1L, AKAP2	312	17	16792	9.49774	1	0.88458	48.198
GOTERM_BP_DIRECT	GO:0031589~cell-substrate adhesion	3	0.815217	0.0387191	CORO1A, TTYH1, EPHB1	312	17	16792	9.49774	1	0.88458	48.198
GOTERM_BP_DIRECT	GO:0001501~skeletal system development	7	1.90217	0.0422832	CDKN1C, ALPL, COL9A2, HAPLN4, VCAN, BMP7, BMP6	312	137	16792	2.74995	1	0.8978	51.3059
GOTERM_BP_DIRECT	GO:0061436~establishment of skin barrier	3	0.815217	0.0430369	CLDN4, KRT16, CYP26B1	312	18	16792	8.97009	1	0.89407	51.9402
GOTERM_BP_DIRECT	GO:0001649~osteoblast differentiation	6	1.63043	0.0440872	ALPL, TNC, COL6A1, VCAN, GPNMB, BMP6	312	104	16792	3.10503	1	0.892126	52.8114
GOTERM_BP_DIRECT	GO:0045429~positive regulation of nitric oxide biosynthetic process	4	1.08696	0.0450691	IL6, PTGS2, PTK2B, PTX3	312	43	16792	5.00656	1	0.889901	53.6122
GOTERM_BP_DIRECT	GO:0045471~response to ethanol	6	1.63043	0.045621	NTRK3, CCL2, GNRH1, PTK2B, TNC, MAOB	312	105	16792	3.07546	1	0.885403	54.0568
GOTERM_BP_DIRECT	GO:0031290~retinal ganglion cell axon guidance	3	0.815217	0.0475244	NRP1, EFNA5, EPHB1	312	19	16792	8.49798	1	0.888365	55.5594
GOTERM_BP_DIRECT	GO:0006879~cellular iron ion homeostasis	4	1.08696	0.0477264	TF, FXN, HEPH, BMP6	312	44	16792	4.89277	1	0.882245	55.7161
GOTERM_BP_DIRECT	GO:0007049~cell cycle	9	2.44565	0.0495883	SEPT4, DBF4B, HJURP, DTYMK, PARD3B, PRKCE, SPIN2B, CCNDBP1, ESCO2	312	217	16792	2.23219	1	0.885016	57.1364
