# Supplementary material for: Transcriptional profiles of different states of cancer stem cells in triple-negative breast cancer
Source: Mol Cancer. 2018 Feb 23;17:65. doi: 10.1186/s12943-018-0809-x (PMC5824475; doi:10.1186/s12943-018-0809-x)
Supplement: Supplementary file 3 — Table S3. GSEA summary. (XLSX 360 kb) [file 12943_2018_809_MOESM3_ESM.xlsx]

## Sheet: AD1412
PDX1_A/D_UP_NAME	GS<br> follow link to MSigDB	GS DETAILS	SIZE	ES	NES	NOM p-val	FDR q-val	FWER p-val	RANK AT MAX	LEADING EDGE
GO_ALCOHOL_METABOLIC_PROCESS	GO_ALCOHOL_METABOLIC_PROCESS	Details ...	33	0.49674	2.17784	0	0.0875016	0.075	308	tags=55%, list=22%, signal=68%
GO_LIPID_BIOSYNTHETIC_PROCESS	GO_LIPID_BIOSYNTHETIC_PROCESS	Details ...	58	0.417959	2.13107	0	0.0742237	0.122	308	tags=50%, list=22%, signal=62%
GO_LIPID_METABOLIC_PROCESS	GO_LIPID_METABOLIC_PROCESS	Details ...	97	0.375219	2.11085	0	0.0618746	0.151	321	tags=46%, list=23%, signal=56%
GO_SINGLE_ORGANISM_BIOSYNTHETIC_PROCESS	GO_SINGLE_ORGANISM_BIOSYNTHETIC_PROCESS	Details ...	129	0.343994	2.06689	0	0.0716042	0.224	308	tags=41%, list=22%, signal=48%
GO_STEROID_METABOLIC_PROCESS	GO_STEROID_METABOLIC_PROCESS	Details ...	18	0.55711	2.06624	0.00204082	0.0579648	0.226	373	tags=72%, list=27%, signal=98%
GO_INTRINSIC_COMPONENT_OF_ENDOPLASMIC_RETICULUM_MEMBRANE	GO_INTRINSIC_COMPONENT_OF_ENDOPLASMIC_RETICULUM_MEMBRANE	Details ...	24	0.511562	2.06209	0	0.0494285	0.231	594	tags=92%, list=43%, signal=158%
GO_ALCOHOL_BIOSYNTHETIC_PROCESS	GO_ALCOHOL_BIOSYNTHETIC_PROCESS	Details ...	16	0.584399	2.05584	0	0.0443141	0.24	308	tags=69%, list=22%, signal=87%
GO_SMALL_MOLECULE_BIOSYNTHETIC_PROCESS	GO_SMALL_MOLECULE_BIOSYNTHETIC_PROCESS	Details ...	51	0.406332	2.00229	0	0.0665819	0.376	308	tags=51%, list=22%, signal=63%
GO_SMALL_MOLECULE_METABOLIC_PROCESS	GO_SMALL_MOLECULE_METABOLIC_PROCESS	Details ...	145	0.320342	1.98973	0	0.0651228	0.406	373	tags=46%, list=27%, signal=56%
GO_CELLULAR_LIPID_METABOLIC_PROCESS	GO_CELLULAR_LIPID_METABOLIC_PROCESS	Details ...	81	0.360331	1.97084	0	0.0691143	0.466	321	tags=46%, list=23%, signal=56%
GO_CELLULAR_CHEMICAL_HOMEOSTASIS	GO_CELLULAR_CHEMICAL_HOMEOSTASIS	Details ...	30	0.456432	1.93881	0.00384615	0.0863994	0.578	141	tags=30%, list=10%, signal=33%
GO_ORGANOPHOSPHATE_BIOSYNTHETIC_PROCESS	GO_ORGANOPHOSPHATE_BIOSYNTHETIC_PROCESS	Details ...	51	0.38051	1.88516	0.00410678	0.12188	0.735	300	tags=43%, list=22%, signal=53%
GO_ORGANOPHOSPHATE_METABOLIC_PROCESS	GO_ORGANOPHOSPHATE_METABOLIC_PROCESS	Details ...	84	0.333422	1.86722	0	0.129732	0.772	366	tags=44%, list=26%, signal=56%
GO_SULFUR_COMPOUND_METABOLIC_PROCESS	GO_SULFUR_COMPOUND_METABOLIC_PROCESS	Details ...	31	0.432468	1.86655	0.0104384	0.121018	0.773	302	tags=48%, list=22%, signal=61%
GO_ORGANIC_HYDROXY_COMPOUND_METABOLIC_PROCESS	GO_ORGANIC_HYDROXY_COMPOUND_METABOLIC_PROCESS	Details ...	44	0.387509	1.85588	0.00407332	0.122665	0.803	308	tags=45%, list=22%, signal=57%
GO_FATTY_ACID_METABOLIC_PROCESS	GO_FATTY_ACID_METABOLIC_PROCESS	Details ...	25	0.450738	1.85515	0.00902935	0.115922	0.806	345	tags=60%, list=25%, signal=78%
GO_PHOSPHOLIPID_METABOLIC_PROCESS	GO_PHOSPHOLIPID_METABOLIC_PROCESS	Details ...	38	0.405565	1.85001	0.00395257	0.113492	0.822	312	tags=47%, list=23%, signal=59%
GO_NUCLEAR_OUTER_MEMBRANE_ENDOPLASMIC_RETICULUM_MEMBRANE_NETWORK	GO_NUCLEAR_OUTER_MEMBRANE_ENDOPLASMIC_RETICULUM_MEMBRANE_NETWORK	Details ...	92	0.327401	1.84439	0	0.112039	0.836	471	tags=55%, list=34%, signal=78%
GO_METAL_ION_TRANSMEMBRANE_TRANSPORTER_ACTIVITY	GO_METAL_ION_TRANSMEMBRANE_TRANSPORTER_ACTIVITY	Details ...	20	0.476283	1.80032	0.0170213	0.146616	0.921	227	tags=45%, list=16%, signal=53%
GO_PHOSPHOLIPID_BIOSYNTHETIC_PROCESS	GO_PHOSPHOLIPID_BIOSYNTHETIC_PROCESS	Details ...	31	0.41896	1.79721	0.00833333	0.142638	0.926	300	tags=48%, list=22%, signal=60%
GO_ENDOPLASMIC_RETICULUM_PART	GO_ENDOPLASMIC_RETICULUM_PART		106	0.30127	1.7892	0	0.143365	0.934	410	tags=48%, list=30%, signal=63%
GO_CELLULAR_HOMEOSTASIS	GO_CELLULAR_HOMEOSTASIS		35	0.393989	1.77399	0.0130719	0.153324	0.954	141	tags=26%, list=10%, signal=28%
GO_INORGANIC_CATION_TRANSMEMBRANE_TRANSPORTER_ACTIVITY	GO_INORGANIC_CATION_TRANSMEMBRANE_TRANSPORTER_ACTIVITY		28	0.422679	1.77292	0.0107296	0.147576	0.954	227	tags=39%, list=16%, signal=46%
GO_SECONDARY_ACTIVE_TRANSMEMBRANE_TRANSPORTER_ACTIVITY	GO_SECONDARY_ACTIVE_TRANSMEMBRANE_TRANSPORTER_ACTIVITY		18	0.483914	1.76973	0.0140845	0.144291	0.954	149	tags=39%, list=11%, signal=43%
GO_PHOSPHATIDYLINOSITOL_METABOLIC_PROCESS	GO_PHOSPHATIDYLINOSITOL_METABOLIC_PROCESS		19	0.474525	1.76477	0.0119048	0.144148	0.959	312	tags=47%, list=23%, signal=60%
GO_INTRINSIC_COMPONENT_OF_ORGANELLE_MEMBRANE	GO_INTRINSIC_COMPONENT_OF_ORGANELLE_MEMBRANE		40	0.370968	1.74907	0.010142	0.154452	0.969	471	tags=65%, list=34%, signal=96%
GO_ORGANIC_HYDROXY_COMPOUND_BIOSYNTHETIC_PROCESS	GO_ORGANIC_HYDROXY_COMPOUND_BIOSYNTHETIC_PROCESS		22	0.451268	1.74501	0.0147059	0.153921	0.969	355	tags=59%, list=26%, signal=78%
GO_ACTIVE_TRANSMEMBRANE_TRANSPORTER_ACTIVITY	GO_ACTIVE_TRANSMEMBRANE_TRANSPORTER_ACTIVITY		23	0.440676	1.73655	0.0201207	0.157893	0.979	204	tags=39%, list=15%, signal=45%
GO_PROTEIN_TARGETING	GO_PROTEIN_TARGETING		26	0.416555	1.72338	0.0126582	0.166909	0.987	746	tags=96%, list=54%, signal=205%
GO_CATION_TRANSMEMBRANE_TRANSPORTER_ACTIVITY	GO_CATION_TRANSMEMBRANE_TRANSPORTER_ACTIVITY		33	0.384591	1.70066	0.0245399	0.188436	0.992	227	tags=36%, list=16%, signal=42%
GO_ORGANIC_ACID_BIOSYNTHETIC_PROCESS	GO_ORGANIC_ACID_BIOSYNTHETIC_PROCESS		27	0.400991	1.69678	0.0138067	0.187696	0.993	302	tags=52%, list=22%, signal=65%
GO_PROTEIN_LOCALIZATION_TO_MEMBRANE	GO_PROTEIN_LOCALIZATION_TO_MEMBRANE		22	0.429794	1.67427	0.0123203	0.211626	0.996	701	tags=91%, list=51%, signal=181%
GO_ESTABLISHMENT_OF_PROTEIN_LOCALIZATION_TO_MEMBRANE	GO_ESTABLISHMENT_OF_PROTEIN_LOCALIZATION_TO_MEMBRANE		15	0.470029	1.65164	0.0287474	0.238574	0.999	739	tags=100%, list=53%, signal=212%
GO_COENZYME_BIOSYNTHETIC_PROCESS	GO_COENZYME_BIOSYNTHETIC_PROCESS		18	0.450156	1.64577	0.0322581	0.24064	1	366	tags=61%, list=26%, signal=82%
GO_MEMBRANE_LIPID_BIOSYNTHETIC_PROCESS	GO_MEMBRANE_LIPID_BIOSYNTHETIC_PROCESS		15	0.478296	1.64412	0.0215264	0.236272	1	288	tags=53%, list=21%, signal=67%
GO_MEMBRANE_LIPID_METABOLIC_PROCESS	GO_MEMBRANE_LIPID_METABOLIC_PROCESS		23	0.402649	1.63087	0.0383065	0.249477	1	288	tags=43%, list=21%, signal=54%
PDX1_A/D_DOWN_NAME	GS<br> follow link to MSigDB	GS DETAILS	SIZE	ES	NES	NOM p-val	FDR q-val	FWER p-val	RANK AT MAX	LEADING EDGE
GO_EXTRACELLULAR_STRUCTURE_ORGANIZATION	GO_EXTRACELLULAR_STRUCTURE_ORGANIZATION	Details ...	18	-0.61314	-2.2542	0	0.0201052	0.023	286	tags=67%, list=21%, signal=83%
GO_EXTRACELLULAR_MATRIX	GO_EXTRACELLULAR_MATRIX	Details ...	24	-0.50798	-2.05562	0.00194553	0.114486	0.227	286	tags=58%, list=21%, signal=72%
GO_INFLAMMATORY_RESPONSE	GO_INFLAMMATORY_RESPONSE	Details ...	21	-0.531819	-2.05471	0.00403226	0.0775037	0.23	305	tags=57%, list=22%, signal=72%
GO_PROTEINACEOUS_EXTRACELLULAR_MATRIX	GO_PROTEINACEOUS_EXTRACELLULAR_MATRIX	Details ...	23	-0.520399	-2.00231	0.00382409	0.0999178	0.367	286	tags=61%, list=21%, signal=75%
GO_MOVEMENT_OF_CELL_OR_SUBCELLULAR_COMPONENT	GO_MOVEMENT_OF_CELL_OR_SUBCELLULAR_COMPONENT	Details ...	83	-0.361585	-2.00121	0.00185529	0.0808164	0.37	425	tags=54%, list=31%, signal=74%
PDX2_A/D_UP_NAME	GS<br> follow link to MSigDB	GS DETAILS	SIZE	ES	NES	NOM p-val	FDR q-val	FWER p-val	RANK AT MAX	LEADING EDGE
GO_INNATE_IMMUNE_RESPONSE	GO_INNATE_IMMUNE_RESPONSE	Details ...	34	0.484551	2.12154	0	0.173275	0.164	198	tags=38%, list=14%, signal=44%
GO_POSITIVE_REGULATION_OF_SEQUENCE_SPECIFIC_DNA_BINDING_TRANSCRIPTION_FACTOR_ACTIVITY	GO_POSITIVE_REGULATION_OF_SEQUENCE_SPECIFIC_DNA_BINDING_TRANSCRIPTION_FACTOR_ACTIVITY	Details ...	19	0.546958	2.01081	0	0.249726	0.42	329	tags=63%, list=24%, signal=82%
GO_GLYCEROPHOSPHOLIPID_METABOLIC_PROCESS	GO_GLYCEROPHOSPHOLIPID_METABOLIC_PROCESS	Details ...	30	0.473217	1.96994	0.00183824	0.238958	0.54	555	tags=87%, list=40%, signal=142%
PDX2_A/D_DOWN_NAME	0

## Sheet: BD1670
PDX1_B/D_UP_NAME	0
PDX1_B/D_DOWN_NAME	0
PDX2_B/D_UP_NAME	GS<br> follow link to MSigDB	GS DETAILS	SIZE	ES	NES	NOM p-val	FDR q-val	FWER p-val	RANK AT MAX	LEADING EDGE
GO_NUCLEAR_CHROMOSOME_SEGREGATION	GO_NUCLEAR_CHROMOSOME_SEGREGATION	Details ...	26	0.58277	2.41842	0	0.00864721	0.007	209	tags=54%, list=13%, signal=61%
GO_CHROMOSOME_SEGREGATION	GO_CHROMOSOME_SEGREGATION	Details ...	29	0.537115	2.31897	0	0.00793996	0.013	209	tags=48%, list=13%, signal=54%
GO_CHROMOSOME_CENTROMERIC_REGION	GO_CHROMOSOME_CENTROMERIC_REGION	Details ...	24	0.571862	2.30278	0	0.00660356	0.016	480	tags=71%, list=29%, signal=98%
GO_SISTER_CHROMATID_SEGREGATION	GO_SISTER_CHROMATID_SEGREGATION	Details ...	23	0.552882	2.26429	0	0.0086546	0.028	179	tags=48%, list=11%, signal=53%
GO_KINETOCHORE	GO_KINETOCHORE	Details ...	18	0.583621	2.18588	0	0.0201745	0.078	405	tags=67%, list=25%, signal=87%
GO_CHROMOSOMAL_REGION	GO_CHROMOSOMAL_REGION	Details ...	35	0.478658	2.18107	0.00262467	0.0178216	0.083	405	tags=54%, list=25%, signal=70%
GO_REGULATION_OF_MICROTUBULE_BASED_PROCESS	GO_REGULATION_OF_MICROTUBULE_BASED_PROCESS	Details ...	28	0.496634	2.13223	0	0.0231316	0.12	223	tags=43%, list=14%, signal=49%
GO_CONDENSED_CHROMOSOME	GO_CONDENSED_CHROMOSOME	Details ...	27	0.489294	2.10676	0	0.0254178	0.149	163	tags=37%, list=10%, signal=40%
GO_CHROMOSOME	GO_CHROMOSOME	Details ...	87	0.368237	2.10025	0	0.0239565	0.159	480	tags=48%, list=29%, signal=64%
GO_SPINDLE	GO_SPINDLE	Details ...	35	0.459421	2.09841	0	0.0215609	0.159	223	tags=40%, list=14%, signal=45%
GO_DNA_PACKAGING_COMPLEX	GO_DNA_PACKAGING_COMPLEX	Details ...	15	0.590585	2.08688	0.00692841	0.0222016	0.179	521	tags=80%, list=32%, signal=116%
GO_REGULATION_OF_MICROTUBULE_POLYMERIZATION_OR_DEPOLYMERIZATION	GO_REGULATION_OF_MICROTUBULE_POLYMERIZATION_OR_DEPOLYMERIZATION	Details ...	22	0.517416	2.07417	0	0.0230749	0.201	223	tags=45%, list=14%, signal=52%
GO_CONDENSED_CHROMOSOME_CENTROMERIC_REGION	GO_CONDENSED_CHROMOSOME_CENTROMERIC_REGION	Details ...	16	0.577503	2.07047	0	0.0216747	0.205	392	tags=63%, list=24%, signal=81%
GO_PROTEIN_DNA_COMPLEX	GO_PROTEIN_DNA_COMPLEX	Details ...	17	0.555139	2.04099	0	0.0272221	0.265	317	tags=65%, list=19%, signal=79%
GO_NEGATIVE_REGULATION_OF_CYTOSKELETON_ORGANIZATION	GO_NEGATIVE_REGULATION_OF_CYTOSKELETON_ORGANIZATION	Details ...	20	0.521761	2.01406	0.00452489	0.0319923	0.327	223	tags=45%, list=14%, signal=51%
GO_NEGATIVE_REGULATION_OF_PROTEIN_COMPLEX_DISASSEMBLY	GO_NEGATIVE_REGULATION_OF_PROTEIN_COMPLEX_DISASSEMBLY	Details ...	16	0.56543	2.01007	0	0.0307744	0.333	223	tags=50%, list=14%, signal=57%
GO_CELL_CYCLE_PROCESS	GO_CELL_CYCLE_PROCESS	Details ...	107	0.335721	2.00661	0	0.0297013	0.338	345	tags=39%, list=21%, signal=46%
GO_SISTER_CHROMATID_COHESION	GO_SISTER_CHROMATID_COHESION	Details ...	15	0.573021	2.00247	0	0.0290141	0.348	179	tags=53%, list=11%, signal=59%
GO_PROTEIN_HETERODIMERIZATION_ACTIVITY	GO_PROTEIN_HETERODIMERIZATION_ACTIVITY	Details ...	37	0.413704	1.95582	0	0.040878	0.469	212	tags=32%, list=13%, signal=36%
GO_MITOTIC_CELL_CYCLE	GO_MITOTIC_CELL_CYCLE	Details ...	84	0.340908	1.93041	0	0.0479162	0.539	480	tags=50%, list=29%, signal=67%
GO_SPINDLE_POLE	GO_SPINDLE_POLE		20	0.496501	1.92176	0.00221239	0.0491623	0.568	223	tags=45%, list=14%, signal=51%
GO_CHROMOSOME_ORGANIZATION	GO_CHROMOSOME_ORGANIZATION		91	0.338981	1.90941	0	0.0524844	0.6	209	tags=30%, list=13%, signal=32%
GO_REGULATION_OF_CELL_CYCLE_PROCESS	GO_REGULATION_OF_CELL_CYCLE_PROCESS		61	0.36129	1.90713	0	0.0509623	0.606	451	tags=49%, list=27%, signal=65%
GO_NEGATIVE_REGULATION_OF_ORGANELLE_ORGANIZATION	GO_NEGATIVE_REGULATION_OF_ORGANELLE_ORGANIZATION		29	0.436803	1.86957	0.002331	0.067372	0.731	230	tags=38%, list=14%, signal=43%
GO_REGULATION_OF_CELL_CYCLE_PHASE_TRANSITION	GO_REGULATION_OF_CELL_CYCLE_PHASE_TRANSITION		36	0.407065	1.85252	0.00804289	0.0736588	0.781	451	tags=56%, list=27%, signal=75%
GO_NUCLEAR_CHROMOSOME	GO_NUCLEAR_CHROMOSOME		51	0.35917	1.84113	0.00276243	0.0770494	0.802	280	tags=33%, list=17%, signal=39%
GO_CELL_CYCLE	GO_CELL_CYCLE		128	0.296606	1.83339	0	0.0790883	0.823	480	tags=45%, list=29%, signal=59%
GO_ORGANELLE_FISSION	GO_ORGANELLE_FISSION		56	0.351458	1.81691	0	0.0861485	0.856	322	tags=39%, list=20%, signal=47%
GO_NUCLEAR_CHROMATIN	GO_NUCLEAR_CHROMATIN		31	0.418282	1.80771	0.00255102	0.0892649	0.873	317	tags=42%, list=19%, signal=51%
GO_MIDBODY	GO_MIDBODY		15	0.507042	1.76914	0.00952381	0.114418	0.944	235	tags=47%, list=14%, signal=54%
GO_REGULATION_OF_PROTEIN_COMPLEX_DISASSEMBLY	GO_REGULATION_OF_PROTEIN_COMPLEX_DISASSEMBLY		20	0.457789	1.75947	0.0118483	0.118346	0.958	223	tags=40%, list=14%, signal=46%
GO_MEIOTIC_CELL_CYCLE	GO_MEIOTIC_CELL_CYCLE		16	0.485252	1.75129	0.0207852	0.120453	0.963	396	tags=50%, list=24%, signal=65%
GO_DNA_PACKAGING	GO_DNA_PACKAGING		22	0.442792	1.75122	0.00714286	0.116916	0.963	317	tags=45%, list=19%, signal=56%
GO_MICROTUBULE_CYTOSKELETON_ORGANIZATION	GO_MICROTUBULE_CYTOSKELETON_ORGANIZATION		35	0.379668	1.74115	0.0049505	0.121474	0.97	223	tags=34%, list=14%, signal=39%
GO_MITOTIC_NUCLEAR_DIVISION	GO_MITOTIC_NUCLEAR_DIVISION		45	0.3527	1.71679	0.00755667	0.141813	0.982	380	tags=44%, list=23%, signal=56%
GO_CHROMATIN_ASSEMBLY_OR_DISASSEMBLY	GO_CHROMATIN_ASSEMBLY_OR_DISASSEMBLY		19	0.447197	1.70783	0.018648	0.146902	0.988	317	tags=47%, list=19%, signal=58%
GO_SKIN_DEVELOPMENT	GO_SKIN_DEVELOPMENT		18	0.443729	1.69211	0.0169903	0.160372	0.994	291	tags=39%, list=18%, signal=47%
GO_REGULATION_OF_CELL_DIVISION	GO_REGULATION_OF_CELL_DIVISION		24	0.413041	1.67374	0.01373	0.175735	0.997	380	tags=54%, list=23%, signal=69%
GO_REGULATION_OF_LIGASE_ACTIVITY	GO_REGULATION_OF_LIGASE_ACTIVITY		17	0.453494	1.6693	0.0219298	0.176285	0.998	804	tags=94%, list=49%, signal=182%
GO_POSITIVE_REGULATION_OF_CELL_CYCLE	GO_POSITIVE_REGULATION_OF_CELL_CYCLE		33	0.377306	1.66836	0.020202	0.172736	0.998	234	tags=33%, list=14%, signal=38%
GO_ADAPTIVE_IMMUNE_RESPONSE	GO_ADAPTIVE_IMMUNE_RESPONSE		19	0.437608	1.66446	0.0216346	0.172965	0.998	185	tags=37%, list=11%, signal=41%
GO_CHROMATIN	GO_CHROMATIN		40	0.350208	1.65295	0.0177665	0.181814	0.999	521	tags=50%, list=32%, signal=71%
GO_MICROTUBULE	GO_MICROTUBULE		29	0.381845	1.637	0.0196078	0.19592	0.999	344	tags=45%, list=21%, signal=56%
GO_REGULATION_OF_CYTOSKELETON_ORGANIZATION	GO_REGULATION_OF_CYTOSKELETON_ORGANIZATION		47	0.333323	1.62856	0.0248756	0.20215	0.999	223	tags=32%, list=14%, signal=36%
GO_REGULATION_OF_MITOTIC_CELL_CYCLE	GO_REGULATION_OF_MITOTIC_CELL_CYCLE		53	0.314837	1.62688	0.00248139	0.199579	0.999	451	tags=45%, list=27%, signal=60%
GO_REGULATION_OF_NUCLEAR_DIVISION	GO_REGULATION_OF_NUCLEAR_DIVISION		17	0.450897	1.6175	0.031401	0.206726	0.999	451	tags=59%, list=27%, signal=80%
GO_DNA_CONFORMATION_CHANGE	GO_DNA_CONFORMATION_CHANGE		28	0.376922	1.61491	0.0289855	0.206017	0.999	250	tags=36%, list=15%, signal=41%
GO_REGULATION_OF_CELL_CYCLE_ARREST	GO_REGULATION_OF_CELL_CYCLE_ARREST		18	0.426191	1.59987	0.0316027	0.221699	0.999	675	tags=78%, list=41%, signal=130%
GO_SUPRAMOLECULAR_FIBER	GO_SUPRAMOLECULAR_FIBER		44	0.323948	1.59137	0.0179028	0.229855	1	396	tags=43%, list=24%, signal=55%
PDX2_B/D_DOWN_NAME	GS<br> follow link to MSigDB	GS DETAILS	SIZE	ES	NES	NOM p-val	FDR q-val	FWER p-val	RANK AT MAX	LEADING EDGE
GO_EXTRACELLULAR_STRUCTURE_ORGANIZATION	GO_EXTRACELLULAR_STRUCTURE_ORGANIZATION	Details ...	24	-0.590518	-2.20507	0.00171233	0.0312783	0.037	221	tags=42%, list=13%, signal=47%

## Sheet: CD1384
PDX1_C/D_UP_NAME	GS<br> follow link to MSigDB	GS DETAILS	SIZE	ES	NES	NOM p-val	FDR q-val	FWER p-val	RANK AT MAX	LEADING EDGE
GO_EXTRACELLULAR_STRUCTURE_ORGANIZATION	GO_EXTRACELLULAR_STRUCTURE_ORGANIZATION	Details ...	22	0.590385	2.12417	0.00149925	0.0976474	0.097	231	tags=59%, list=17%, signal=70%
GO_ANGIOGENESIS	GO_ANGIOGENESIS	Details ...	25	0.576355	2.10969	0	0.0566952	0.112	286	tags=56%, list=21%, signal=70%
GO_RESPONSE_TO_ACID_CHEMICAL	GO_RESPONSE_TO_ACID_CHEMICAL	Details ...	22	0.596755	2.0988	0	0.0449364	0.133	223	tags=50%, list=16%, signal=59%
GO_RESPONSE_TO_ALCOHOL	GO_RESPONSE_TO_ALCOHOL	Details ...	29	0.539744	2.07467	0	0.041441	0.162	189	tags=41%, list=14%, signal=47%
GO_EXTRACELLULAR_MATRIX	GO_EXTRACELLULAR_MATRIX	Details ...	25	0.572755	2.07222	0	0.0337288	0.164	136	tags=48%, list=10%, signal=52%
GO_PROTEINACEOUS_EXTRACELLULAR_MATRIX	GO_PROTEINACEOUS_EXTRACELLULAR_MATRIX	Details ...	21	0.576502	2.02637	0	0.0493065	0.272	185	tags=52%, list=14%, signal=60%
GO_CELLULAR_RESPONSE_TO_OXYGEN_CONTAINING_COMPOUND	GO_CELLULAR_RESPONSE_TO_OXYGEN_CONTAINING_COMPOUND	Details ...	54	0.447624	2.01092	0	0.0501761	0.316	189	tags=33%, list=14%, signal=37%
GO_UDP_GLYCOSYLTRANSFERASE_ACTIVITY	GO_UDP_GLYCOSYLTRANSFERASE_ACTIVITY	Details ...	16	0.609696	2.00246	0.00164204	0.0484044	0.34	154	tags=50%, list=11%, signal=56%
GO_BLOOD_VESSEL_MORPHOGENESIS	GO_BLOOD_VESSEL_MORPHOGENESIS	Details ...	31	0.505721	1.97796	0.00148588	0.0561137	0.414	286	tags=52%, list=21%, signal=64%
GO_EXTRACELLULAR_SPACE	GO_EXTRACELLULAR_SPACE	Details ...	79	0.407179	1.95547	0	0.0642401	0.484	300	tags=41%, list=22%, signal=49%
GO_ORGANIC_ACID_BINDING	GO_ORGANIC_ACID_BINDING	Details ...	17	0.591685	1.94954	0	0.0621246	0.504	144	tags=41%, list=11%, signal=45%
GO_ORGAN_MORPHOGENESIS	GO_ORGAN_MORPHOGENESIS	Details ...	53	0.442089	1.9479	0.00135685	0.0580014	0.51	257	tags=42%, list=19%, signal=49%
GO_SKELETAL_SYSTEM_DEVELOPMENT	GO_SKELETAL_SYSTEM_DEVELOPMENT	Details ...	34	0.490639	1.94595	0	0.0548893	0.518	185	tags=41%, list=14%, signal=46%
GO_CIRCULATORY_SYSTEM_PROCESS	GO_CIRCULATORY_SYSTEM_PROCESS	Details ...	27	0.495543	1.9	0.00581395	0.0801054	0.684	312	tags=59%, list=23%, signal=75%
GO_APICAL_PART_OF_CELL	GO_APICAL_PART_OF_CELL	Details ...	27	0.506645	1.89107	0.00298507	0.08223	0.724	283	tags=48%, list=21%, signal=60%
GO_ENZYME_LINKED_RECEPTOR_PROTEIN_SIGNALING_PATHWAY	GO_ENZYME_LINKED_RECEPTOR_PROTEIN_SIGNALING_PATHWAY	Details ...	40	0.455318	1.88982	0.0028777	0.078248	0.731	307	tags=45%, list=23%, signal=56%
GO_VASCULATURE_DEVELOPMENT	GO_VASCULATURE_DEVELOPMENT	Details ...	37	0.464893	1.8829	0	0.0782264	0.747	254	tags=46%, list=19%, signal=55%
GO_MULTI_MULTICELLULAR_ORGANISM_PROCESS	GO_MULTI_MULTICELLULAR_ORGANISM_PROCESS	Details ...	17	0.571508	1.86995	0.00466563	0.0835184	0.782	185	tags=47%, list=14%, signal=54%
GO_RESPONSE_TO_HORMONE	GO_RESPONSE_TO_HORMONE	Details ...	63	0.404093	1.86578	0.0013587	0.0828633	0.802	189	tags=32%, list=14%, signal=35%
GO_POSITIVE_REGULATION_OF_VASCULATURE_DEVELOPMENT	GO_POSITIVE_REGULATION_OF_VASCULATURE_DEVELOPMENT	Details ...	15	0.592482	1.86524	0.00813008	0.0792579	0.804	246	tags=53%, list=18%, signal=64%
GO_CIRCULATORY_SYSTEM_DEVELOPMENT	GO_CIRCULATORY_SYSTEM_DEVELOPMENT		53	0.428183	1.8625	0.00268097	0.0779932	0.814	257	tags=40%, list=19%, signal=47%
GO_GLYCOPROTEIN_METABOLIC_PROCESS	GO_GLYCOPROTEIN_METABOLIC_PROCESS		22	0.530355	1.85473	0.0060423	0.0794551	0.835	154	tags=41%, list=11%, signal=45%
GO_CELLULAR_RESPONSE_TO_LIPID	GO_CELLULAR_RESPONSE_TO_LIPID		37	0.451572	1.83322	0.00686813	0.0943588	0.905	328	tags=46%, list=24%, signal=59%
GO_RESPONSE_TO_LIPID	GO_RESPONSE_TO_LIPID		70	0.398619	1.82702	0.00134589	0.0958673	0.922	189	tags=30%, list=14%, signal=33%
GO_TISSUE_DEVELOPMENT	GO_TISSUE_DEVELOPMENT		98	0.36383	1.81266	0	0.103808	0.942	257	tags=34%, list=19%, signal=39%
GO_APICAL_PLASMA_MEMBRANE	GO_APICAL_PLASMA_MEMBRANE		24	0.487752	1.81171	0.0015528	0.100565	0.943	283	tags=46%, list=21%, signal=57%
GO_AGING	GO_AGING		20	0.523972	1.80561	0.00921659	0.102931	0.954	234	tags=50%, list=17%, signal=60%
GO_REGULATION_OF_CELL_ADHESION	GO_REGULATION_OF_CELL_ADHESION		48	0.413622	1.77215	0.00281294	0.131636	0.984	303	tags=40%, list=22%, signal=49%
GO_ORGANIC_ANION_TRANSPORT	GO_ORGANIC_ANION_TRANSPORT		33	0.446321	1.76642	0.0121951	0.133518	0.989	283	tags=42%, list=21%, signal=52%
GO_CELLULAR_RESPONSE_TO_HORMONE_STIMULUS	GO_CELLULAR_RESPONSE_TO_HORMONE_STIMULUS		38	0.434749	1.7664	0.00842697	0.1291	0.989	328	tags=47%, list=24%, signal=61%
GO_RESPONSE_TO_STEROID_HORMONE	GO_RESPONSE_TO_STEROID_HORMONE		39	0.423687	1.75993	0.0100143	0.131284	0.992	286	tags=41%, list=21%, signal=51%
GO_RESPONSE_TO_CORTICOSTEROID	GO_RESPONSE_TO_CORTICOSTEROID		15	0.553165	1.75399	0.0141287	0.133921	0.994	272	tags=53%, list=20%, signal=66%
GO_GOLGI_APPARATUS_PART	GO_GOLGI_APPARATUS_PART		59	0.381722	1.72981	0.00524934	0.158842	0.999	183	tags=27%, list=14%, signal=30%
GO_INNATE_IMMUNE_RESPONSE	GO_INNATE_IMMUNE_RESPONSE		29	0.455065	1.72885	0.00900901	0.155575	0.999	100	tags=24%, list=7%, signal=26%
GO_SYSTEM_PROCESS	GO_SYSTEM_PROCESS		85	0.356522	1.7241	0.00797872	0.157181	0.999	312	tags=41%, list=23%, signal=50%
GO_OSSIFICATION	GO_OSSIFICATION		21	0.496709	1.7237	0.015528	0.153194	0.999	101	tags=29%, list=7%, signal=30%
GO_CELLULAR_RESPONSE_TO_ENDOGENOUS_STIMULUS	GO_CELLULAR_RESPONSE_TO_ENDOGENOUS_STIMULUS		61	0.376017	1.7172	0.0135135	0.157283	1	328	tags=41%, list=24%, signal=52%
GO_TRANSFERASE_ACTIVITY_TRANSFERRING_HEXOSYL_GROUPS	GO_TRANSFERASE_ACTIVITY_TRANSFERRING_HEXOSYL_GROUPS		18	0.521955	1.7122	0.0139969	0.160099	1	154	tags=39%, list=11%, signal=43%
GO_RESPONSE_TO_ENDOGENOUS_STIMULUS	GO_RESPONSE_TO_ENDOGENOUS_STIMULUS		93	0.347597	1.70027	0.0025641	0.170893	1	189	tags=27%, list=14%, signal=29%
GO_GROWTH	GO_GROWTH		31	0.430135	1.696	0.00874636	0.172515	1	246	tags=39%, list=18%, signal=46%
GO_REGULATION_OF_VASCULATURE_DEVELOPMENT	GO_REGULATION_OF_VASCULATURE_DEVELOPMENT		20	0.496419	1.69407	0.014658	0.170632	1	246	tags=45%, list=18%, signal=54%
GO_RECEPTOR_COMPLEX	GO_RECEPTOR_COMPLEX		24	0.461706	1.68489	0.0198473	0.18065	1	122	tags=29%, list=9%, signal=31%
GO_ANATOMICAL_STRUCTURE_FORMATION_INVOLVED_IN_MORPHOGENESIS	GO_ANATOMICAL_STRUCTURE_FORMATION_INVOLVED_IN_MORPHOGENESIS		64	0.369472	1.68447	0.0112202	0.176928	1	257	tags=34%, list=19%, signal=40%
GO_TRANSMEMBRANE_RECEPTOR_PROTEIN_TYROSINE_KINASE_SIGNALING_PATHWAY	GO_TRANSMEMBRANE_RECEPTOR_PROTEIN_TYROSINE_KINASE_SIGNALING_PATHWAY		27	0.450306	1.68138	0.0166415	0.176843	1	307	tags=44%, list=23%, signal=56%
GO_ORGANIC_ACID_METABOLIC_PROCESS	GO_ORGANIC_ACID_METABOLIC_PROCESS		71	0.359444	1.65787	0.0078637	0.205935	1	210	tags=30%, list=16%, signal=33%
GO_MULTI_ORGANISM_REPRODUCTIVE_PROCESS	GO_MULTI_ORGANISM_REPRODUCTIVE_PROCESS		54	0.375661	1.65478	0.00710227	0.205966	1	311	tags=39%, list=23%, signal=48%
GO_GLYCOSYLATION	GO_GLYCOSYLATION		16	0.494213	1.65112	0.0263158	0.206813	1	137	tags=38%, list=10%, signal=41%
GO_LIPID_LOCALIZATION	GO_LIPID_LOCALIZATION		20	0.47237	1.65044	0.0388199	0.203482	1	149	tags=35%, list=11%, signal=39%
GO_CARBOHYDRATE_METABOLIC_PROCESS	GO_CARBOHYDRATE_METABOLIC_PROCESS		42	0.392476	1.64526	0.0155587	0.207714	1	164	tags=29%, list=12%, signal=32%
GO_CARBOHYDRATE_BIOSYNTHETIC_PROCESS	GO_CARBOHYDRATE_BIOSYNTHETIC_PROCESS		15	0.5204	1.64367	0.0333333	0.206018	1	68	tags=27%, list=5%, signal=28%
GO_NEUROLOGICAL_SYSTEM_PROCESS	GO_NEUROLOGICAL_SYSTEM_PROCESS		39	0.401776	1.6436	0.0169014	0.202016	1	223	tags=41%, list=16%, signal=48%
GO_REGULATION_OF_CELL_DEATH	GO_REGULATION_OF_CELL_DEATH		106	0.330102	1.64163	0.00734394	0.201098	1	269	tags=32%, list=20%, signal=37%
GO_BIOLOGICAL_ADHESION	GO_BIOLOGICAL_ADHESION		60	0.365316	1.63996	0.0163488	0.199511	1	112	tags=22%, list=8%, signal=23%
GO_VIRAL_LIFE_CYCLE	GO_VIRAL_LIFE_CYCLE		20	0.470217	1.63817	0.0301587	0.198721	1	132	tags=25%, list=10%, signal=27%
GO_RESPONSE_TO_OXYGEN_CONTAINING_COMPOUND	GO_RESPONSE_TO_OXYGEN_CONTAINING_COMPOUND		90	0.339007	1.63175	0.00659631	0.204481	1	189	tags=27%, list=14%, signal=29%
GO_RESPONSE_TO_ORGANIC_CYCLIC_COMPOUND	GO_RESPONSE_TO_ORGANIC_CYCLIC_COMPOUND		64	0.35184	1.63164	0.0107817	0.200984	1	189	tags=28%, list=14%, signal=31%
GO_POSITIVE_REGULATION_OF_CELL_DEATH	GO_POSITIVE_REGULATION_OF_CELL_DEATH		44	0.384582	1.62982	0.0169252	0.200607	1	99	tags=20%, list=7%, signal=21%
GO_REGULATION_OF_INFLAMMATORY_RESPONSE	GO_REGULATION_OF_INFLAMMATORY_RESPONSE		20	0.469961	1.62899	0.0349544	0.198272	1	434	tags=60%, list=32%, signal=87%
PDX1_C/D_DOWN_NAME	0
PDX2_C/D_UP_NAME	GS<br> follow link to MSigDB	GS DETAILS	SIZE	ES	NES	NOM p-val	FDR q-val	FWER p-val	RANK AT MAX	LEADING EDGE
GO_ANGIOGENESIS	GO_ANGIOGENESIS	Details ...	25	0.58372	2.39006	0	0.0120114	0.009	217	tags=52%, list=16%, signal=61%
GO_BLOOD_VESSEL_MORPHOGENESIS	GO_BLOOD_VESSEL_MORPHOGENESIS	Details ...	31	0.518118	2.26077	0	0.0250306	0.038	217	tags=45%, list=16%, signal=53%
GO_EXTRACELLULAR_STRUCTURE_ORGANIZATION	GO_EXTRACELLULAR_STRUCTURE_ORGANIZATION	Details ...	22	0.553466	2.22369	0	0.0249905	0.056	188	tags=50%, list=14%, signal=57%
GO_SIGNALING_RECEPTOR_ACTIVITY	GO_SIGNALING_RECEPTOR_ACTIVITY	Details ...	60	0.427895	2.21128	0	0.0227401	0.067	221	tags=42%, list=16%, signal=48%
GO_REGULATION_OF_BLOOD_CIRCULATION	GO_REGULATION_OF_BLOOD_CIRCULATION	Details ...	20	0.570249	2.19451	0	0.0210908	0.078	143	tags=50%, list=11%, signal=55%
GO_CHEMICAL_HOMEOSTASIS	GO_CHEMICAL_HOMEOSTASIS	Details ...	59	0.411881	2.13119	0.0019084	0.038859	0.166	222	tags=36%, list=16%, signal=41%
GO_VASCULATURE_DEVELOPMENT	GO_VASCULATURE_DEVELOPMENT	Details ...	37	0.458905	2.11965	0	0.0379888	0.188	217	tags=41%, list=16%, signal=47%
GO_NEUROLOGICAL_SYSTEM_PROCESS	GO_NEUROLOGICAL_SYSTEM_PROCESS	Details ...	39	0.454821	2.10825	0.00203252	0.0364993	0.202	271	tags=56%, list=20%, signal=68%
GO_SIGNAL_TRANSDUCER_ACTIVITY	GO_SIGNAL_TRANSDUCER_ACTIVITY	Details ...	81	0.36939	2.05998	0	0.0491734	0.287	221	tags=36%, list=16%, signal=40%
GO_SYSTEM_PROCESS	GO_SYSTEM_PROCESS	Details ...	85	0.36972	2.05134	0	0.0482059	0.305	222	tags=41%, list=16%, signal=46%
GO_REGULATION_OF_SYSTEM_PROCESS	GO_REGULATION_OF_SYSTEM_PROCESS	Details ...	31	0.45413	2.03149	0	0.0532097	0.35	250	tags=52%, list=18%, signal=62%
GO_MUSCLE_SYSTEM_PROCESS	GO_MUSCLE_SYSTEM_PROCESS	Details ...	17	0.54093	1.99751	0.00392157	0.0681002	0.45	118	tags=47%, list=9%, signal=51%
GO_CELL_SURFACE	GO_CELL_SURFACE	Details ...	46	0.416467	1.99548	0.002	0.0642968	0.455	343	tags=52%, list=25%, signal=68%
GO_ION_HOMEOSTASIS	GO_ION_HOMEOSTASIS	Details ...	38	0.43168	1.98118	0	0.0659347	0.497	222	tags=39%, list=16%, signal=46%
GO_REGULATION_OF_VASCULATURE_DEVELOPMENT	GO_REGULATION_OF_VASCULATURE_DEVELOPMENT	Details ...	20	0.503053	1.96747	0.00636943	0.0688694	0.531	222	tags=40%, list=16%, signal=47%
GO_CYTOKINE_ACTIVITY	GO_CYTOKINE_ACTIVITY	Details ...	15	0.556449	1.95717	0.00195695	0.0700667	0.564	144	tags=60%, list=11%, signal=66%
GO_CYTOKINE_RECEPTOR_BINDING	GO_CYTOKINE_RECEPTOR_BINDING	Details ...	21	0.491918	1.94798	0.00796813	0.0716458	0.593	144	tags=43%, list=11%, signal=47%
GO_REGULATION_OF_CYSTEINE_TYPE_ENDOPEPTIDASE_ACTIVITY	GO_REGULATION_OF_CYSTEINE_TYPE_ENDOPEPTIDASE_ACTIVITY	Details ...	18	0.516617	1.92847	0.00209205	0.0794612	0.656	205	tags=50%, list=15%, signal=58%
GO_TISSUE_DEVELOPMENT	GO_TISSUE_DEVELOPMENT	Details ...	98	0.324905	1.90412	0.00194553	0.0940587	0.745	232	tags=35%, list=17%, signal=39%
GO_CELLULAR_CHEMICAL_HOMEOSTASIS	GO_CELLULAR_CHEMICAL_HOMEOSTASIS	Details ...	40	0.401442	1.89923	0.00199601	0.0926983	0.759	222	tags=38%, list=16%, signal=44%
GO_POSITIVE_REGULATION_OF_CYTOPLASMIC_TRANSPORT	GO_POSITIVE_REGULATION_OF_CYTOPLASMIC_TRANSPORT		21	0.495575	1.88876	0.0167015	0.0960815	0.786	97	tags=33%, list=7%, signal=35%
GO_REGULATION_OF_HYDROLASE_ACTIVITY	GO_REGULATION_OF_HYDROLASE_ACTIVITY		82	0.338415	1.88608	0	0.0937984	0.796	321	tags=41%, list=24%, signal=51%
GO_MEMBRANE_MICRODOMAIN	GO_MEMBRANE_MICRODOMAIN		23	0.476217	1.8798	0.00191939	0.0936556	0.81	253	tags=43%, list=19%, signal=53%
GO_REGULATION_OF_CYTOPLASMIC_TRANSPORT	GO_REGULATION_OF_CYTOPLASMIC_TRANSPORT		29	0.439776	1.87421	0.00188324	0.0933036	0.816	97	tags=28%, list=7%, signal=29%
GO_RESPONSE_TO_NUTRIENT	GO_RESPONSE_TO_NUTRIENT		18	0.489295	1.86723	0.0145228	0.0952876	0.837	106	tags=39%, list=8%, signal=42%
GO_INFLAMMATORY_RESPONSE	GO_INFLAMMATORY_RESPONSE		34	0.413792	1.86	0.00614754	0.0968959	0.849	217	tags=41%, list=16%, signal=48%
GO_DIVALENT_INORGANIC_CATION_TRANSPORT	GO_DIVALENT_INORGANIC_CATION_TRANSPORT		17	0.501797	1.85893	0.00986193	0.0944223	0.851	97	tags=35%, list=7%, signal=38%
GO_CELLULAR_HOMEOSTASIS	GO_CELLULAR_HOMEOSTASIS		41	0.392158	1.84868	0.00198807	0.0985223	0.874	222	tags=37%, list=16%, signal=42%
GO_REGULATION_OF_CELLULAR_COMPONENT_MOVEMENT	GO_REGULATION_OF_CELLULAR_COMPONENT_MOVEMENT		65	0.348102	1.84267	0	0.100147	0.888	217	tags=31%, list=16%, signal=35%
GO_G_PROTEIN_COUPLED_RECEPTOR_ACTIVITY	GO_G_PROTEIN_COUPLED_RECEPTOR_ACTIVITY		19	0.484832	1.84229	0.00612245	0.0973347	0.891	221	tags=53%, list=16%, signal=62%
GO_POSITIVE_REGULATION_OF_HYDROLASE_ACTIVITY	GO_POSITIVE_REGULATION_OF_HYDROLASE_ACTIVITY		57	0.360986	1.83891	0.00191571	0.0965115	0.895	369	tags=49%, list=27%, signal=65%
GO_POSITIVE_REGULATION_OF_MULTICELLULAR_ORGANISMAL_PROCESS	GO_POSITIVE_REGULATION_OF_MULTICELLULAR_ORGANISMAL_PROCESS		102	0.310517	1.80698	0	0.11793	0.94	233	tags=32%, list=17%, signal=36%
GO_BEHAVIOR	GO_BEHAVIOR		20	0.459841	1.79559	0.00998004	0.123775	0.956	393	tags=65%, list=29%, signal=90%
GO_EXTRACELLULAR_SPACE	GO_EXTRACELLULAR_SPACE		79	0.319799	1.79182	0.00552486	0.123677	0.957	231	tags=34%, list=17%, signal=39%
GO_RESPONSE_TO_ACID_CHEMICAL	GO_RESPONSE_TO_ACID_CHEMICAL		22	0.452715	1.78654	0.00647948	0.124481	0.962	233	tags=45%, list=17%, signal=54%
GO_POSITIVE_REGULATION_OF_VASCULATURE_DEVELOPMENT	GO_POSITIVE_REGULATION_OF_VASCULATURE_DEVELOPMENT		15	0.516258	1.78587	0.01417	0.121569	0.962	95	tags=33%, list=7%, signal=35%
GO_RECEPTOR_ACTIVITY	GO_RECEPTOR_ACTIVITY		78	0.32559	1.78495	0.00197628	0.119163	0.964	250	tags=36%, list=18%, signal=41%
GO_POSITIVE_REGULATION_OF_CELL_PROLIFERATION	GO_POSITIVE_REGULATION_OF_CELL_PROLIFERATION		57	0.35354	1.78074	0.00377358	0.119569	0.968	97	tags=26%, list=7%, signal=27%
GO_DIVALENT_INORGANIC_CATION_HOMEOSTASIS	GO_DIVALENT_INORGANIC_CATION_HOMEOSTASIS		20	0.462954	1.77869	0.0060241	0.118087	0.968	222	tags=40%, list=16%, signal=47%
GO_REGULATION_OF_PEPTIDASE_ACTIVITY	GO_REGULATION_OF_PEPTIDASE_ACTIVITY		28	0.416789	1.77159	0.0161616	0.12106	0.977	205	tags=39%, list=15%, signal=45%
GO_POSITIVE_REGULATION_OF_LOCOMOTION	GO_POSITIVE_REGULATION_OF_LOCOMOTION		39	0.38251	1.77128	0.00389864	0.118394	0.977	217	tags=36%, list=16%, signal=42%
GO_REGULATION_OF_MAP_KINASE_ACTIVITY	GO_REGULATION_OF_MAP_KINASE_ACTIVITY		21	0.450111	1.76869	0.02079	0.117928	0.982	222	tags=38%, list=16%, signal=45%
GO_SKELETAL_SYSTEM_DEVELOPMENT	GO_SKELETAL_SYSTEM_DEVELOPMENT		34	0.388121	1.75536	0.016129	0.126692	0.989	222	tags=35%, list=16%, signal=41%
GO_CIRCULATORY_SYSTEM_DEVELOPMENT	GO_CIRCULATORY_SYSTEM_DEVELOPMENT		53	0.344884	1.75504	0.00194932	0.124113	0.99	233	tags=32%, list=17%, signal=37%
GO_REGULATION_OF_RESPONSE_TO_WOUNDING	GO_REGULATION_OF_RESPONSE_TO_WOUNDING		35	0.391045	1.75419	0.00623701	0.122221	0.99	106	tags=29%, list=8%, signal=30%
GO_ANATOMICAL_STRUCTURE_FORMATION_INVOLVED_IN_MORPHOGENESIS	GO_ANATOMICAL_STRUCTURE_FORMATION_INVOLVED_IN_MORPHOGENESIS		64	0.328432	1.74215	0.00588235	0.129812	0.995	242	tags=33%, list=18%, signal=38%
GO_REGULATION_OF_CELL_PROLIFERATION	GO_REGULATION_OF_CELL_PROLIFERATION		99	0.300386	1.73675	0.00606061	0.131851	0.996	97	tags=21%, list=7%, signal=21%
GO_REGULATION_OF_SMALL_GTPASE_MEDIATED_SIGNAL_TRANSDUCTION	GO_REGULATION_OF_SMALL_GTPASE_MEDIATED_SIGNAL_TRANSDUCTION		17	0.484958	1.73028	0.0177165	0.135344	0.996	188	tags=35%, list=14%, signal=40%
GO_POSITIVE_REGULATION_OF_INTRACELLULAR_TRANSPORT	GO_POSITIVE_REGULATION_OF_INTRACELLULAR_TRANSPORT		27	0.414124	1.72591	0.021322	0.136257	0.996	198	tags=33%, list=15%, signal=38%
GO_POSITIVE_REGULATION_OF_PHOSPHORUS_METABOLIC_PROCESS	GO_POSITIVE_REGULATION_OF_PHOSPHORUS_METABOLIC_PROCESS		76	0.310958	1.72112	0.008	0.13769	0.996	222	tags=33%, list=16%, signal=37%
GO_COFACTOR_METABOLIC_PROCESS	GO_COFACTOR_METABOLIC_PROCESS		27	0.405752	1.71697	0.0198807	0.139845	0.997	251	tags=41%, list=19%, signal=49%
GO_NEGATIVE_REGULATION_OF_INTRACELLULAR_SIGNAL_TRANSDUCTION	GO_NEGATIVE_REGULATION_OF_INTRACELLULAR_SIGNAL_TRANSDUCTION		36	0.372995	1.70056	0.0209644	0.153501	1	105	tags=25%, list=8%, signal=26%
GO_SIDE_OF_MEMBRANE	GO_SIDE_OF_MEMBRANE		18	0.468527	1.69658	0.0187891	0.154239	1	202	tags=44%, list=15%, signal=52%
GO_PROTEIN_LOCALIZATION_TO_MEMBRANE	GO_PROTEIN_LOCALIZATION_TO_MEMBRANE		25	0.414656	1.69525	0.019685	0.152736	1	525	tags=76%, list=39%, signal=122%
GO_EMBRYONIC_ORGAN_DEVELOPMENT	GO_EMBRYONIC_ORGAN_DEVELOPMENT		37	0.366574	1.69481	0.0138889	0.150396	1	217	tags=35%, list=16%, signal=41%
GO_SYNAPTIC_MEMBRANE	GO_SYNAPTIC_MEMBRANE		15	0.494902	1.69265	0.0190678	0.15	1	321	tags=60%, list=24%, signal=78%
GO_EPITHELIAL_CELL_DIFFERENTIATION	GO_EPITHELIAL_CELL_DIFFERENTIATION		33	0.376196	1.68879	0.0168224	0.151197	1	232	tags=39%, list=17%, signal=46%
GO_NEGATIVE_REGULATION_OF_CELL_PROLIFERATION	GO_NEGATIVE_REGULATION_OF_CELL_PROLIFERATION		44	0.350966	1.68537	0.0120482	0.151757	1	97	tags=25%, list=7%, signal=26%
GO_CELLULAR_RESPONSE_TO_LIPID	GO_CELLULAR_RESPONSE_TO_LIPID		37	0.367937	1.68005	0.0234375	0.154427	1	272	tags=43%, list=20%, signal=53%
GO_RESPONSE_TO_MOLECULE_OF_BACTERIAL_ORIGIN	GO_RESPONSE_TO_MOLECULE_OF_BACTERIAL_ORIGIN		25	0.409416	1.67542	0.02079	0.156766	1	217	tags=32%, list=16%, signal=37%
GO_POSITIVE_REGULATION_OF_ESTABLISHMENT_OF_PROTEIN_LOCALIZATION	GO_POSITIVE_REGULATION_OF_ESTABLISHMENT_OF_PROTEIN_LOCALIZATION		41	0.353448	1.67097	0.0205339	0.159309	1	250	tags=34%, list=18%, signal=41%
GO_RESPONSE_TO_BACTERIUM	GO_RESPONSE_TO_BACTERIUM		33	0.37486	1.66381	0.020284	0.164812	1	217	tags=33%, list=16%, signal=39%
GO_TRANSFERASE_ACTIVITY_TRANSFERRING_HEXOSYL_GROUPS	GO_TRANSFERASE_ACTIVITY_TRANSFERRING_HEXOSYL_GROUPS		18	0.438423	1.66119	0.0409357	0.164995	1	195	tags=39%, list=14%, signal=45%
GO_REGULATION_OF_PEPTIDE_TRANSPORT	GO_REGULATION_OF_PEPTIDE_TRANSPORT		22	0.423076	1.65585	0.029106	0.16799	1	238	tags=45%, list=18%, signal=54%
GO_POSITIVE_REGULATION_OF_PROTEIN_SECRETION	GO_POSITIVE_REGULATION_OF_PROTEIN_SECRETION		15	0.477926	1.65173	0.0197628	0.170022	1	250	tags=47%, list=18%, signal=57%
GO_REGULATION_OF_INTRACELLULAR_TRANSPORT	GO_REGULATION_OF_INTRACELLULAR_TRANSPORT		39	0.356132	1.64676	0.0221328	0.172826	1	198	tags=28%, list=15%, signal=32%
GO_CARBOHYDRATE_DERIVATIVE_METABOLIC_PROCESS	GO_CARBOHYDRATE_DERIVATIVE_METABOLIC_PROCESS		71	0.307311	1.64618	0.0159681	0.170697	1	267	tags=34%, list=20%, signal=40%
GO_POSITIVE_REGULATION_OF_DEVELOPMENTAL_PROCESS	GO_POSITIVE_REGULATION_OF_DEVELOPMENTAL_PROCESS		84	0.289918	1.64542	0.00965251	0.169079	1	233	tags=32%, list=17%, signal=36%
GO_EXTRACELLULAR_MATRIX	GO_EXTRACELLULAR_MATRIX		25	0.400145	1.63713	0.0310078	0.175964	1	233	tags=44%, list=17%, signal=52%
GO_ORGAN_MORPHOGENESIS	GO_ORGAN_MORPHOGENESIS		53	0.324675	1.63541	0.00589391	0.175336	1	233	tags=38%, list=17%, signal=44%
GO_G_PROTEIN_COUPLED_RECEPTOR_SIGNALING_PATHWAY	GO_G_PROTEIN_COUPLED_RECEPTOR_SIGNALING_PATHWAY		37	0.363466	1.62636	0.0185185	0.183269	1	238	tags=41%, list=18%, signal=48%
GO_MUSCLE_CONTRACTION	GO_MUSCLE_CONTRACTION		15	0.464991	1.62553	0.0260521	0.181985	1	184	tags=47%, list=14%, signal=53%
GO_LIPID_LOCALIZATION	GO_LIPID_LOCALIZATION		20	0.420352	1.62545	0.036961	0.179619	1	108	tags=35%, list=8%, signal=37%
GO_REGULATION_OF_MAPK_CASCADE	GO_REGULATION_OF_MAPK_CASCADE		45	0.331184	1.61475	0.0226415	0.189819	1	222	tags=33%, list=16%, signal=39%
GO_CELLULAR_RESPONSE_TO_ORGANIC_SUBSTANCE	GO_CELLULAR_RESPONSE_TO_ORGANIC_SUBSTANCE		122	0.265433	1.60534	0.00595238	0.19828	1	233	tags=28%, list=17%, signal=31%
GO_MUSCLE_TISSUE_DEVELOPMENT	GO_MUSCLE_TISSUE_DEVELOPMENT		16	0.461107	1.60463	0.0319149	0.196247	1	207	tags=38%, list=15%, signal=44%
GO_RECEPTOR_BINDING	GO_RECEPTOR_BINDING		83	0.283028	1.60192	0.0184049	0.19711	1	222	tags=29%, list=16%, signal=32%
GO_NEGATIVE_REGULATION_OF_HYDROLASE_ACTIVITY	GO_NEGATIVE_REGULATION_OF_HYDROLASE_ACTIVITY		26	0.386007	1.59926	0.0301205	0.197928	1	94	tags=27%, list=7%, signal=28%
GO_SENSORY_PERCEPTION	GO_SENSORY_PERCEPTION		24	0.393081	1.5973	0.0306122	0.197513	1	205	tags=46%, list=15%, signal=53%
GO_REGULATION_OF_GTPASE_ACTIVITY	GO_REGULATION_OF_GTPASE_ACTIVITY		38	0.349138	1.5901	0.0196078	0.204146	1	369	tags=50%, list=27%, signal=67%
GO_CIRCULATORY_SYSTEM_PROCESS	GO_CIRCULATORY_SYSTEM_PROCESS		27	0.382454	1.58944	0.0365112	0.202115	1	143	tags=33%, list=11%, signal=37%
GO_NEGATIVE_REGULATION_OF_CELL_DEATH	GO_NEGATIVE_REGULATION_OF_CELL_DEATH		69	0.295912	1.58787	0.0155642	0.201327	1	222	tags=29%, list=16%, signal=33%
GO_RESPONSE_TO_OXYGEN_CONTAINING_COMPOUND	GO_RESPONSE_TO_OXYGEN_CONTAINING_COMPOUND		90	0.277413	1.58068	0.0140562	0.208136	1	233	tags=29%, list=17%, signal=33%
GO_REGULATION_OF_CELLULAR_RESPONSE_TO_GROWTH_FACTOR_STIMULUS	GO_REGULATION_OF_CELLULAR_RESPONSE_TO_GROWTH_FACTOR_STIMULUS		20	0.41171	1.57956	0.0308642	0.207095	1	217	tags=40%, list=16%, signal=47%
GO_POSITIVE_REGULATION_OF_CELL_DIFFERENTIATION	GO_POSITIVE_REGULATION_OF_CELL_DIFFERENTIATION		62	0.29952	1.57291	0.0252918	0.213064	1	233	tags=35%, list=17%, signal=41%
GO_POSTSYNAPSE	GO_POSTSYNAPSE		22	0.396368	1.57198	0.0348837	0.211577	1	321	tags=55%, list=24%, signal=70%
GO_HOMEOSTATIC_PROCESS	GO_HOMEOSTATIC_PROCESS		88	0.275503	1.57081	0.0141129	0.210492	1	250	tags=28%, list=18%, signal=33%
GO_CYTOPLASMIC_REGION	GO_CYTOPLASMIC_REGION		23	0.412107	1.56957	0.0311891	0.209925	1	231	tags=43%, list=17%, signal=52%
GO_BRANCHING_MORPHOGENESIS_OF_AN_EPITHELIAL_TUBE	GO_BRANCHING_MORPHOGENESIS_OF_AN_EPITHELIAL_TUBE		15	0.457539	1.55708	0.0485232	0.223913	1	207	tags=40%, list=15%, signal=47%
GO_SINGLE_ORGANISM_BEHAVIOR	GO_SINGLE_ORGANISM_BEHAVIOR		16	0.435898	1.55638	0.05	0.22237	1	505	tags=75%, list=37%, signal=118%
GO_POSITIVE_REGULATION_OF_CELL_COMMUNICATION	GO_POSITIVE_REGULATION_OF_CELL_COMMUNICATION		90	0.270376	1.55483	0.0230326	0.22177	1	242	tags=30%, list=18%, signal=34%
GO_PURINE_CONTAINING_COMPOUND_METABOLIC_PROCESS	GO_PURINE_CONTAINING_COMPOUND_METABOLIC_PROCESS		29	0.365313	1.54643	0.0491803	0.230743	1	327	tags=48%, list=24%, signal=62%
GO_NEGATIVE_REGULATION_OF_RESPONSE_TO_STIMULUS	GO_NEGATIVE_REGULATION_OF_RESPONSE_TO_STIMULUS		94	0.268157	1.54405	0.0201613	0.231483	1	105	tags=17%, list=8%, signal=17%
GO_RESPONSE_TO_LIPID	GO_RESPONSE_TO_LIPID		70	0.287386	1.54314	0.0304183	0.230273	1	233	tags=31%, list=17%, signal=36%
GO_CELLULAR_RESPONSE_TO_EXTERNAL_STIMULUS	GO_CELLULAR_RESPONSE_TO_EXTERNAL_STIMULUS		22	0.392866	1.53776	0.0398482	0.23016	1	272	tags=45%, list=20%, signal=56%
GO_GLYCOSYL_COMPOUND_METABOLIC_PROCESS	GO_GLYCOSYL_COMPOUND_METABOLIC_PROCESS		29	0.362748	1.53733	0.039604	0.228373	1	327	tags=45%, list=24%, signal=58%
GO_POSITIVE_REGULATION_OF_MAPK_CASCADE	GO_POSITIVE_REGULATION_OF_MAPK_CASCADE		30	0.354958	1.5365	0.0327198	0.226999	1	222	tags=33%, list=16%, signal=39%
GO_POSITIVE_REGULATION_OF_CELL_ADHESION	GO_POSITIVE_REGULATION_OF_CELL_ADHESION		25	0.377015	1.52784	0.0476191	0.231432	1	205	tags=36%, list=15%, signal=42%
GO_CELL_DEATH	GO_CELL_DEATH		86	0.268677	1.52437	0.01417	0.233532	1	208	tags=27%, list=15%, signal=30%
GO_REGULATION_OF_CELL_DEVELOPMENT	GO_REGULATION_OF_CELL_DEVELOPMENT		66	0.285883	1.52192	0.0277778	0.234476	1	133	tags=23%, list=10%, signal=24%
GO_MULTICELLULAR_ORGANISM_REPRODUCTION	GO_MULTICELLULAR_ORGANISM_REPRODUCTION		45	0.321212	1.52064	0.0433071	0.234008	1	251	tags=42%, list=19%, signal=50%
GO_BIOLOGICAL_ADHESION	GO_BIOLOGICAL_ADHESION		60	0.290422	1.5082	0.0256881	0.249165	1	273	tags=35%, list=20%, signal=42%
GO_REGULATION_OF_CELL_ADHESION	GO_REGULATION_OF_CELL_ADHESION		48	0.306788	1.50815	0.0497132	0.246911	1	205	tags=29%, list=15%, signal=33%
GO_GLYCOPROTEIN_METABOLIC_PROCESS	GO_GLYCOPROTEIN_METABOLIC_PROCESS		22	0.367479	1.49538	0.046371	0.248937	1	159	tags=32%, list=12%, signal=35%
GO_POSITIVE_REGULATION_OF_INTRACELLULAR_SIGNAL_TRANSDUCTION	GO_POSITIVE_REGULATION_OF_INTRACELLULAR_SIGNAL_TRANSDUCTION		54	0.298135	1.49294	0.0450098	0.246167	1	232	tags=30%, list=17%, signal=34%
GO_ION_TRANSPORT	GO_ION_TRANSPORT		82	0.265693	1.49246	0.0400802	0.244802	1	236	tags=29%, list=17%, signal=33%
GO_RESPONSE_TO_EXTERNAL_STIMULUS	GO_RESPONSE_TO_EXTERNAL_STIMULUS		114	0.245979	1.49201	0.0216963	0.243404	1	272	tags=32%, list=20%, signal=36%
GO_CELLULAR_RESPONSE_TO_HORMONE_STIMULUS	GO_CELLULAR_RESPONSE_TO_HORMONE_STIMULUS		38	0.318499	1.49141	0.0460653	0.242075	1	272	tags=39%, list=20%, signal=48%
PDX2_C/D_DOWN_NAME	GS<br> follow link to MSigDB	GS DETAILS	SIZE	ES	NES	NOM p-val	FDR q-val	FWER p-val	RANK AT MAX	LEADING EDGE
GO_ORGANELLE_FISSION	GO_ORGANELLE_FISSION	Details ...	57	-0.415973	-2.11775	0	0.105051	0.143	376	tags=51%, list=28%, signal=67%
GO_DNA_GEOMETRIC_CHANGE	GO_DNA_GEOMETRIC_CHANGE	Details ...	15	-0.58485	-2.01821	0	0.146681	0.349	302	tags=67%, list=22%, signal=85%
GO_MITOTIC_NUCLEAR_DIVISION	GO_MITOTIC_NUCLEAR_DIVISION	Details ...	47	-0.412948	-1.99944	0	0.118628	0.406	495	tags=62%, list=37%, signal=94%
GO_NUCLEAR_CHROMOSOME_SEGREGATION	GO_NUCLEAR_CHROMOSOME_SEGREGATION	Details ...	25	-0.488364	-1.99756	0.00204499	0.0906634	0.413	291	tags=52%, list=21%, signal=65%
GO_SISTER_CHROMATID_SEGREGATION	GO_SISTER_CHROMATID_SEGREGATION	Details ...	21	-0.510903	-1.98579	0.00380228	0.0808636	0.444	222	tags=48%, list=16%, signal=56%
GO_DNA_REPLICATION	GO_DNA_REPLICATION	Details ...	22	-0.516694	-1.98369	0	0.0688763	0.447	271	tags=55%, list=20%, signal=67%
GO_REGULATION_OF_CHROMOSOME_SEGREGATION	GO_REGULATION_OF_CHROMOSOME_SEGREGATION	Details ...	17	-0.553478	-1.96383	0	0.0713507	0.508	615	tags=100%, list=45%, signal=181%
GO_MITOTIC_CELL_CYCLE	GO_MITOTIC_CELL_CYCLE	Details ...	79	-0.346361	-1.94782	0	0.0729242	0.57	381	tags=46%, list=28%, signal=60%
GO_MEIOTIC_CELL_CYCLE	GO_MEIOTIC_CELL_CYCLE	Details ...	16	-0.549173	-1.94674	0.00185874	0.065422	0.573	261	tags=56%, list=19%, signal=69%
GO_CELL_CYCLE_CHECKPOINT	GO_CELL_CYCLE_CHECKPOINT	Details ...	21	-0.503908	-1.94607	0.0020202	0.0592325	0.575	291	tags=52%, list=21%, signal=66%
GO_CONDENSED_CHROMOSOME	GO_CONDENSED_CHROMOSOME	Details ...	25	-0.46631	-1.89296	0.00840336	0.0859114	0.744	458	tags=64%, list=34%, signal=95%
GO_NUCLEAR_CHROMOSOME	GO_NUCLEAR_CHROMOSOME	Details ...	43	-0.392242	-1.86525	0.00197239	0.0967193	0.809	302	tags=44%, list=22%, signal=55%
GO_CHROMOSOME_SEGREGATION	GO_CHROMOSOME_SEGREGATION	Details ...	28	-0.439682	-1.86196	0.00429185	0.0922175	0.822	291	tags=46%, list=21%, signal=58%
GO_CHROMOSOME	GO_CHROMOSOME	Details ...	74	-0.335099	-1.83295	0.00208333	0.110496	0.889	572	tags=65%, list=42%, signal=106%
GO_REGULATION_OF_MITOTIC_CELL_CYCLE	GO_REGULATION_OF_MITOTIC_CELL_CYCLE	Details ...	39	-0.397563	-1.83218	0.0021322	0.103818	0.89	318	tags=44%, list=23%, signal=55%
GO_CELL_DIVISION	GO_CELL_DIVISION	Details ...	56	-0.353214	-1.80229	0.00596422	0.120918	0.934	496	tags=61%, list=37%, signal=92%
GO_REGULATION_OF_CELL_CYCLE_PHASE_TRANSITION	GO_REGULATION_OF_CELL_CYCLE_PHASE_TRANSITION	Details ...	31	-0.403504	-1.78372	0.0118343	0.129695	0.956	318	tags=42%, list=23%, signal=54%
GO_DNA_REPAIR	GO_DNA_REPAIR	Details ...	48	-0.351569	-1.75884	0.00589391	0.148458	0.976	668	tags=79%, list=49%, signal=151%
GO_KINETOCHORE	GO_KINETOCHORE	Details ...	15	-0.489687	-1.74987	0.0137525	0.14947	0.982	458	tags=67%, list=34%, signal=100%
GO_DNA_METABOLIC_PROCESS	GO_DNA_METABOLIC_PROCESS	Details ...	64	-0.320302	-1.71144	0.0102881	0.186593	0.994	271	tags=34%, list=20%, signal=41%
GO_RNA_SPLICING	GO_RNA_SPLICING		25	-0.404816	-1.70749	0.0241935	0.182713	0.996	817	tags=100%, list=60%, signal=247%
GO_CHROMOSOME_CENTROMERIC_REGION	GO_CHROMOSOME_CENTROMERIC_REGION		21	-0.433308	-1.7047	0.020284	0.178327	0.997	205	tags=38%, list=15%, signal=44%
GO_CHROMOSOME_ORGANIZATION	GO_CHROMOSOME_ORGANIZATION		89	-0.300906	-1.70299	0.00811359	0.172472	0.997	687	tags=76%, list=51%, signal=145%
GO_DNA_CONFORMATION_CHANGE	GO_DNA_CONFORMATION_CHANGE		31	-0.382057	-1.6817	0.026971	0.189029	0.999	302	tags=45%, list=22%, signal=57%
GO_CELL_CYCLE_PROCESS	GO_CELL_CYCLE_PROCESS		108	-0.278467	-1.66267	0.00390625	0.206212	1	315	tags=35%, list=23%, signal=42%
GO_DNA_RECOMBINATION	GO_DNA_RECOMBINATION		25	-0.404807	-1.63513	0.0337302	0.238967	1	302	tags=44%, list=22%, signal=56%
GO_SYNAPTIC_SIGNALING	GO_SYNAPTIC_SIGNALING		21	-0.42556	-1.63476	0.027668	0.230683	1	107	tags=33%, list=8%, signal=36%
GO_CELL_CYCLE	GO_CELL_CYCLE		121	-0.265553	-1.63135	0	0.227884	1	496	tags=52%, list=37%, signal=75%
GO_CONDENSED_CHROMOSOME_CENTROMERIC_REGION	GO_CONDENSED_CHROMOSOME_CENTROMERIC_REGION		17	-0.440879	-1.616	0.0470588	0.243644	1	495	tags=65%, list=37%, signal=101%
GO_CELLULAR_RESPONSE_TO_DNA_DAMAGE_STIMULUS	GO_CELLULAR_RESPONSE_TO_DNA_DAMAGE_STIMULUS		64	-0.301147	-1.60953	0.0155642	0.245041	1	271	tags=31%, list=20%, signal=37%
GO_CELL_CYCLE_PHASE_TRANSITION	GO_CELL_CYCLE_PHASE_TRANSITION		27	-0.386854	-1.60814	0.0281125	0.239438	1	218	tags=33%, list=16%, signal=39%
GO_EPIDERMIS_DEVELOPMENT	GO_EPIDERMIS_DEVELOPMENT		19	-0.425752	-1.60428	0.038835	0.238332	1	134	tags=32%, list=10%, signal=35%

## Sheet: BC4486
PDX1_B/C_UP_NAME	GS<br> follow link to MSigDB	GS DETAILS	SIZE	ES	NES	NOM p-val	FDR q-val	FWER p-val	RANK AT MAX	LEADING EDGE
GO_DNA_PACKAGING_COMPLEX	GO_DNA_PACKAGING_COMPLEX	Details ...	52	0.586525	2.88397	0	0	0	1378	tags=79%, list=31%, signal=113%
GO_NUCLEAR_NUCLEOSOME	GO_NUCLEAR_NUCLEOSOME	Details ...	21	0.663852	2.63058	0	0	0	1322	tags=90%, list=30%, signal=129%
GO_CHROMATIN_SILENCING	GO_CHROMATIN_SILENCING	Details ...	31	0.55536	2.43772	0	0.000613531	0.003	1322	tags=74%, list=30%, signal=105%
GO_NEGATIVE_REGULATION_OF_GENE_EXPRESSION_EPIGENETIC	GO_NEGATIVE_REGULATION_OF_GENE_EXPRESSION_EPIGENETIC	Details ...	33	0.544488	2.39383	0	0.0013915	0.009	1322	tags=73%, list=30%, signal=103%
GO_PROTEIN_DNA_COMPLEX	GO_PROTEIN_DNA_COMPLEX	Details ...	68	0.423985	2.24067	0	0.0106269	0.085	1322	tags=62%, list=30%, signal=87%
GO_CHROMATIN_ASSEMBLY_OR_DISASSEMBLY	GO_CHROMATIN_ASSEMBLY_OR_DISASSEMBLY	Details ...	59	0.397648	2.0519	0	0.0620037	0.449	1505	tags=59%, list=34%, signal=89%
GO_DNA_CONFORMATION_CHANGE	GO_DNA_CONFORMATION_CHANGE	Details ...	88	0.366801	2.03884	0	0.0598089	0.491	1409	tags=56%, list=32%, signal=80%
GO_DNA_PACKAGING	GO_DNA_PACKAGING	Details ...	66	0.389423	2.03392	0	0.054829	0.509	1533	tags=62%, list=35%, signal=94%
GO_GENE_SILENCING	GO_GENE_SILENCING	Details ...	50	0.405501	2.03348	0	0.049008	0.51	1322	tags=58%, list=30%, signal=82%
GO_REGULATION_OF_GENE_EXPRESSION_EPIGENETIC	GO_REGULATION_OF_GENE_EXPRESSION_EPIGENETIC	Details ...	55	0.383095	1.92583	0	0.113882	0.831	1322	tags=55%, list=30%, signal=77%
GO_PROTEIN_HETEROTETRAMERIZATION	GO_PROTEIN_HETEROTETRAMERIZATION	Details ...	15	0.559942	1.91478	0.00219298	0.113524	0.857	1505	tags=80%, list=34%, signal=121%
GO_PROTEIN_DNA_COMPLEX_SUBUNIT_ORGANIZATION	GO_PROTEIN_DNA_COMPLEX_SUBUNIT_ORGANIZATION	Details ...	74	0.341411	1.86202	0.00253165	0.156636	0.955	1272	tags=47%, list=29%, signal=65%
PDX1_B/C_DOWN_NAME	GS<br> follow link to MSigDB	GS DETAILS	SIZE	ES	NES	NOM p-val	FDR q-val	FWER p-val	RANK AT MAX	LEADING EDGE
GO_OSSIFICATION	GO_OSSIFICATION	Details ...	77	-0.481918	-2.48509	0	0.0012508	0.001	1106	tags=55%, list=25%, signal=72%
GO_EXTRACELLULAR_STRUCTURE_ORGANIZATION	GO_EXTRACELLULAR_STRUCTURE_ORGANIZATION	Details ...	94	-0.460097	-2.46535	0	0.000625401	0.001	843	tags=46%, list=19%, signal=55%
GO_GROWTH_FACTOR_BINDING	GO_GROWTH_FACTOR_BINDING	Details ...	40	-0.567987	-2.44826	0	0.000851632	0.002	966	tags=58%, list=22%, signal=73%
GO_NEGATIVE_REGULATION_OF_CELLULAR_RESPONSE_TO_GROWTH_FACTOR_STIMULUS	GO_NEGATIVE_REGULATION_OF_CELLULAR_RESPONSE_TO_GROWTH_FACTOR_STIMULUS	Details ...	40	-0.548743	-2.4242	0	0.000638724	0.002	1202	tags=70%, list=27%, signal=95%
GO_EXTRACELLULAR_MATRIX	GO_EXTRACELLULAR_MATRIX	Details ...	127	-0.426963	-2.40036	0	0.000763977	0.003	841	tags=42%, list=19%, signal=50%
GO_EXTRACELLULAR_MATRIX_COMPONENT	GO_EXTRACELLULAR_MATRIX_COMPONENT	Details ...	47	-0.51214	-2.38194	0	0.000636648	0.003	618	tags=40%, list=14%, signal=47%
GO_NEGATIVE_REGULATION_OF_TRANSFORMING_GROWTH_FACTOR_BETA_RECEPTOR_SIGNALING_PATHWAY	GO_NEGATIVE_REGULATION_OF_TRANSFORMING_GROWTH_FACTOR_BETA_RECEPTOR_SIGNALING_PATHWAY	Details ...	27	-0.603436	-2.38167	0	0.000545698	0.003	1202	tags=78%, list=27%, signal=106%
GO_NEGATIVE_REGULATION_OF_TRANSMEMBRANE_RECEPTOR_PROTEIN_SERINE_THREONINE_KINASE_SIGNALING_PATHWAY	GO_NEGATIVE_REGULATION_OF_TRANSMEMBRANE_RECEPTOR_PROTEIN_SERINE_THREONINE_KINASE_SIGNALING_PATHWAY	Details ...	36	-0.54733	-2.32614	0	0.00173939	0.011	1202	tags=72%, list=27%, signal=99%
GO_ENZYME_LINKED_RECEPTOR_PROTEIN_SIGNALING_PATHWAY	GO_ENZYME_LINKED_RECEPTOR_PROTEIN_SIGNALING_PATHWAY	Details ...	165	-0.392671	-2.32232	0	0.00182352	0.013	1097	tags=45%, list=25%, signal=58%
GO_PROTEINACEOUS_EXTRACELLULAR_MATRIX	GO_PROTEINACEOUS_EXTRACELLULAR_MATRIX	Details ...	108	-0.433398	-2.30577	0	0.00227087	0.018	822	tags=42%, list=19%, signal=50%
GO_BASEMENT_MEMBRANE	GO_BASEMENT_MEMBRANE	Details ...	38	-0.522452	-2.30469	0	0.00206443	0.018	618	tags=39%, list=14%, signal=46%
GO_ANGIOGENESIS	GO_ANGIOGENESIS	Details ...	80	-0.447605	-2.30302	0	0.00189239	0.018	1022	tags=45%, list=23%, signal=58%
GO_RECEPTOR_COMPLEX	GO_RECEPTOR_COMPLEX	Details ...	74	-0.452034	-2.29263	0	0.00193881	0.02	892	tags=43%, list=20%, signal=53%
GO_BLOOD_VESSEL_MORPHOGENESIS	GO_BLOOD_VESSEL_MORPHOGENESIS	Details ...	104	-0.420585	-2.29126	0	0.00189134	0.021	938	tags=40%, list=21%, signal=50%
GO_TRANSMEMBRANE_RECEPTOR_PROTEIN_KINASE_ACTIVITY	GO_TRANSMEMBRANE_RECEPTOR_PROTEIN_KINASE_ACTIVITY	Details ...	26	-0.580911	-2.2892	0	0.00193345	0.023	892	tags=65%, list=20%, signal=82%
GO_ENDODERM_FORMATION	GO_ENDODERM_FORMATION	Details ...	18	-0.645662	-2.27007	0	0.00260113	0.033	804	tags=61%, list=18%, signal=74%
GO_FORMATION_OF_PRIMARY_GERM_LAYER	GO_FORMATION_OF_PRIMARY_GERM_LAYER	Details ...	37	-0.526485	-2.26225	0	0.00259761	0.035	804	tags=49%, list=18%, signal=59%
GO_ENDODERM_DEVELOPMENT	GO_ENDODERM_DEVELOPMENT	Details ...	23	-0.603944	-2.25317	0	0.0027334	0.039	804	tags=57%, list=18%, signal=69%
GO_EXTRACELLULAR_MATRIX_DISASSEMBLY	GO_EXTRACELLULAR_MATRIX_DISASSEMBLY	Details ...	22	-0.588209	-2.21344	0	0.00465306	0.069	618	tags=50%, list=14%, signal=58%
GO_REGULATION_OF_CELLULAR_RESPONSE_TO_TRANSFORMING_GROWTH_FACTOR_BETA_STIMULUS	GO_REGULATION_OF_CELLULAR_RESPONSE_TO_TRANSFORMING_GROWTH_FACTOR_BETA_STIMULUS	Details ...	35	-0.519204	-2.21023	0	0.00467701	0.073	1202	tags=71%, list=27%, signal=97%
GO_COLLAGEN_TRIMER	GO_COLLAGEN_TRIMER		24	-0.578779	-2.20378	0	0.00475066	0.078	631	tags=50%, list=14%, signal=58%
GO_STEROID_HORMONE_MEDIATED_SIGNALING_PATHWAY	GO_STEROID_HORMONE_MEDIATED_SIGNALING_PATHWAY		29	-0.537441	-2.18069	0	0.00694123	0.113	608	tags=45%, list=14%, signal=52%
GO_EXTRACELLULAR_MATRIX_BINDING	GO_EXTRACELLULAR_MATRIX_BINDING		20	-0.602978	-2.18007	0	0.00680162	0.116	1109	tags=65%, list=25%, signal=86%
GO_PROTEOGLYCAN_METABOLIC_PROCESS	GO_PROTEOGLYCAN_METABOLIC_PROCESS		24	-0.56552	-2.15872	0	0.00925814	0.16	984	tags=63%, list=22%, signal=80%
GO_TISSUE_REMODELING	GO_TISSUE_REMODELING		31	-0.520332	-2.1367	0	0.0110583	0.196	394	tags=39%, list=9%, signal=42%
GO_CELLULAR_RESPONSE_TO_STEROID_HORMONE_STIMULUS	GO_CELLULAR_RESPONSE_TO_STEROID_HORMONE_STIMULUS		58	-0.443011	-2.13268	0	0.0109725	0.202	979	tags=50%, list=22%, signal=63%
GO_GASTRULATION	GO_GASTRULATION		47	-0.468301	-2.13017	0	0.0109369	0.209	830	tags=43%, list=19%, signal=52%
GO_POSITIVE_REGULATION_OF_EPITHELIAL_TO_MESENCHYMAL_TRANSITION	GO_POSITIVE_REGULATION_OF_EPITHELIAL_TO_MESENCHYMAL_TRANSITION		17	-0.603357	-2.10779	0.00181488	0.0145033	0.278	941	tags=65%, list=21%, signal=82%
GO_ENDODERMAL_CELL_DIFFERENTIATION	GO_ENDODERMAL_CELL_DIFFERENTIATION		15	-0.633857	-2.10776	0.00175131	0.0140032	0.278	804	tags=60%, list=18%, signal=73%
GO_KIDNEY_EPITHELIUM_DEVELOPMENT	GO_KIDNEY_EPITHELIUM_DEVELOPMENT		44	-0.469155	-2.10319	0	0.0139985	0.284	928	tags=50%, list=21%, signal=63%
GO_CYTOKINE_BINDING	GO_CYTOKINE_BINDING		23	-0.544139	-2.10026	0	0.014119	0.294	1146	tags=65%, list=26%, signal=88%
GO_CHONDROCYTE_DIFFERENTIATION	GO_CHONDROCYTE_DIFFERENTIATION		25	-0.538336	-2.09945	0	0.0137953	0.296	902	tags=52%, list=20%, signal=65%
GO_BIOMINERAL_TISSUE_DEVELOPMENT	GO_BIOMINERAL_TISSUE_DEVELOPMENT		22	-0.556659	-2.0946	0	0.0141355	0.311	807	tags=55%, list=18%, signal=66%
GO_TRANSFORMING_GROWTH_FACTOR_BETA_RECEPTOR_BINDING	GO_TRANSFORMING_GROWTH_FACTOR_BETA_RECEPTOR_BINDING		17	-0.606485	-2.0936	0	0.0140151	0.317	788	tags=65%, list=18%, signal=79%
GO_REGULATION_OF_PATHWAY_RESTRICTED_SMAD_PROTEIN_PHOSPHORYLATION	GO_REGULATION_OF_PATHWAY_RESTRICTED_SMAD_PROTEIN_PHOSPHORYLATION		24	-0.542344	-2.09359	0	0.0136147	0.317	1170	tags=75%, list=27%, signal=102%
GO_MORPHOGENESIS_OF_A_BRANCHING_STRUCTURE	GO_MORPHOGENESIS_OF_A_BRANCHING_STRUCTURE		58	-0.420891	-2.09327	0.00162602	0.0132712	0.318	1385	tags=59%, list=31%, signal=84%
GO_CELLULAR_RESPONSE_TO_LIPID	GO_CELLULAR_RESPONSE_TO_LIPID		124	-0.370281	-2.08967	0	0.0137316	0.329	1015	tags=41%, list=23%, signal=52%
GO_HORMONE_MEDIATED_SIGNALING_PATHWAY	GO_HORMONE_MEDIATED_SIGNALING_PATHWAY		31	-0.501548	-2.07755	0.00353357	0.0151966	0.366	608	tags=42%, list=14%, signal=48%
GO_RECEPTOR_BINDING	GO_RECEPTOR_BINDING		319	-0.319746	-2.07182	0	0.0156782	0.382	852	tags=32%, list=19%, signal=37%
GO_EXTRACELLULAR_MATRIX_STRUCTURAL_CONSTITUENT	GO_EXTRACELLULAR_MATRIX_STRUCTURAL_CONSTITUENT		29	-0.514895	-2.06469	0	0.0165122	0.407	1272	tags=69%, list=29%, signal=96%
GO_TRANSMEMBRANE_RECEPTOR_PROTEIN_TYROSINE_KINASE_SIGNALING_PATHWAY	GO_TRANSMEMBRANE_RECEPTOR_PROTEIN_TYROSINE_KINASE_SIGNALING_PATHWAY		111	-0.372265	-2.05762	0	0.0173697	0.434	1082	tags=44%, list=25%, signal=57%
GO_TRANSMEMBRANE_RECEPTOR_PROTEIN_SERINE_THREONINE_KINASE_SIGNALING_PATHWAY	GO_TRANSMEMBRANE_RECEPTOR_PROTEIN_SERINE_THREONINE_KINASE_SIGNALING_PATHWAY		55	-0.431049	-2.05395	0	0.017709	0.45	1170	tags=51%, list=27%, signal=68%
GO_GLYCOSAMINOGLYCAN_BINDING	GO_GLYCOSAMINOGLYCAN_BINDING		51	-0.4364	-2.04928	0	0.0182452	0.469	938	tags=47%, list=21%, signal=59%
GO_VASCULATURE_DEVELOPMENT	GO_VASCULATURE_DEVELOPMENT		136	-0.360499	-2.04798	0	0.0180906	0.475	1022	tags=39%, list=23%, signal=49%
GO_POSITIVE_REGULATION_OF_PATHWAY_RESTRICTED_SMAD_PROTEIN_PHOSPHORYLATION	GO_POSITIVE_REGULATION_OF_PATHWAY_RESTRICTED_SMAD_PROTEIN_PHOSPHORYLATION		17	-0.598761	-2.04731	0	0.0177442	0.476	481	tags=59%, list=11%, signal=66%
GO_TRANSMEMBRANE_RECEPTOR_PROTEIN_TYROSINE_KINASE_ACTIVITY	GO_TRANSMEMBRANE_RECEPTOR_PROTEIN_TYROSINE_KINASE_ACTIVITY		20	-0.555587	-2.04414	0	0.0179061	0.485	892	tags=65%, list=20%, signal=81%
GO_NEGATIVE_REGULATION_OF_ION_TRANSPORT	GO_NEGATIVE_REGULATION_OF_ION_TRANSPORT		30	-0.499677	-2.04297	0	0.0176319	0.487	967	tags=47%, list=22%, signal=59%
GO_REGULATION_OF_TRANSMEMBRANE_RECEPTOR_PROTEIN_SERINE_THREONINE_KINASE_SIGNALING_PATHWAY	GO_REGULATION_OF_TRANSMEMBRANE_RECEPTOR_PROTEIN_SERINE_THREONINE_KINASE_SIGNALING_PATHWAY		65	-0.407171	-2.04212	0	0.0174215	0.491	1202	tags=57%, list=27%, signal=77%
GO_RENAL_TUBULE_DEVELOPMENT	GO_RENAL_TUBULE_DEVELOPMENT		25	-0.516919	-2.04127	0.00178891	0.0171688	0.492	1227	tags=64%, list=28%, signal=88%
GO_RESPONSE_TO_MECHANICAL_STIMULUS	GO_RESPONSE_TO_MECHANICAL_STIMULUS		61	-0.423649	-2.04007	0	0.0169525	0.497	1154	tags=52%, list=26%, signal=70%
GO_REGULATION_OF_CELLULAR_RESPONSE_TO_GROWTH_FACTOR_STIMULUS	GO_REGULATION_OF_CELLULAR_RESPONSE_TO_GROWTH_FACTOR_STIMULUS		70	-0.412517	-2.03748	0	0.0170149	0.501	1202	tags=54%, list=27%, signal=73%
GO_REGULATION_OF_WOUND_HEALING	GO_REGULATION_OF_WOUND_HEALING		37	-0.476089	-2.03141	0	0.0177289	0.525	608	tags=38%, list=14%, signal=44%
GO_CARTILAGE_DEVELOPMENT	GO_CARTILAGE_DEVELOPMENT		55	-0.420624	-2.02564	0	0.0188414	0.556	902	tags=44%, list=20%, signal=54%
GO_MONOCARBOXYLIC_ACID_BINDING	GO_MONOCARBOXYLIC_ACID_BINDING		16	-0.599574	-2.02324	0	0.0187963	0.561	608	tags=50%, list=14%, signal=58%
GO_PLATELET_ALPHA_GRANULE	GO_PLATELET_ALPHA_GRANULE		23	-0.518877	-2.00479	0.00178253	0.0221947	0.63	1028	tags=57%, list=23%, signal=73%
GO_GROWTH_FACTOR_ACTIVITY	GO_GROWTH_FACTOR_ACTIVITY		31	-0.491932	-2.00229	0	0.0222956	0.639	1019	tags=61%, list=23%, signal=79%
GO_TISSUE_DEVELOPMENT	GO_TISSUE_DEVELOPMENT		428	-0.298688	-2.00056	0	0.022082	0.642	902	tags=32%, list=20%, signal=36%
GO_POSITIVE_REGULATION_OF_STEM_CELL_DIFFERENTIATION	GO_POSITIVE_REGULATION_OF_STEM_CELL_DIFFERENTIATION		20	-0.543233	-1.99995	0	0.0217869	0.645	941	tags=55%, list=21%, signal=70%
GO_CALCIUM_ION_BINDING	GO_CALCIUM_ION_BINDING		145	-0.345317	-1.99538	0	0.0223125	0.66	1213	tags=47%, list=28%, signal=63%
GO_POSITIVE_REGULATION_OF_CHEMOTAXIS	GO_POSITIVE_REGULATION_OF_CHEMOTAXIS		30	-0.494027	-1.99384	0.00174216	0.0222336	0.664	1137	tags=57%, list=26%, signal=76%
GO_PLASMA_MEMBRANE_REGION	GO_PLASMA_MEMBRANE_REGION		208	-0.323426	-1.99276	0	0.0220137	0.664	1035	tags=39%, list=24%, signal=49%
GO_INTERACTION_WITH_HOST	GO_INTERACTION_WITH_HOST		42	-0.441736	-1.99018	0	0.0221474	0.669	804	tags=43%, list=18%, signal=52%
GO_LOCOMOTION	GO_LOCOMOTION		270	-0.314651	-1.9833	0	0.0234163	0.696	852	tags=33%, list=19%, signal=38%
GO_ORGAN_REGENERATION	GO_ORGAN_REGENERATION		24	-0.516768	-1.98317	0.00170358	0.0230893	0.696	1019	tags=58%, list=23%, signal=75%
GO_REGULATION_OF_ENDOTHELIAL_CELL_PROLIFERATION	GO_REGULATION_OF_ENDOTHELIAL_CELL_PROLIFERATION		27	-0.5057	-1.9774	0.00170358	0.0240512	0.716	427	tags=37%, list=10%, signal=41%
GO_PLATELET_ALPHA_GRANULE_LUMEN	GO_PLATELET_ALPHA_GRANULE_LUMEN		18	-0.561024	-1.96128	0	0.0274916	0.766	992	tags=61%, list=23%, signal=79%
GO_REGULATION_OF_PROTEIN_KINASE_B_SIGNALING	GO_REGULATION_OF_PROTEIN_KINASE_B_SIGNALING		30	-0.47296	-1.96106	0.00184502	0.0271375	0.767	414	tags=33%, list=9%, signal=37%
GO_RESPONSE_TO_LIPID	GO_RESPONSE_TO_LIPID		227	-0.319891	-1.96005	0	0.0270346	0.77	1309	tags=47%, list=30%, signal=63%
GO_CONNECTIVE_TISSUE_DEVELOPMENT	GO_CONNECTIVE_TISSUE_DEVELOPMENT		73	-0.386599	-1.95827	0	0.0270972	0.783	967	tags=42%, list=22%, signal=54%
GO_STEROID_HORMONE_RECEPTOR_ACTIVITY	GO_STEROID_HORMONE_RECEPTOR_ACTIVITY		15	-0.59453	-1.9548	0	0.0276476	0.798	608	tags=53%, list=14%, signal=62%
GO_EPITHELIAL_CELL_DIFFERENTIATION	GO_EPITHELIAL_CELL_DIFFERENTIATION		126	-0.343235	-1.95474	0	0.0272936	0.798	1070	tags=43%, list=24%, signal=55%
GO_BIOLOGICAL_ADHESION	GO_BIOLOGICAL_ADHESION		235	-0.311251	-1.95226	0	0.0275431	0.804	1180	tags=42%, list=27%, signal=54%
GO_SECRETORY_GRANULE_LUMEN	GO_SECRETORY_GRANULE_LUMEN		25	-0.50021	-1.94619	0.00346021	0.0292239	0.825	1100	tags=56%, list=25%, signal=74%
GO_REGULATION_OF_CHEMOTAXIS	GO_REGULATION_OF_CHEMOTAXIS		47	-0.431542	-1.94482	0	0.0291007	0.831	1137	tags=51%, list=26%, signal=68%
GO_POSITIVE_REGULATION_OF_ENDOTHELIAL_CELL_PROLIFERATION	GO_POSITIVE_REGULATION_OF_ENDOTHELIAL_CELL_PROLIFERATION		20	-0.541158	-1.94205	0.00176367	0.0295011	0.838	311	tags=35%, list=7%, signal=37%
GO_PROTEOGLYCAN_BIOSYNTHETIC_PROCESS	GO_PROTEOGLYCAN_BIOSYNTHETIC_PROCESS		15	-0.590503	-1.93531	0.00359066	0.031122	0.856	984	tags=73%, list=22%, signal=94%
GO_PROTEIN_TYROSINE_KINASE_ACTIVITY	GO_PROTEIN_TYROSINE_KINASE_ACTIVITY		44	-0.421161	-1.92731	0	0.0332626	0.876	892	tags=45%, list=20%, signal=56%
GO_NEPHRON_EPITHELIUM_DEVELOPMENT	GO_NEPHRON_EPITHELIUM_DEVELOPMENT		29	-0.476185	-1.9261	0.00177305	0.0331274	0.877	928	tags=48%, list=21%, signal=61%
GO_SIGNALING_RECEPTOR_ACTIVITY	GO_SIGNALING_RECEPTOR_ACTIVITY		188	-0.322215	-1.92491	0	0.032946	0.878	842	tags=33%, list=19%, signal=39%
GO_PLASMA_MEMBRANE_RECEPTOR_COMPLEX	GO_PLASMA_MEMBRANE_RECEPTOR_COMPLEX		44	-0.420349	-1.92355	0	0.0328169	0.881	1028	tags=43%, list=23%, signal=56%
GO_RESPONSE_TO_STEROID_HORMONE	GO_RESPONSE_TO_STEROID_HORMONE		135	-0.34328	-1.92298	0	0.0326453	0.883	1273	tags=48%, list=29%, signal=66%
GO_RECEPTOR_ACTIVITY	GO_RECEPTOR_ACTIVITY		249	-0.304671	-1.91874	0	0.0334305	0.89	892	tags=33%, list=20%, signal=39%
GO_REGULATION_OF_PEPTIDYL_SERINE_PHOSPHORYLATION	GO_REGULATION_OF_PEPTIDYL_SERINE_PHOSPHORYLATION		24	-0.492594	-1.91708	0.00551471	0.0335917	0.894	1137	tags=58%, list=26%, signal=78%
GO_REGULATION_OF_BIOMINERAL_TISSUE_DEVELOPMENT	GO_REGULATION_OF_BIOMINERAL_TISSUE_DEVELOPMENT		24	-0.501578	-1.91419	0.00176367	0.034137	0.9	922	tags=50%, list=21%, signal=63%
GO_REGULATION_OF_CELLULAR_COMPONENT_MOVEMENT	GO_REGULATION_OF_CELLULAR_COMPONENT_MOVEMENT		224	-0.307986	-1.91413	0	0.0337501	0.9	1039	tags=36%, list=24%, signal=44%
GO_CELLULAR_RESPONSE_TO_ENDOGENOUS_STIMULUS	GO_CELLULAR_RESPONSE_TO_ENDOGENOUS_STIMULUS		241	-0.305265	-1.91099	0	0.0343506	0.907	1385	tags=46%, list=31%, signal=64%
GO_REGULATION_OF_VASCULATURE_DEVELOPMENT	GO_REGULATION_OF_VASCULATURE_DEVELOPMENT		69	-0.380081	-1.91049	0.00158983	0.0341591	0.907	1019	tags=45%, list=23%, signal=58%
GO_BRANCHING_MORPHOGENESIS_OF_AN_EPITHELIAL_TUBE	GO_BRANCHING_MORPHOGENESIS_OF_AN_EPITHELIAL_TUBE		44	-0.419129	-1.90992	0	0.0339001	0.907	1385	tags=59%, list=31%, signal=85%
GO_ANATOMICAL_STRUCTURE_FORMATION_INVOLVED_IN_MORPHOGENESIS	GO_ANATOMICAL_STRUCTURE_FORMATION_INVOLVED_IN_MORPHOGENESIS		250	-0.303907	-1.90969	0	0.0336755	0.908	922	tags=33%, list=21%, signal=39%
GO_REGULATION_OF_EPITHELIAL_TO_MESENCHYMAL_TRANSITION	GO_REGULATION_OF_EPITHELIAL_TO_MESENCHYMAL_TRANSITION		26	-0.502594	-1.9073	0.00927644	0.0340597	0.912	1039	tags=54%, list=24%, signal=70%
GO_CIRCULATORY_SYSTEM_DEVELOPMENT	GO_CIRCULATORY_SYSTEM_DEVELOPMENT		225	-0.309194	-1.90549	0	0.0342254	0.915	900	tags=32%, list=20%, signal=38%
GO_EXTRACELLULAR_SPACE	GO_EXTRACELLULAR_SPACE		285	-0.300312	-1.90336	0	0.0345381	0.919	581	tags=26%, list=13%, signal=28%
GO_HOMOPHILIC_CELL_ADHESION_VIA_PLASMA_MEMBRANE_ADHESION_MOLECULES	GO_HOMOPHILIC_CELL_ADHESION_VIA_PLASMA_MEMBRANE_ADHESION_MOLECULES		24	-0.496096	-1.90185	0.00355872	0.0345337	0.92	684	tags=46%, list=16%, signal=54%
GO_MULTICELLULAR_ORGANISM_METABOLIC_PROCESS	GO_MULTICELLULAR_ORGANISM_METABOLIC_PROCESS		27	-0.477073	-1.89808	0.00364299	0.0349721	0.924	635	tags=44%, list=14%, signal=52%
GO_ORGAN_MORPHOGENESIS	GO_ORGAN_MORPHOGENESIS		239	-0.304386	-1.89517	0	0.0356483	0.934	631	tags=27%, list=14%, signal=30%
GO_SKELETAL_SYSTEM_DEVELOPMENT	GO_SKELETAL_SYSTEM_DEVELOPMENT		139	-0.331328	-1.89361	0	0.0356696	0.935	555	tags=24%, list=13%, signal=27%
GO_POSITIVE_REGULATION_OF_LOCOMOTION	GO_POSITIVE_REGULATION_OF_LOCOMOTION		123	-0.334675	-1.89295	0	0.0355093	0.935	1183	tags=44%, list=27%, signal=58%
GO_CELL_PROJECTION_MEMBRANE	GO_CELL_PROJECTION_MEMBRANE		69	-0.377157	-1.88988	0	0.0360087	0.941	1294	tags=51%, list=29%, signal=71%
GO_POSITIVE_REGULATION_OF_CELL_MORPHOGENESIS_INVOLVED_IN_DIFFERENTIATION	GO_POSITIVE_REGULATION_OF_CELL_MORPHOGENESIS_INVOLVED_IN_DIFFERENTIATION		48	-0.400998	-1.88874	0.00337838	0.0359877	0.942	1019	tags=46%, list=23%, signal=59%
GO_MULTI_MULTICELLULAR_ORGANISM_PROCESS	GO_MULTI_MULTICELLULAR_ORGANISM_PROCESS		48	-0.415648	-1.88842	0.00169492	0.0357293	0.942	1213	tags=52%, list=28%, signal=71%
GO_MULTICELLULAR_ORGANISMAL_MACROMOLECULE_METABOLIC_PROCESS	GO_MULTICELLULAR_ORGANISMAL_MACROMOLECULE_METABOLIC_PROCESS		23	-0.488945	-1.88066	0.0053286	0.0385603	0.963	635	tags=43%, list=14%, signal=51%
GO_NEGATIVE_REGULATION_OF_PROTEIN_POLYMERIZATION	GO_NEGATIVE_REGULATION_OF_PROTEIN_POLYMERIZATION		15	-0.568589	-1.87781	0.00378072	0.0391088	0.964	1258	tags=73%, list=29%, signal=102%
GO_CELLULAR_RESPONSE_TO_RETINOIC_ACID	GO_CELLULAR_RESPONSE_TO_RETINOIC_ACID		20	-0.516346	-1.87733	0.00363636	0.0389266	0.967	405	tags=35%, list=9%, signal=38%
GO_REGULATION_OF_SMOOTH_MUSCLE_CELL_PROLIFERATION	GO_REGULATION_OF_SMOOTH_MUSCLE_CELL_PROLIFERATION		36	-0.435993	-1.87588	0.00513699	0.0391226	0.97	733	tags=42%, list=17%, signal=50%
GO_HEART_MORPHOGENESIS	GO_HEART_MORPHOGENESIS		59	-0.387257	-1.87292	0.00161031	0.039701	0.971	423	tags=27%, list=10%, signal=30%
GO_COLLAGEN_BINDING	GO_COLLAGEN_BINDING		23	-0.503459	-1.86924	0.00706714	0.0404427	0.975	1109	tags=57%, list=25%, signal=75%
GO_RESPONSE_TO_GROWTH_FACTOR	GO_RESPONSE_TO_GROWTH_FACTOR		124	-0.332166	-1.86777	0.00157729	0.0404754	0.975	1211	tags=46%, list=28%, signal=62%
GO_RESPONSE_TO_ORGANIC_CYCLIC_COMPOUND	GO_RESPONSE_TO_ORGANIC_CYCLIC_COMPOUND		226	-0.3018	-1.86682	0	0.0403945	0.975	1054	tags=37%, list=24%, signal=46%
GO_SECRETORY_GRANULE	GO_SECRETORY_GRANULE		82	-0.36012	-1.86561	0	0.0404791	0.977	1100	tags=43%, list=25%, signal=56%
GO_RESPONSE_TO_ENDOGENOUS_STIMULUS	GO_RESPONSE_TO_ENDOGENOUS_STIMULUS		352	-0.282712	-1.85914	0	0.0423102	0.981	1385	tags=46%, list=31%, signal=61%
GO_CARBOHYDRATE_HOMEOSTASIS	GO_CARBOHYDRATE_HOMEOSTASIS		38	-0.428635	-1.85851	0.00654665	0.0421103	0.981	921	tags=39%, list=21%, signal=49%
GO_RESPONSE_TO_BMP	GO_RESPONSE_TO_BMP		23	-0.492048	-1.85717	0.00742115	0.0421148	0.983	731	tags=43%, list=17%, signal=52%
GO_CELL_MOTILITY	GO_CELL_MOTILITY		205	-0.302395	-1.854	0	0.0431791	0.984	852	tags=32%, list=19%, signal=38%
GO_REGULATION_OF_CELL_MORPHOGENESIS_INVOLVED_IN_DIFFERENTIATION	GO_REGULATION_OF_CELL_MORPHOGENESIS_INVOLVED_IN_DIFFERENTIATION		90	-0.349912	-1.8535	0	0.0429889	0.984	1039	tags=40%, list=24%, signal=51%
GO_NEURAL_CREST_CELL_DIFFERENTIATION	GO_NEURAL_CREST_CELL_DIFFERENTIATION		26	-0.466784	-1.85153	0.00540541	0.0432066	0.984	431	tags=35%, list=10%, signal=38%
GO_EXTRINSIC_COMPONENT_OF_CYTOPLASMIC_SIDE_OF_PLASMA_MEMBRANE	GO_EXTRINSIC_COMPONENT_OF_CYTOPLASMIC_SIDE_OF_PLASMA_MEMBRANE		22	-0.492759	-1.85143	0.00568182	0.0428995	0.984	1185	tags=55%, list=27%, signal=74%
GO_SECRETION	GO_SECRETION		142	-0.318453	-1.84848	0	0.0436428	0.985	559	tags=25%, list=13%, signal=27%
GO_MESONEPHROS_DEVELOPMENT	GO_MESONEPHROS_DEVELOPMENT		32	-0.444965	-1.84633	0	0.0441274	0.985	922	tags=47%, list=21%, signal=59%
GO_RESPONSE_TO_OXYGEN_LEVELS	GO_RESPONSE_TO_OXYGEN_LEVELS		101	-0.342461	-1.84569	0.00163132	0.0439587	0.985	1004	tags=41%, list=23%, signal=51%
GO_FAT_CELL_DIFFERENTIATION	GO_FAT_CELL_DIFFERENTIATION		33	-0.441888	-1.84424	0.00338409	0.0441704	0.985	1282	tags=67%, list=29%, signal=93%
GO_REGULATION_OF_TRANSPORTER_ACTIVITY	GO_REGULATION_OF_TRANSPORTER_ACTIVITY		53	-0.393521	-1.84067	0.00163934	0.0452507	0.988	1154	tags=49%, list=26%, signal=66%
GO_RESPONSE_TO_HORMONE	GO_RESPONSE_TO_HORMONE		226	-0.297087	-1.83554	0	0.0469739	0.989	1341	tags=46%, list=30%, signal=62%
GO_SIDE_OF_MEMBRANE	GO_SIDE_OF_MEMBRANE		94	-0.344891	-1.83267	0	0.0477496	0.989	1109	tags=44%, list=25%, signal=57%
GO_POSITIVE_REGULATION_OF_VASCULATURE_DEVELOPMENT	GO_POSITIVE_REGULATION_OF_VASCULATURE_DEVELOPMENT		47	-0.404289	-1.83221	0.00339559	0.0476483	0.989	1004	tags=47%, list=23%, signal=60%
GO_SYSTEM_PROCESS	GO_SYSTEM_PROCESS		298	-0.28612	-1.83146	0	0.0475797	0.99	895	tags=32%, list=20%, signal=37%
GO_POSITIVE_REGULATION_OF_LIPID_METABOLIC_PROCESS	GO_POSITIVE_REGULATION_OF_LIPID_METABOLIC_PROCESS		34	-0.433737	-1.83033	0.0017301	0.0475124	0.99	989	tags=44%, list=22%, signal=56%
GO_MOVEMENT_IN_ENVIRONMENT_OF_OTHER_ORGANISM_INVOLVED_IN_SYMBIOTIC_INTERACTION	GO_MOVEMENT_IN_ENVIRONMENT_OF_OTHER_ORGANISM_INVOLVED_IN_SYMBIOTIC_INTERACTION		27	-0.468909	-1.82886	0.00564972	0.0476953	0.99	804	tags=48%, list=18%, signal=59%
GO_REGULATION_OF_RESPONSE_TO_WOUNDING	GO_REGULATION_OF_RESPONSE_TO_WOUNDING		100	-0.338337	-1.82609	0	0.0485155	0.99	532	tags=23%, list=12%, signal=26%
GO_EXTRINSIC_COMPONENT_OF_PLASMA_MEMBRANE	GO_EXTRINSIC_COMPONENT_OF_PLASMA_MEMBRANE		34	-0.434662	-1.82292	0.00519931	0.0492914	0.991	1082	tags=47%, list=25%, signal=62%
GO_PALATE_DEVELOPMENT	GO_PALATE_DEVELOPMENT		27	-0.464022	-1.8222	0.00172712	0.0491244	0.991	431	tags=30%, list=10%, signal=33%
GO_REGULATION_OF_ENDOTHELIAL_CELL_MIGRATION	GO_REGULATION_OF_ENDOTHELIAL_CELL_MIGRATION		31	-0.442454	-1.82122	0.0017452	0.0492484	0.991	967	tags=52%, list=22%, signal=66%
GO_REGULATION_OF_EPITHELIAL_CELL_MIGRATION	GO_REGULATION_OF_EPITHELIAL_CELL_MIGRATION		47	-0.394219	-1.81855	0.00718133	0.0498397	0.991	1137	tags=49%, list=26%, signal=65%
GO_POST_EMBRYONIC_DEVELOPMENT	GO_POST_EMBRYONIC_DEVELOPMENT		19	-0.517279	-1.81793	0.00548446	0.0497111	0.991	1499	tags=79%, list=34%, signal=119%
GO_CYTOPLASMIC_SIDE_OF_MEMBRANE	GO_CYTOPLASMIC_SIDE_OF_MEMBRANE		38	-0.420756	-1.81619	0.00526316	0.0499613	0.991	1318	tags=53%, list=30%, signal=74%
GO_REGULATION_OF_ANATOMICAL_STRUCTURE_MORPHOGENESIS	GO_REGULATION_OF_ANATOMICAL_STRUCTURE_MORPHOGENESIS		276	-0.284991	-1.81401	0	0.0504052	0.992	1019	tags=33%, list=23%, signal=41%
GO_CELLULAR_RESPONSE_TO_OXYGEN_LEVELS	GO_CELLULAR_RESPONSE_TO_OXYGEN_LEVELS		45	-0.407457	-1.81343	0.00169492	0.0502657	0.992	967	tags=42%, list=22%, signal=54%
GO_TAXIS	GO_TAXIS		114	-0.3269	-1.81158	0.0015528	0.0507802	0.994	553	tags=26%, list=13%, signal=29%
GO_REGULATION_OF_LIPID_METABOLIC_PROCESS	GO_REGULATION_OF_LIPID_METABOLIC_PROCESS		67	-0.364084	-1.80994	0.00346021	0.0510234	0.994	1363	tags=51%, list=31%, signal=72%
GO_INTEGRIN_MEDIATED_SIGNALING_PATHWAY	GO_INTEGRIN_MEDIATED_SIGNALING_PATHWAY		25	-0.456981	-1.80943	0.0125448	0.0508544	0.994	1292	tags=60%, list=29%, signal=84%
GO_PLASMA_MEMBRANE_RAFT	GO_PLASMA_MEMBRANE_RAFT		21	-0.48422	-1.80707	0.00530035	0.0514081	0.994	1075	tags=57%, list=24%, signal=75%
GO_REGULATION_OF_STEROID_METABOLIC_PROCESS	GO_REGULATION_OF_STEROID_METABOLIC_PROCESS		17	-0.527956	-1.80631	0.00915751	0.0514981	0.995	474	tags=41%, list=11%, signal=46%
GO_CELLULAR_RESPONSE_TO_ORGANIC_CYCLIC_COMPOUND	GO_CELLULAR_RESPONSE_TO_ORGANIC_CYCLIC_COMPOUND		121	-0.323896	-1.80189	0	0.0533618	0.996	1012	tags=39%, list=23%, signal=49%
GO_CELL_CELL_ADHESION_VIA_PLASMA_MEMBRANE_ADHESION_MOLECULES	GO_CELL_CELL_ADHESION_VIA_PLASMA_MEMBRANE_ADHESION_MOLECULES		36	-0.4093	-1.79855	0.00677966	0.0543203	0.996	1134	tags=53%, list=26%, signal=71%
GO_CELLULAR_RESPONSE_TO_HORMONE_STIMULUS	GO_CELLULAR_RESPONSE_TO_HORMONE_STIMULUS		131	-0.320743	-1.79785	0.00154321	0.0543381	0.996	1383	tags=49%, list=31%, signal=69%
GO_PEPTIDYL_TYROSINE_MODIFICATION	GO_PEPTIDYL_TYROSINE_MODIFICATION		50	-0.393076	-1.79707	0.00874126	0.0542681	0.997	1019	tags=48%, list=23%, signal=62%
GO_PLATELET_DEGRANULATION	GO_PLATELET_DEGRANULATION		35	-0.424667	-1.79376	0.00165017	0.0555128	0.998	1100	tags=46%, list=25%, signal=60%
GO_POTASSIUM_CHANNEL_ACTIVITY	GO_POTASSIUM_CHANNEL_ACTIVITY		17	-0.510185	-1.7915	0.0144404	0.0563031	0.999	747	tags=53%, list=17%, signal=64%
GO_REGULATION_OF_LIPID_BIOSYNTHETIC_PROCESS	GO_REGULATION_OF_LIPID_BIOSYNTHETIC_PROCESS		31	-0.433197	-1.78927	0.00705467	0.0569473	0.999	1363	tags=58%, list=31%, signal=84%
GO_NEGATIVE_REGULATION_OF_RESPONSE_TO_STIMULUS	GO_NEGATIVE_REGULATION_OF_RESPONSE_TO_STIMULUS		327	-0.27666	-1.78927	0	0.0565651	0.999	1280	tags=39%, list=29%, signal=51%
GO_MOVEMENT_OF_CELL_OR_SUBCELLULAR_COMPONENT	GO_MOVEMENT_OF_CELL_OR_SUBCELLULAR_COMPONENT		296	-0.279934	-1.78874	0	0.0564065	0.999	852	tags=29%, list=19%, signal=34%
GO_INTRACELLULAR_RECEPTOR_SIGNALING_PATHWAY	GO_INTRACELLULAR_RECEPTOR_SIGNALING_PATHWAY		40	-0.407028	-1.78516	0.0105448	0.0575641	0.999	798	tags=38%, list=18%, signal=45%
GO_REGULATION_OF_POTASSIUM_ION_TRANSMEMBRANE_TRANSPORT	GO_REGULATION_OF_POTASSIUM_ION_TRANSMEMBRANE_TRANSPORT		15	-0.537502	-1.78413	0.00546448	0.0577237	0.999	584	tags=47%, list=13%, signal=54%
GO_MESODERM_MORPHOGENESIS	GO_MESODERM_MORPHOGENESIS		19	-0.502929	-1.78348	0.011215	0.0576483	0.999	1130	tags=58%, list=26%, signal=78%
GO_CIRCULATORY_SYSTEM_PROCESS	GO_CIRCULATORY_SYSTEM_PROCESS		92	-0.338027	-1.78079	0.00473934	0.0585165	0.999	840	tags=33%, list=19%, signal=39%
GO_RESPONSE_TO_RETINOIC_ACID	GO_RESPONSE_TO_RETINOIC_ACID		32	-0.421221	-1.78035	0.00176056	0.0583749	0.999	807	tags=41%, list=18%, signal=49%
GO_REGULATION_OF_MORPHOGENESIS_OF_A_BRANCHING_STRUCTURE	GO_REGULATION_OF_MORPHOGENESIS_OF_A_BRANCHING_STRUCTURE		18	-0.515495	-1.77724	0.0217391	0.0595266	1	1796	tags=83%, list=41%, signal=140%
GO_NEGATIVE_REGULATION_OF_CANONICAL_WNT_SIGNALING_PATHWAY	GO_NEGATIVE_REGULATION_OF_CANONICAL_WNT_SIGNALING_PATHWAY		48	-0.378436	-1.77641	0.00163666	0.0594859	1	508	tags=27%, list=12%, signal=30%
GO_REGULATION_OF_LEUKOCYTE_CHEMOTAXIS	GO_REGULATION_OF_LEUKOCYTE_CHEMOTAXIS		22	-0.470245	-1.77026	0.00848896	0.0621859	1	955	tags=45%, list=22%, signal=58%
GO_POSITIVE_REGULATION_OF_OSTEOBLAST_DIFFERENTIATION	GO_POSITIVE_REGULATION_OF_OSTEOBLAST_DIFFERENTIATION		24	-0.469218	-1.76794	0.0127737	0.0629128	1	880	tags=46%, list=20%, signal=57%
GO_POSITIVE_REGULATION_OF_TRANSMEMBRANE_RECEPTOR_PROTEIN_SERINE_THREONINE_KINASE_SIGNALING_PATHWAY	GO_POSITIVE_REGULATION_OF_TRANSMEMBRANE_RECEPTOR_PROTEIN_SERINE_THREONINE_KINASE_SIGNALING_PATHWAY		27	-0.446972	-1.7651	0.00915751	0.0638084	1	481	tags=41%, list=11%, signal=45%
GO_KIDNEY_MORPHOGENESIS	GO_KIDNEY_MORPHOGENESIS		26	-0.448284	-1.76381	0.00179211	0.0639989	1	611	tags=35%, list=14%, signal=40%
GO_EPITHELIUM_DEVELOPMENT	GO_EPITHELIUM_DEVELOPMENT		268	-0.277606	-1.76335	0	0.0638922	1	1057	tags=34%, list=24%, signal=42%
GO_RESPONSE_TO_TRANSFORMING_GROWTH_FACTOR_BETA	GO_RESPONSE_TO_TRANSFORMING_GROWTH_FACTOR_BETA		51	-0.374328	-1.76325	0.00677966	0.0635928	1	1211	tags=51%, list=28%, signal=70%
GO_MEMBRANE_REGION	GO_MEMBRANE_REGION		262	-0.280235	-1.76259	0	0.0636054	1	1035	tags=35%, list=24%, signal=43%
GO_MONOCARBOXYLIC_ACID_TRANSPORT	GO_MONOCARBOXYLIC_ACID_TRANSPORT		25	-0.456879	-1.76196	0.0161002	0.0634731	1	628	tags=40%, list=14%, signal=46%
GO_REGULATION_OF_EPITHELIAL_CELL_PROLIFERATION	GO_REGULATION_OF_EPITHELIAL_CELL_PROLIFERATION		89	-0.330521	-1.76189	0.00158983	0.0631132	1	1053	tags=38%, list=24%, signal=49%
GO_SENSORY_PERCEPTION	GO_SENSORY_PERCEPTION		103	-0.32289	-1.76075	0.0016129	0.0633696	1	493	tags=24%, list=11%, signal=27%
GO_REGULATION_OF_PEPTIDYL_TYROSINE_PHOSPHORYLATION	GO_REGULATION_OF_PEPTIDYL_TYROSINE_PHOSPHORYLATION		61	-0.364995	-1.75881	0.00513699	0.0637969	1	1377	tags=54%, list=31%, signal=78%
GO_REGULATION_OF_POTASSIUM_ION_TRANSPORT	GO_REGULATION_OF_POTASSIUM_ION_TRANSPORT		19	-0.490933	-1.75771	0.005386	0.0640158	1	776	tags=47%, list=18%, signal=57%
GO_ORGANIC_ACID_TRANSMEMBRANE_TRANSPORTER_ACTIVITY	GO_ORGANIC_ACID_TRANSMEMBRANE_TRANSPORTER_ACTIVITY		28	-0.42658	-1.75686	0.00880282	0.0641156	1	890	tags=50%, list=20%, signal=62%
GO_POSITIVE_REGULATION_OF_RESPONSE_TO_EXTERNAL_STIMULUS	GO_POSITIVE_REGULATION_OF_RESPONSE_TO_EXTERNAL_STIMULUS		64	-0.357966	-1.75558	0.0017331	0.0643802	1	1175	tags=45%, list=27%, signal=61%
GO_APICAL_PART_OF_CELL	GO_APICAL_PART_OF_CELL		94	-0.329433	-1.75201	0.00164474	0.0657229	1	996	tags=38%, list=23%, signal=48%
GO_REGULATION_OF_SYSTEM_PROCESS	GO_REGULATION_OF_SYSTEM_PROCESS		120	-0.313957	-1.75052	0.0016	0.0660801	1	1174	tags=45%, list=27%, signal=60%
GO_IRON_ION_BINDING	GO_IRON_ION_BINDING		33	-0.418235	-1.74965	0.00358423	0.0660698	1	931	tags=42%, list=21%, signal=53%
GO_RESPONSE_TO_ACID_CHEMICAL	GO_RESPONSE_TO_ACID_CHEMICAL		91	-0.328147	-1.74851	0	0.0662426	1	451	tags=23%, list=10%, signal=25%
GO_POSITIVE_REGULATION_OF_OSSIFICATION	GO_POSITIVE_REGULATION_OF_OSSIFICATION		29	-0.43059	-1.74841	0.011194	0.0659094	1	880	tags=45%, list=20%, signal=56%
GO_REGULATION_OF_ERBB_SIGNALING_PATHWAY	GO_REGULATION_OF_ERBB_SIGNALING_PATHWAY		15	-0.524409	-1.74793	0.0123894	0.065744	1	979	tags=53%, list=22%, signal=68%
GO_ORGANIC_ANION_TRANSPORT	GO_ORGANIC_ANION_TRANSPORT		89	-0.334401	-1.74506	0.00485437	0.0669662	1	755	tags=31%, list=17%, signal=37%
GO_EMBRYONIC_SKELETAL_SYSTEM_DEVELOPMENT	GO_EMBRYONIC_SKELETAL_SYSTEM_DEVELOPMENT		31	-0.42082	-1.74277	0.0138648	0.0680372	1	501	tags=29%, list=11%, signal=33%
GO_SIGNAL_TRANSDUCER_ACTIVITY	GO_SIGNAL_TRANSDUCER_ACTIVITY		274	-0.274197	-1.73961	0	0.0693644	1	1016	tags=34%, list=23%, signal=41%
GO_EPITHELIAL_CELL_PROLIFERATION	GO_EPITHELIAL_CELL_PROLIFERATION		32	-0.422496	-1.73835	0.0069808	0.0696225	1	608	tags=34%, list=14%, signal=40%
GO_BONE_MORPHOGENESIS	GO_BONE_MORPHOGENESIS		30	-0.428954	-1.73769	0.0071048	0.0696974	1	967	tags=43%, list=22%, signal=55%
GO_POSITIVE_REGULATION_OF_PEPTIDYL_SERINE_PHOSPHORYLATION	GO_POSITIVE_REGULATION_OF_PEPTIDYL_SERINE_PHOSPHORYLATION		20	-0.469379	-1.73391	0.0106007	0.071293	1	1130	tags=55%, list=26%, signal=74%
GO_POSITIVE_REGULATION_OF_EPITHELIAL_CELL_MIGRATION	GO_POSITIVE_REGULATION_OF_EPITHELIAL_CELL_MIGRATION		29	-0.430548	-1.73212	0.0153322	0.0719248	1	1137	tags=52%, list=26%, signal=69%
GO_ORGANIC_ACID_TRANSPORT	GO_ORGANIC_ACID_TRANSPORT		58	-0.356742	-1.73106	0.00995025	0.0721507	1	755	tags=34%, list=17%, signal=41%
GO_CELLULAR_RESPONSE_TO_ORGANIC_SUBSTANCE	GO_CELLULAR_RESPONSE_TO_ORGANIC_SUBSTANCE		448	-0.256912	-1.72685	0	0.0741258	1	1015	tags=31%, list=23%, signal=36%
GO_POSTSYNAPTIC_MEMBRANE	GO_POSTSYNAPTIC_MEMBRANE		34	-0.405563	-1.72488	0.0102215	0.0749578	1	1055	tags=47%, list=24%, signal=61%
GO_NEGATIVE_REGULATION_OF_WOUND_HEALING	GO_NEGATIVE_REGULATION_OF_WOUND_HEALING		15	-0.514639	-1.71977	0.0160142	0.0774243	1	511	tags=40%, list=12%, signal=45%
GO_APICAL_PLASMA_MEMBRANE	GO_APICAL_PLASMA_MEMBRANE		76	-0.336608	-1.71972	0.00637959	0.077028	1	996	tags=41%, list=23%, signal=52%
GO_CELL_SUBSTRATE_JUNCTION	GO_CELL_SUBSTRATE_JUNCTION		101	-0.320261	-1.71939	0	0.0768618	1	1433	tags=49%, list=33%, signal=70%
GO_REGULATION_OF_CELL_ADHESION	GO_REGULATION_OF_CELL_ADHESION		158	-0.294359	-1.71655	0.00153139	0.0780201	1	1150	tags=39%, list=26%, signal=50%
GO_CHONDROITIN_SULFATE_PROTEOGLYCAN_METABOLIC_PROCESS	GO_CHONDROITIN_SULFATE_PROTEOGLYCAN_METABOLIC_PROCESS		16	-0.515913	-1.7154	0.0192644	0.0782965	1	872	tags=56%, list=20%, signal=70%
GO_RESPONSE_TO_KETONE	GO_RESPONSE_TO_KETONE		54	-0.361092	-1.71152	0.00821018	0.0803855	1	1010	tags=39%, list=23%, signal=50%
GO_INFLAMMATORY_RESPONSE	GO_INFLAMMATORY_RESPONSE		103	-0.315365	-1.71056	0.0066335	0.0805554	1	578	tags=25%, list=13%, signal=28%
GO_NEURAL_CREST_CELL_MIGRATION	GO_NEURAL_CREST_CELL_MIGRATION		18	-0.482342	-1.70616	0.018018	0.0831157	1	431	tags=39%, list=10%, signal=43%
GO_BONE_DEVELOPMENT	GO_BONE_DEVELOPMENT		52	-0.360806	-1.70547	0.0121317	0.0830519	1	1016	tags=38%, list=23%, signal=49%
GO_PLASMA_MEMBRANE_PROTEIN_COMPLEX	GO_PLASMA_MEMBRANE_PROTEIN_COMPLEX		106	-0.314851	-1.70508	0.0015674	0.0829183	1	840	tags=32%, list=19%, signal=39%
GO_SMAD_BINDING	GO_SMAD_BINDING		20	-0.465473	-1.70278	0.0223048	0.0838752	1	397	tags=30%, list=9%, signal=33%
GO_RESPONSE_TO_OXYGEN_CONTAINING_COMPOUND	GO_RESPONSE_TO_OXYGEN_CONTAINING_COMPOUND		341	-0.263483	-1.70252	0	0.0836947	1	1029	tags=33%, list=23%, signal=39%
GO_REGULATION_OF_NUCLEOCYTOPLASMIC_TRANSPORT	GO_REGULATION_OF_NUCLEOCYTOPLASMIC_TRANSPORT		55	-0.361897	-1.70213	0.0116667	0.0835413	1	1039	tags=42%, list=24%, signal=54%
GO_PYRUVATE_METABOLIC_PROCESS	GO_PYRUVATE_METABOLIC_PROCESS		15	-0.517904	-1.70158	0.0129151	0.0835142	1	1073	tags=60%, list=24%, signal=79%
GO_REGULATION_OF_METAL_ION_TRANSPORT	GO_REGULATION_OF_METAL_ION_TRANSPORT		83	-0.329909	-1.70056	0.00661157	0.0838108	1	776	tags=33%, list=18%, signal=39%
GO_POSITIVE_REGULATION_OF_NUCLEOCYTOPLASMIC_TRANSPORT	GO_POSITIVE_REGULATION_OF_NUCLEOCYTOPLASMIC_TRANSPORT		31	-0.416173	-1.69891	0.02	0.0844286	1	788	tags=42%, list=18%, signal=51%
GO_SENSORY_PERCEPTION_OF_MECHANICAL_STIMULUS	GO_SENSORY_PERCEPTION_OF_MECHANICAL_STIMULUS		39	-0.393259	-1.69654	0.00683761	0.0854817	1	892	tags=41%, list=20%, signal=51%
GO_RESPONSE_TO_NUTRIENT	GO_RESPONSE_TO_NUTRIENT		57	-0.352225	-1.69457	0.011745	0.0864434	1	991	tags=42%, list=23%, signal=54%
GO_POSITIVE_REGULATION_OF_SMOOTH_MUSCLE_CELL_PROLIFERATION	GO_POSITIVE_REGULATION_OF_SMOOTH_MUSCLE_CELL_PROLIFERATION		23	-0.444797	-1.69253	0.00891266	0.0872804	1	840	tags=43%, list=19%, signal=53%
GO_VESICLE_LUMEN	GO_VESICLE_LUMEN		30	-0.41788	-1.69234	0.0223368	0.0870053	1	992	tags=47%, list=23%, signal=60%
GO_POSITIVE_REGULATION_OF_LIPID_BIOSYNTHETIC_PROCESS	GO_POSITIVE_REGULATION_OF_LIPID_BIOSYNTHETIC_PROCESS		15	-0.514962	-1.69154	0.0218978	0.0870598	1	715	tags=47%, list=16%, signal=56%
GO_REGENERATION	GO_REGENERATION		45	-0.370737	-1.68997	0.0170358	0.0876964	1	1378	tags=58%, list=31%, signal=83%
GO_NEPHRON_DEVELOPMENT	GO_NEPHRON_DEVELOPMENT		38	-0.397085	-1.68971	0.00521739	0.087398	1	928	tags=42%, list=21%, signal=53%
GO_SERINE_TYPE_ENDOPEPTIDASE_INHIBITOR_ACTIVITY	GO_SERINE_TYPE_ENDOPEPTIDASE_INHIBITOR_ACTIVITY		17	-0.484371	-1.68869	0.0309091	0.0875515	1	524	tags=41%, list=12%, signal=47%
GO_CELLULAR_RESPONSE_TO_KETONE	GO_CELLULAR_RESPONSE_TO_KETONE		26	-0.428499	-1.68723	0.013986	0.0880961	1	1010	tags=50%, list=23%, signal=65%
GO_NEGATIVE_REGULATION_OF_IMMUNE_RESPONSE	GO_NEGATIVE_REGULATION_OF_IMMUNE_RESPONSE		17	-0.493253	-1.68708	0.0295858	0.0877951	1	477	tags=35%, list=11%, signal=39%
GO_NEGATIVE_REGULATION_OF_CELL_COMMUNICATION	GO_NEGATIVE_REGULATION_OF_CELL_COMMUNICATION		299	-0.26484	-1.68608	0	0.0879921	1	1280	tags=39%, list=29%, signal=51%
GO_SYNAPTIC_MEMBRANE	GO_SYNAPTIC_MEMBRANE		45	-0.367628	-1.68278	0.0141593	0.0897036	1	1109	tags=47%, list=25%, signal=62%
GO_NEGATIVE_REGULATION_OF_WNT_SIGNALING_PATHWAY	GO_NEGATIVE_REGULATION_OF_WNT_SIGNALING_PATHWAY		59	-0.344095	-1.6813	0.00338983	0.0902152	1	625	tags=29%, list=14%, signal=33%
GO_ENDOCHONDRAL_BONE_MORPHOGENESIS	GO_ENDOCHONDRAL_BONE_MORPHOGENESIS		19	-0.479483	-1.6789	0.0263158	0.0914134	1	967	tags=53%, list=22%, signal=67%
GO_REGULATION_OF_CELL_MORPHOGENESIS	GO_REGULATION_OF_CELL_MORPHOGENESIS		146	-0.287867	-1.67807	0	0.0915138	1	1048	tags=34%, list=24%, signal=43%
GO_POSTSYNAPSE	GO_POSTSYNAPSE		70	-0.332119	-1.67756	0.0114566	0.0914355	1	1195	tags=44%, list=27%, signal=60%
GO_ANCHORING_JUNCTION	GO_ANCHORING_JUNCTION		126	-0.296049	-1.67661	0.00156986	0.0916465	1	1407	tags=47%, list=32%, signal=67%
GO_MESENCHYME_MORPHOGENESIS	GO_MESENCHYME_MORPHOGENESIS		15	-0.502149	-1.67628	0.0220183	0.091477	1	481	tags=47%, list=11%, signal=52%
GO_REGULATION_OF_FATTY_ACID_METABOLIC_PROCESS	GO_REGULATION_OF_FATTY_ACID_METABOLIC_PROCESS		19	-0.466244	-1.67544	0.0277296	0.0915465	1	1363	tags=63%, list=31%, signal=91%
GO_SKELETAL_SYSTEM_MORPHOGENESIS	GO_SKELETAL_SYSTEM_MORPHOGENESIS		60	-0.348504	-1.67372	0.00991735	0.0923665	1	892	tags=35%, list=20%, signal=43%
GO_POSITIVE_REGULATION_OF_MULTICELLULAR_ORGANISMAL_PROCESS	GO_POSITIVE_REGULATION_OF_MULTICELLULAR_ORGANISMAL_PROCESS		355	-0.256739	-1.67292	0	0.0925018	1	941	tags=30%, list=21%, signal=35%
GO_REGULATION_OF_SODIUM_ION_TRANSPORT	GO_REGULATION_OF_SODIUM_ION_TRANSPORT		28	-0.410085	-1.67291	0.0126354	0.0921021	1	1492	tags=64%, list=34%, signal=97%
GO_INTRINSIC_COMPONENT_OF_PLASMA_MEMBRANE	GO_INTRINSIC_COMPONENT_OF_PLASMA_MEMBRANE		325	-0.260198	-1.67181	0	0.0924722	1	892	tags=30%, list=20%, signal=35%
GO_REGULATION_OF_CARTILAGE_DEVELOPMENT	GO_REGULATION_OF_CARTILAGE_DEVELOPMENT		20	-0.454776	-1.66581	0.0220183	0.0962764	1	279	tags=30%, list=6%, signal=32%
GO_REGULATION_OF_COAGULATION	GO_REGULATION_OF_COAGULATION		22	-0.444891	-1.66499	0.0280992	0.0964519	1	427	tags=32%, list=10%, signal=35%
GO_POTASSIUM_ION_TRANSPORT	GO_POTASSIUM_ION_TRANSPORT		23	-0.438466	-1.66392	0.0230496	0.0968587	1	747	tags=43%, list=17%, signal=52%
GO_REGULATION_OF_TYROSINE_PHOSPHORYLATION_OF_STAT_PROTEIN	GO_REGULATION_OF_TYROSINE_PHOSPHORYLATION_OF_STAT_PROTEIN		20	-0.461265	-1.66364	0.0180505	0.0966355	1	1377	tags=65%, list=31%, signal=94%
GO_CELL_CELL_ADHESION	GO_CELL_CELL_ADHESION		133	-0.289045	-1.66066	0.00633914	0.0983321	1	1134	tags=38%, list=26%, signal=50%
GO_AMINOGLYCAN_METABOLIC_PROCESS	GO_AMINOGLYCAN_METABOLIC_PROCESS		46	-0.365516	-1.66043	0.0132231	0.0980223	1	872	tags=39%, list=20%, signal=48%
GO_EXCITATORY_SYNAPSE	GO_EXCITATORY_SYNAPSE		41	-0.373657	-1.65875	0.0103627	0.0985704	1	1633	tags=63%, list=37%, signal=100%
GO_POSITIVE_REGULATION_OF_RESPONSE_TO_WOUNDING	GO_POSITIVE_REGULATION_OF_RESPONSE_TO_WOUNDING		41	-0.378087	-1.65797	0.0203327	0.0986759	1	1377	tags=54%, list=31%, signal=77%
GO_RESPONSE_TO_METAL_ION	GO_RESPONSE_TO_METAL_ION		94	-0.312878	-1.65736	0.00827815	0.0986037	1	781	tags=30%, list=18%, signal=35%
GO_CYTOKINE_RECEPTOR_BINDING	GO_CYTOKINE_RECEPTOR_BINDING		59	-0.344922	-1.65698	0.00859107	0.0984918	1	1170	tags=47%, list=27%, signal=64%
GO_REGULATION_OF_LEUKOCYTE_MIGRATION	GO_REGULATION_OF_LEUKOCYTE_MIGRATION		42	-0.373316	-1.65687	0.0261011	0.0981183	1	1363	tags=55%, list=31%, signal=79%
GO_TRANSFORMING_GROWTH_FACTOR_BETA_RECEPTOR_SIGNALING_PATHWAY	GO_TRANSFORMING_GROWTH_FACTOR_BETA_RECEPTOR_SIGNALING_PATHWAY		34	-0.387188	-1.65644	0.0134003	0.0979986	1	846	tags=38%, list=19%, signal=47%
GO_EXTRINSIC_COMPONENT_OF_MEMBRANE	GO_EXTRINSIC_COMPONENT_OF_MEMBRANE		63	-0.340153	-1.65347	0.00499168	0.0997522	1	1413	tags=49%, list=32%, signal=71%
GO_ENDOCYTOSIS	GO_ENDOCYTOSIS		113	-0.29658	-1.65309	0.003125	0.0996611	1	1368	tags=48%, list=31%, signal=68%
GO_RESPONSE_TO_ALCOHOL	GO_RESPONSE_TO_ALCOHOL		109	-0.303009	-1.64965	0.00481541	0.101747	1	1010	tags=36%, list=23%, signal=45%
GO_RECEPTOR_MEDIATED_ENDOCYTOSIS	GO_RECEPTOR_MEDIATED_ENDOCYTOSIS		50	-0.357251	-1.649	0.017094	0.101742	1	882	tags=40%, list=20%, signal=49%
GO_WOUND_HEALING	GO_WOUND_HEALING		120	-0.298186	-1.64777	0.00745157	0.1022	1	831	tags=32%, list=19%, signal=38%
GO_ADAPTIVE_IMMUNE_RESPONSE_BASED_ON_SOMATIC_RECOMBINATION_OF_IMMUNE_RECEPTORS_BUILT_FROM_IMMUNOGLOBULIN_SUPERFAMILY_DOMAINS	GO_ADAPTIVE_IMMUNE_RESPONSE_BASED_ON_SOMATIC_RECOMBINATION_OF_IMMUNE_RECEPTORS_BUILT_FROM_IMMUNOGLOBULIN_SUPERFAMILY_DOMAINS		28	-0.411715	-1.64706	0.0192308	0.102265	1	477	tags=32%, list=11%, signal=36%
GO_POSITIVE_REGULATION_OF_EPITHELIAL_CELL_PROLIFERATION	GO_POSITIVE_REGULATION_OF_EPITHELIAL_CELL_PROLIFERATION		47	-0.356627	-1.64512	0.017331	0.103192	1	955	tags=36%, list=22%, signal=46%
GO_POSITIVE_REGULATION_OF_LEUKOCYTE_CHEMOTAXIS	GO_POSITIVE_REGULATION_OF_LEUKOCYTE_CHEMOTAXIS		18	-0.470577	-1.64391	0.0265487	0.103616	1	955	tags=44%, list=22%, signal=57%
GO_REGULATION_OF_PROTEIN_IMPORT	GO_REGULATION_OF_PROTEIN_IMPORT		49	-0.35533	-1.6435	0.0165563	0.103488	1	1039	tags=41%, list=24%, signal=53%
GO_REGULATION_OF_CATION_CHANNEL_ACTIVITY	GO_REGULATION_OF_CATION_CHANNEL_ACTIVITY		22	-0.435532	-1.64328	0.0275862	0.103198	1	776	tags=45%, list=18%, signal=55%
GO_REGULATION_OF_STEM_CELL_DIFFERENTIATION	GO_REGULATION_OF_STEM_CELL_DIFFERENTIATION		38	-0.379726	-1.64073	0.0241796	0.104775	1	1039	tags=42%, list=24%, signal=55%
GO_VIRUS_RECEPTOR_ACTIVITY	GO_VIRUS_RECEPTOR_ACTIVITY		22	-0.431876	-1.63878	0.035524	0.105934	1	804	tags=45%, list=18%, signal=55%
GO_CELLULAR_GLUCOSE_HOMEOSTASIS	GO_CELLULAR_GLUCOSE_HOMEOSTASIS		17	-0.471329	-1.63817	0.0332103	0.105948	1	921	tags=41%, list=21%, signal=52%
GO_OXIDOREDUCTASE_ACTIVITY_ACTING_ON_PAIRED_DONORS_WITH_INCORPORATION_OR_REDUCTION_OF_MOLECULAR_OXYGEN	GO_OXIDOREDUCTASE_ACTIVITY_ACTING_ON_PAIRED_DONORS_WITH_INCORPORATION_OR_REDUCTION_OF_MOLECULAR_OXYGEN		34	-0.387275	-1.63542	0.0137457	0.107452	1	931	tags=41%, list=21%, signal=52%
GO_RESPONSE_TO_CARBOHYDRATE	GO_RESPONSE_TO_CARBOHYDRATE		34	-0.393838	-1.63531	0.0272109	0.107127	1	1053	tags=44%, list=24%, signal=58%
GO_REGULATION_OF_CELL_PROLIFERATION	GO_REGULATION_OF_CELL_PROLIFERATION		385	-0.248901	-1.63488	0.00136054	0.107028	1	1070	tags=32%, list=24%, signal=39%
GO_AMINOGLYCAN_BIOSYNTHETIC_PROCESS	GO_AMINOGLYCAN_BIOSYNTHETIC_PROCESS		31	-0.390487	-1.63312	0.0270728	0.107944	1	872	tags=42%, list=20%, signal=52%
GO_STEM_CELL_DIFFERENTIATION	GO_STEM_CELL_DIFFERENTIATION		58	-0.340391	-1.63304	0.0102041	0.107615	1	1019	tags=41%, list=23%, signal=53%
GO_RESPONSE_TO_CORTICOSTEROID	GO_RESPONSE_TO_CORTICOSTEROID		56	-0.344953	-1.6317	0.0180033	0.108246	1	979	tags=39%, list=22%, signal=50%
GO_MORPHOGENESIS_OF_AN_EPITHELIUM	GO_MORPHOGENESIS_OF_AN_EPITHELIUM		133	-0.285962	-1.63119	0.00766871	0.108121	1	1282	tags=41%, list=29%, signal=57%
GO_RESPONSE_TO_PURINE_CONTAINING_COMPOUND	GO_RESPONSE_TO_PURINE_CONTAINING_COMPOUND		29	-0.401351	-1.63073	0.0195035	0.108039	1	1020	tags=48%, list=23%, signal=62%
GO_IRON_ION_HOMEOSTASIS	GO_IRON_ION_HOMEOSTASIS		19	-0.465828	-1.63068	0.0297723	0.107697	1	238	tags=21%, list=5%, signal=22%
GO_REGULATION_OF_GTPASE_ACTIVITY	GO_REGULATION_OF_GTPASE_ACTIVITY		161	-0.2752	-1.63012	0.0046729	0.107773	1	1176	tags=39%, list=27%, signal=51%
GO_POSITIVE_REGULATION_OF_DEVELOPMENTAL_PROCESS	GO_POSITIVE_REGULATION_OF_DEVELOPMENTAL_PROCESS		309	-0.25141	-1.62928	0	0.107925	1	1019	tags=32%, list=23%, signal=39%
GO_RESPONSE_TO_WOUNDING	GO_RESPONSE_TO_WOUNDING		141	-0.280501	-1.62526	0.00468019	0.110476	1	831	tags=31%, list=19%, signal=37%
GO_POSITIVE_REGULATION_OF_PROTEIN_IMPORT	GO_POSITIVE_REGULATION_OF_PROTEIN_IMPORT		28	-0.402836	-1.62494	0.0210896	0.110234	1	788	tags=39%, list=18%, signal=48%
GO_TRANSITION_METAL_ION_HOMEOSTASIS	GO_TRANSITION_METAL_ION_HOMEOSTASIS		30	-0.391882	-1.62483	0.037594	0.109895	1	238	tags=17%, list=5%, signal=17%
GO_LEUKOCYTE_MEDIATED_IMMUNITY	GO_LEUKOCYTE_MEDIATED_IMMUNITY		29	-0.403942	-1.62482	0.0339559	0.109501	1	477	tags=31%, list=11%, signal=35%
GO_ORGANIC_HYDROXY_COMPOUND_TRANSPORT	GO_ORGANIC_HYDROXY_COMPOUND_TRANSPORT		30	-0.406638	-1.62455	0.0194004	0.109251	1	628	tags=37%, list=14%, signal=42%
GO_POSITIVE_REGULATION_OF_NEURON_DIFFERENTIATION	GO_POSITIVE_REGULATION_OF_NEURON_DIFFERENTIATION		84	-0.312137	-1.61958	0.0083612	0.112947	1	1174	tags=42%, list=27%, signal=56%
GO_NEUROLOGICAL_SYSTEM_PROCESS	GO_NEUROLOGICAL_SYSTEM_PROCESS		159	-0.275937	-1.61879	0	0.113035	1	1121	tags=38%, list=25%, signal=50%
GO_STEROID_BINDING	GO_STEROID_BINDING		23	-0.437752	-1.6182	0.0284192	0.113008	1	474	tags=30%, list=11%, signal=34%
GO_ACUTE_INFLAMMATORY_RESPONSE	GO_ACUTE_INFLAMMATORY_RESPONSE		16	-0.476459	-1.61726	0.0326087	0.113352	1	578	tags=38%, list=13%, signal=43%
GO_RESPONSE_TO_EXTRACELLULAR_STIMULUS	GO_RESPONSE_TO_EXTRACELLULAR_STIMULUS		121	-0.288304	-1.61669	0.00309119	0.113297	1	991	tags=35%, list=23%, signal=44%
GO_ENDOTHELIUM_DEVELOPMENT	GO_ENDOTHELIUM_DEVELOPMENT		26	-0.405452	-1.61309	0.0344828	0.115738	1	967	tags=42%, list=22%, signal=54%
GO_REGULATION_OF_MESENCHYMAL_CELL_PROLIFERATION	GO_REGULATION_OF_MESENCHYMAL_CELL_PROLIFERATION		17	-0.462748	-1.60812	0.034296	0.119513	1	1130	tags=47%, list=26%, signal=63%
GO_ACID_SECRETION	GO_ACID_SECRETION		15	-0.48412	-1.60737	0.0338983	0.119756	1	421	tags=33%, list=10%, signal=37%
GO_CELL_SURFACE	GO_CELL_SURFACE		171	-0.272314	-1.60617	0.00603318	0.120326	1	733	tags=26%, list=17%, signal=30%
GO_POSITIVE_REGULATION_OF_CELL_DEVELOPMENT	GO_POSITIVE_REGULATION_OF_CELL_DEVELOPMENT		134	-0.28223	-1.60523	0.00322061	0.120684	1	1214	tags=40%, list=28%, signal=54%
GO_REGULATION_OF_KIDNEY_DEVELOPMENT	GO_REGULATION_OF_KIDNEY_DEVELOPMENT		20	-0.432041	-1.60391	0.0271248	0.12134	1	1019	tags=50%, list=23%, signal=65%
GO_CELLULAR_TRANSITION_METAL_ION_HOMEOSTASIS	GO_CELLULAR_TRANSITION_METAL_ION_HOMEOSTASIS		21	-0.432769	-1.60212	0.0305755	0.122468	1	238	tags=19%, list=5%, signal=20%
GO_POSITIVE_REGULATION_OF_CELL_SUBSTRATE_ADHESION	GO_POSITIVE_REGULATION_OF_CELL_SUBSTRATE_ADHESION		23	-0.424905	-1.59721	0.0294118	0.126262	1	1354	tags=61%, list=31%, signal=87%
GO_FOREBRAIN_DEVELOPMENT	GO_FOREBRAIN_DEVELOPMENT		82	-0.30456	-1.5971	0.00837521	0.125934	1	508	tags=23%, list=12%, signal=26%
GO_AGING	GO_AGING		85	-0.299262	-1.59703	0.00797448	0.125532	1	1277	tags=47%, list=29%, signal=65%
GO_REGULATION_OF_ANATOMICAL_STRUCTURE_SIZE	GO_REGULATION_OF_ANATOMICAL_STRUCTURE_SIZE		105	-0.291964	-1.59641	0.00486224	0.125543	1	1044	tags=38%, list=24%, signal=49%
GO_CELL_CHEMOTAXIS	GO_CELL_CHEMOTAXIS		44	-0.355046	-1.59481	0.0210158	0.126451	1	431	tags=25%, list=10%, signal=27%
GO_NEGATIVE_REGULATION_OF_RESPONSE_TO_EXTERNAL_STIMULUS	GO_NEGATIVE_REGULATION_OF_RESPONSE_TO_EXTERNAL_STIMULUS		66	-0.318799	-1.59448	0.0150502	0.126272	1	427	tags=21%, list=10%, signal=23%
GO_SECRETION_BY_CELL	GO_SECRETION_BY_CELL		121	-0.28606	-1.59377	0.00778816	0.126389	1	629	tags=24%, list=14%, signal=27%
GO_TRANSFERASE_COMPLEX_TRANSFERRING_PHOSPHORUS_CONTAINING_GROUPS	GO_TRANSFERASE_COMPLEX_TRANSFERRING_PHOSPHORUS_CONTAINING_GROUPS		61	-0.332106	-1.59242	0.0171821	0.127059	1	726	tags=25%, list=16%, signal=29%
GO_NEGATIVE_REGULATION_OF_TRANSPORT	GO_NEGATIVE_REGULATION_OF_TRANSPORT		104	-0.29108	-1.5917	0.00761035	0.127256	1	1039	tags=34%, list=24%, signal=43%
GO_NEGATIVE_REGULATION_OF_CELL_PROLIFERATION	GO_NEGATIVE_REGULATION_OF_CELL_PROLIFERATION		171	-0.266396	-1.59062	0.0015748	0.127735	1	1053	tags=33%, list=24%, signal=42%
GO_REGULATION_OF_HYDROLASE_ACTIVITY	GO_REGULATION_OF_HYDROLASE_ACTIVITY		298	-0.248647	-1.59023	0.00147275	0.127651	1	1176	tags=36%, list=27%, signal=46%
GO_REGULATION_OF_ACUTE_INFLAMMATORY_RESPONSE	GO_REGULATION_OF_ACUTE_INFLAMMATORY_RESPONSE		20	-0.440699	-1.59019	0.0352734	0.127251	1	477	tags=30%, list=11%, signal=33%
GO_ORGANIC_ACID_BINDING	GO_ORGANIC_ACID_BINDING		53	-0.343285	-1.58969	0.0212072	0.127156	1	639	tags=26%, list=15%, signal=31%
GO_NEURON_PROJECTION_GUIDANCE	GO_NEURON_PROJECTION_GUIDANCE		53	-0.338985	-1.58896	0.0238095	0.127272	1	1339	tags=51%, list=30%, signal=72%
GO_CHEMICAL_HOMEOSTASIS	GO_CHEMICAL_HOMEOSTASIS		202	-0.260286	-1.5856	0.0015361	0.129778	1	776	tags=25%, list=18%, signal=29%
GO_POSITIVE_REGULATION_OF_CELL_DEATH	GO_POSITIVE_REGULATION_OF_CELL_DEATH		155	-0.272821	-1.5855	0.0030303	0.129453	1	896	tags=29%, list=20%, signal=35%
GO_CELLULAR_RESPONSE_TO_OXYGEN_CONTAINING_COMPOUND	GO_CELLULAR_RESPONSE_TO_OXYGEN_CONTAINING_COMPOUND		216	-0.258846	-1.58515	0.00148588	0.129297	1	1041	tags=32%, list=24%, signal=40%
GO_RESPONSE_TO_INORGANIC_SUBSTANCE	GO_RESPONSE_TO_INORGANIC_SUBSTANCE		134	-0.279475	-1.58411	0.00294118	0.129693	1	1012	tags=34%, list=23%, signal=42%
GO_EMBRYONIC_SKELETAL_SYSTEM_MORPHOGENESIS	GO_EMBRYONIC_SKELETAL_SYSTEM_MORPHOGENESIS		26	-0.402448	-1.58398	0.0298246	0.129376	1	501	tags=27%, list=11%, signal=30%
GO_SENSORY_ORGAN_DEVELOPMENT	GO_SENSORY_ORGAN_DEVELOPMENT		123	-0.283398	-1.58254	0.009375	0.130139	1	900	tags=33%, list=20%, signal=41%
GO_NEGATIVE_REGULATION_OF_RESPONSE_TO_WOUNDING	GO_NEGATIVE_REGULATION_OF_RESPONSE_TO_WOUNDING		39	-0.364016	-1.58121	0.0222222	0.130823	1	608	tags=28%, list=14%, signal=32%
GO_POSITIVE_REGULATION_OF_PEPTIDYL_TYROSINE_PHOSPHORYLATION	GO_POSITIVE_REGULATION_OF_PEPTIDYL_TYROSINE_PHOSPHORYLATION		43	-0.351376	-1.58022	0.0150754	0.13125	1	1377	tags=53%, list=31%, signal=77%
GO_TISSUE_MORPHOGENESIS	GO_TISSUE_MORPHOGENESIS		169	-0.265805	-1.57826	0.00762195	0.132477	1	938	tags=31%, list=21%, signal=38%
GO_TRANSCRIPTION_FACTOR_ACTIVITY_RNA_POLYMERASE_II_DISTAL_ENHANCER_SEQUENCE_SPECIFIC_BINDING	GO_TRANSCRIPTION_FACTOR_ACTIVITY_RNA_POLYMERASE_II_DISTAL_ENHANCER_SEQUENCE_SPECIFIC_BINDING		18	-0.455953	-1.57461	0.0483005	0.135261	1	1566	tags=67%, list=36%, signal=103%
GO_MESENCHYMAL_CELL_DIFFERENTIATION	GO_MESENCHYMAL_CELL_DIFFERENTIATION		43	-0.353409	-1.57275	0.0226876	0.136413	1	481	tags=28%, list=11%, signal=31%
GO_BRUSH_BORDER_MEMBRANE	GO_BRUSH_BORDER_MEMBRANE		16	-0.469533	-1.57149	0.0379747	0.137126	1	957	tags=50%, list=22%, signal=64%
GO_POSITIVE_REGULATION_OF_PHOSPHORUS_METABOLIC_PROCESS	GO_POSITIVE_REGULATION_OF_PHOSPHORUS_METABOLIC_PROCESS		259	-0.248936	-1.57147	0.00283688	0.136711	1	1029	tags=31%, list=23%, signal=37%
GO_PEPTIDASE_INHIBITOR_ACTIVITY	GO_PEPTIDASE_INHIBITOR_ACTIVITY		29	-0.38412	-1.5694	0.0271739	0.138104	1	555	tags=34%, list=13%, signal=39%
GO_REGULATION_OF_CELLULAR_KETONE_METABOLIC_PROCESS	GO_REGULATION_OF_CELLULAR_KETONE_METABOLIC_PROCESS		38	-0.359979	-1.56786	0.0277778	0.13899	1	362	tags=21%, list=8%, signal=23%
GO_REGULATION_OF_CELL_CELL_ADHESION	GO_REGULATION_OF_CELL_CELL_ADHESION		86	-0.301024	-1.56554	0.0125392	0.140544	1	532	tags=23%, list=12%, signal=26%
GO_POSITIVE_REGULATION_OF_NEURON_PROJECTION_DEVELOPMENT	GO_POSITIVE_REGULATION_OF_NEURON_PROJECTION_DEVELOPMENT		64	-0.325695	-1.56507	0.0169205	0.140545	1	1174	tags=44%, list=27%, signal=59%
GO_POSITIVE_REGULATION_OF_HYDROLASE_ACTIVITY	GO_POSITIVE_REGULATION_OF_HYDROLASE_ACTIVITY		217	-0.255895	-1.56501	0.00441826	0.140134	1	1176	tags=37%, list=27%, signal=48%
GO_EMBRYONIC_CRANIAL_SKELETON_MORPHOGENESIS	GO_EMBRYONIC_CRANIAL_SKELETON_MORPHOGENESIS		15	-0.470392	-1.5637	0.0457038	0.140817	1	394	tags=27%, list=9%, signal=29%
GO_REGULATION_OF_OSSIFICATION	GO_REGULATION_OF_OSSIFICATION		59	-0.320323	-1.5637	0.0118443	0.140367	1	922	tags=34%, list=21%, signal=42%
GO_REGULATION_OF_HORMONE_LEVELS	GO_REGULATION_OF_HORMONE_LEVELS		102	-0.288328	-1.56368	0.00654665	0.139964	1	817	tags=31%, list=19%, signal=38%
GO_CELLULAR_RESPONSE_TO_ACID_CHEMICAL	GO_CELLULAR_RESPONSE_TO_ACID_CHEMICAL		51	-0.335847	-1.56118	0.0259516	0.141875	1	405	tags=22%, list=9%, signal=23%
GO_REGULATION_OF_BODY_FLUID_LEVELS	GO_REGULATION_OF_BODY_FLUID_LEVELS		119	-0.279289	-1.55967	0.0113821	0.142775	1	491	tags=21%, list=11%, signal=23%
GO_NEGATIVE_REGULATION_OF_PEPTIDASE_ACTIVITY	GO_NEGATIVE_REGULATION_OF_PEPTIDASE_ACTIVITY		43	-0.348089	-1.55858	0.0352941	0.143337	1	555	tags=30%, list=13%, signal=34%
GO_REGULATION_OF_AXONOGENESIS	GO_REGULATION_OF_AXONOGENESIS		41	-0.34759	-1.55778	0.0253807	0.143568	1	512	tags=27%, list=12%, signal=30%
GO_CELL_DEVELOPMENT	GO_CELL_DEVELOPMENT		355	-0.237015	-1.55647	0	0.144265	1	1071	tags=32%, list=24%, signal=39%
GO_NEGATIVE_REGULATION_OF_DEVELOPMENTAL_PROCESS	GO_NEGATIVE_REGULATION_OF_DEVELOPMENTAL_PROCESS		200	-0.256102	-1.55578	0.00298954	0.144433	1	620	tags=21%, list=14%, signal=23%
GO_EMBRYONIC_MORPHOGENESIS	GO_EMBRYONIC_MORPHOGENESIS		154	-0.268547	-1.55381	0.00749625	0.14575	1	892	tags=29%, list=20%, signal=35%
GO_ANION_TRANSPORT	GO_ANION_TRANSPORT		110	-0.281792	-1.55303	0.0127186	0.145973	1	711	tags=25%, list=16%, signal=30%
GO_GROWTH_FACTOR_RECEPTOR_BINDING	GO_GROWTH_FACTOR_RECEPTOR_BINDING		30	-0.385947	-1.55049	0.0378007	0.147998	1	1082	tags=50%, list=25%, signal=66%
GO_SOMITE_DEVELOPMENT	GO_SOMITE_DEVELOPMENT		17	-0.448692	-1.54863	0.0463822	0.1493	1	431	tags=29%, list=10%, signal=32%
GO_GOLGI_CISTERNA_MEMBRANE	GO_GOLGI_CISTERNA_MEMBRANE		23	-0.407091	-1.54811	0.0503597	0.14934	1	984	tags=52%, list=22%, signal=67%
GO_REGULATION_OF_OSTEOBLAST_DIFFERENTIATION	GO_REGULATION_OF_OSTEOBLAST_DIFFERENTIATION		43	-0.339858	-1.54781	0.0255973	0.149211	1	892	tags=35%, list=20%, signal=43%
GO_LYMPHOCYTE_ACTIVATION_INVOLVED_IN_IMMUNE_RESPONSE	GO_LYMPHOCYTE_ACTIVATION_INVOLVED_IN_IMMUNE_RESPONSE		17	-0.445451	-1.54699	0.0584071	0.14948	1	431	tags=29%, list=10%, signal=32%
GO_BODY_MORPHOGENESIS	GO_BODY_MORPHOGENESIS		15	-0.464891	-1.5468	0.0544465	0.149247	1	1374	tags=67%, list=31%, signal=97%
GO_OVULATION_CYCLE	GO_OVULATION_CYCLE		30	-0.382261	-1.54541	0.0390071	0.150173	1	677	tags=33%, list=15%, signal=39%
GO_COLUMNAR_CUBOIDAL_EPITHELIAL_CELL_DIFFERENTIATION	GO_COLUMNAR_CUBOIDAL_EPITHELIAL_CELL_DIFFERENTIATION		32	-0.375819	-1.54514	0.0449827	0.149936	1	508	tags=28%, list=12%, signal=32%
GO_RESPONSE_TO_ORGANOPHOSPHORUS	GO_RESPONSE_TO_ORGANOPHOSPHORUS		25	-0.386735	-1.54205	0.056042	0.152535	1	1020	tags=48%, list=23%, signal=62%
GO_DEVELOPMENTAL_MATURATION	GO_DEVELOPMENTAL_MATURATION		46	-0.341305	-1.54036	0.0355932	0.15381	1	1016	tags=41%, list=23%, signal=53%
GO_UROGENITAL_SYSTEM_DEVELOPMENT	GO_UROGENITAL_SYSTEM_DEVELOPMENT		94	-0.290143	-1.53965	0.0112721	0.154094	1	1386	tags=48%, list=31%, signal=68%
GO_REGULATION_OF_CARDIAC_CONDUCTION	GO_REGULATION_OF_CARDIAC_CONDUCTION		16	-0.457999	-1.53951	0.0515098	0.153798	1	776	tags=44%, list=18%, signal=53%
GO_REGULATION_OF_PHOSPHATIDYLINOSITOL_3_KINASE_SIGNALING	GO_REGULATION_OF_PHOSPHATIDYLINOSITOL_3_KINASE_SIGNALING		37	-0.353092	-1.53937	0.0450607	0.153505	1	1215	tags=51%, list=28%, signal=70%
GO_MULTI_ORGANISM_REPRODUCTIVE_PROCESS	GO_MULTI_ORGANISM_REPRODUCTIVE_PROCESS		159	-0.262337	-1.53649	0.0118343	0.155872	1	1121	tags=36%, list=25%, signal=47%
GO_ENDOCRINE_SYSTEM_DEVELOPMENT	GO_ENDOCRINE_SYSTEM_DEVELOPMENT		26	-0.397946	-1.53489	0.0498221	0.15696	1	425	tags=31%, list=10%, signal=34%
GO_REGULATION_OF_NITRIC_OXIDE_BIOSYNTHETIC_PROCESS	GO_REGULATION_OF_NITRIC_OXIDE_BIOSYNTHETIC_PROCESS		19	-0.431755	-1.53458	0.0548446	0.15679	1	1413	tags=68%, list=32%, signal=100%
GO_REGULATION_OF_ION_TRANSPORT	GO_REGULATION_OF_ION_TRANSPORT		135	-0.269359	-1.53268	0.00902256	0.158177	1	776	tags=27%, list=18%, signal=32%
GO_CELLULAR_RESPONSE_TO_EXTERNAL_STIMULUS	GO_CELLULAR_RESPONSE_TO_EXTERNAL_STIMULUS		72	-0.300801	-1.5322	0.0336134	0.158259	1	807	tags=31%, list=18%, signal=37%
GO_CELLULAR_RESPONSE_TO_ALCOHOL	GO_CELLULAR_RESPONSE_TO_ALCOHOL		41	-0.349886	-1.53215	0.0385289	0.157854	1	1010	tags=41%, list=23%, signal=53%
GO_NEGATIVE_REGULATION_OF_MULTICELLULAR_ORGANISMAL_PROCESS	GO_NEGATIVE_REGULATION_OF_MULTICELLULAR_ORGANISMAL_PROCESS		235	-0.247883	-1.53207	0	0.157466	1	523	tags=18%, list=12%, signal=20%
GO_REGULATION_OF_PROTEIN_TARGETING	GO_REGULATION_OF_PROTEIN_TARGETING		77	-0.297022	-1.53066	0.0271566	0.158548	1	1039	tags=34%, list=24%, signal=43%
GO_INTERFERON_GAMMA_MEDIATED_SIGNALING_PATHWAY	GO_INTERFERON_GAMMA_MEDIATED_SIGNALING_PATHWAY		21	-0.414934	-1.53039	0.044405	0.15834	1	319	tags=24%, list=7%, signal=26%
GO_SECRETORY_VESICLE	GO_SECRETORY_VESICLE		104	-0.281398	-1.52973	0.0192616	0.15859	1	1062	tags=35%, list=24%, signal=45%
GO_REGULATION_OF_CELL_DEATH	GO_REGULATION_OF_CELL_DEATH		362	-0.231624	-1.5295	0.0014556	0.158383	1	1274	tags=38%, list=29%, signal=49%
GO_NEGATIVE_REGULATION_OF_CELL_PROJECTION_ORGANIZATION	GO_NEGATIVE_REGULATION_OF_CELL_PROJECTION_ORGANIZATION		31	-0.364779	-1.52934	0.0566372	0.158094	1	512	tags=26%, list=12%, signal=29%
GO_CRANIAL_SKELETAL_SYSTEM_DEVELOPMENT	GO_CRANIAL_SKELETAL_SYSTEM_DEVELOPMENT		18	-0.438891	-1.52921	0.0459364	0.15777	1	880	tags=39%, list=20%, signal=48%
GO_PROTEIN_KINASE_COMPLEX	GO_PROTEIN_KINASE_COMPLEX		24	-0.397211	-1.52812	0.0632479	0.158479	1	726	tags=29%, list=16%, signal=35%
GO_ENDOTHELIAL_CELL_DIFFERENTIATION	GO_ENDOTHELIAL_CELL_DIFFERENTIATION		22	-0.411406	-1.52807	0.0499139	0.158069	1	967	tags=45%, list=22%, signal=58%
GO_G_PROTEIN_COUPLED_RECEPTOR_ACTIVITY	GO_G_PROTEIN_COUPLED_RECEPTOR_ACTIVITY		67	-0.308207	-1.52792	0.0299003	0.157752	1	308	tags=18%, list=7%, signal=19%
GO_ACTIVATION_OF_GTPASE_ACTIVITY	GO_ACTIVATION_OF_GTPASE_ACTIVITY		16	-0.460851	-1.52672	0.0595668	0.158555	1	1176	tags=56%, list=27%, signal=76%
GO_REGULATION_OF_MAPK_CASCADE	GO_REGULATION_OF_MAPK_CASCADE		178	-0.257106	-1.52643	0.00304878	0.15837	1	1020	tags=32%, list=23%, signal=40%
GO_HORMONE_RECEPTOR_BINDING	GO_HORMONE_RECEPTOR_BINDING		29	-0.382013	-1.52613	0.0620805	0.158265	1	1242	tags=45%, list=28%, signal=62%
GO_ORGANIC_ACID_TRANSMEMBRANE_TRANSPORT	GO_ORGANIC_ACID_TRANSMEMBRANE_TRANSPORT		23	-0.405034	-1.52595	0.0495413	0.157994	1	890	tags=48%, list=20%, signal=60%
GO_NEGATIVE_REGULATION_OF_NEURON_DIFFERENTIATION	GO_NEGATIVE_REGULATION_OF_NEURON_DIFFERENTIATION		35	-0.358276	-1.52423	0.0319149	0.159305	1	512	tags=29%, list=12%, signal=32%
GO_REGULATION_OF_TYROSINE_PHOSPHORYLATION_OF_STAT3_PROTEIN	GO_REGULATION_OF_TYROSINE_PHOSPHORYLATION_OF_STAT3_PROTEIN		15	-0.456726	-1.52269	0.0487805	0.160409	1	1377	tags=67%, list=31%, signal=97%
GO_CENTRAL_NERVOUS_SYSTEM_DEVELOPMENT	GO_CENTRAL_NERVOUS_SYSTEM_DEVELOPMENT		219	-0.245202	-1.5212	0.00577201	0.16138	1	1237	tags=38%, list=28%, signal=51%
GO_NEUTRAL_LIPID_METABOLIC_PROCESS	GO_NEUTRAL_LIPID_METABOLIC_PROCESS		18	-0.434602	-1.52011	0.0571429	0.162057	1	427	tags=33%, list=10%, signal=37%
GO_NEURON_PROJECTION_DEVELOPMENT	GO_NEURON_PROJECTION_DEVELOPMENT		135	-0.267655	-1.51839	0.0157729	0.163331	1	1385	tags=45%, list=31%, signal=64%
GO_REGULATION_OF_CATION_TRANSMEMBRANE_TRANSPORT	GO_REGULATION_OF_CATION_TRANSMEMBRANE_TRANSPORT		52	-0.328492	-1.51837	0.0348837	0.162896	1	776	tags=35%, list=18%, signal=42%
GO_REGULATION_OF_NEURON_PROJECTION_DEVELOPMENT	GO_REGULATION_OF_NEURON_PROJECTION_DEVELOPMENT		99	-0.280726	-1.51782	0.011254	0.162976	1	1174	tags=38%, list=27%, signal=51%
GO_RNA_POLYMERASE_II_TRANSCRIPTION_FACTOR_COMPLEX	GO_RNA_POLYMERASE_II_TRANSCRIPTION_FACTOR_COMPLEX		20	-0.418495	-1.51752	0.0586146	0.162784	1	1212	tags=60%, list=28%, signal=82%
GO_CELL_PROJECTION	GO_CELL_PROJECTION		404	-0.229733	-1.51727	0.00137174	0.162583	1	1075	tags=32%, list=24%, signal=39%
GO_RESPONSE_TO_DRUG	GO_RESPONSE_TO_DRUG		117	-0.274758	-1.51719	0.0173228	0.162245	1	980	tags=31%, list=22%, signal=39%
GO_TUBE_MORPHOGENESIS	GO_TUBE_MORPHOGENESIS		105	-0.280345	-1.51674	0.0197368	0.162271	1	642	tags=24%, list=15%, signal=27%
GO_REGULATION_OF_CANONICAL_WNT_SIGNALING_PATHWAY	GO_REGULATION_OF_CANONICAL_WNT_SIGNALING_PATHWAY		75	-0.302094	-1.51372	0.0319489	0.164862	1	508	tags=21%, list=12%, signal=24%
GO_MESONEPHRIC_TUBULE_MORPHOGENESIS	GO_MESONEPHRIC_TUBULE_MORPHOGENESIS		17	-0.439705	-1.51243	0.0606618	0.165623	1	578	tags=35%, list=13%, signal=40%
GO_SECRETORY_GRANULE_MEMBRANE	GO_SECRETORY_GRANULE_MEMBRANE		17	-0.428271	-1.51165	0.0680147	0.165874	1	461	tags=29%, list=10%, signal=33%
GO_NERVE_DEVELOPMENT	GO_NERVE_DEVELOPMENT		16	-0.450901	-1.51135	0.0574913	0.165743	1	311	tags=25%, list=7%, signal=27%
GO_LENS_DEVELOPMENT_IN_CAMERA_TYPE_EYE	GO_LENS_DEVELOPMENT_IN_CAMERA_TYPE_EYE		17	-0.431111	-1.511	0.062167	0.165592	1	1164	tags=59%, list=26%, signal=80%
GO_LEUKOCYTE_CELL_CELL_ADHESION	GO_LEUKOCYTE_CELL_CELL_ADHESION		59	-0.318954	-1.51003	0.0265781	0.16626	1	566	tags=22%, list=13%, signal=25%
GO_TRANSCRIPTION_INITIATION_FROM_RNA_POLYMERASE_II_PROMOTER	GO_TRANSCRIPTION_INITIATION_FROM_RNA_POLYMERASE_II_PROMOTER		32	-0.364188	-1.50863	0.0273504	0.167269	1	726	tags=38%, list=16%, signal=45%
GO_RESPONSE_TO_TRANSITION_METAL_NANOPARTICLE	GO_RESPONSE_TO_TRANSITION_METAL_NANOPARTICLE		36	-0.362746	-1.50811	0.0483005	0.167367	1	405	tags=22%, list=9%, signal=24%
GO_POSITIVE_REGULATION_OF_PROTEIN_KINASE_B_SIGNALING	GO_POSITIVE_REGULATION_OF_PROTEIN_KINASE_B_SIGNALING		25	-0.390279	-1.50796	0.0500928	0.167065	1	765	tags=36%, list=17%, signal=43%
GO_CYTOKINE_PRODUCTION	GO_CYTOKINE_PRODUCTION		25	-0.390524	-1.50793	0.0576577	0.166668	1	274	tags=24%, list=6%, signal=25%
GO_RESPONSE_TO_VITAMIN	GO_RESPONSE_TO_VITAMIN		43	-0.334169	-1.50789	0.0505051	0.166269	1	991	tags=44%, list=23%, signal=56%
GO_REGULATION_OF_ACTIN_FILAMENT_BASED_PROCESS	GO_REGULATION_OF_ACTIN_FILAMENT_BASED_PROCESS		80	-0.297882	-1.50693	0.0299501	0.16684	1	1258	tags=45%, list=29%, signal=62%
GO_CELLULAR_RESPONSE_TO_CORTICOSTEROID_STIMULUS	GO_CELLULAR_RESPONSE_TO_CORTICOSTEROID_STIMULUS		21	-0.410961	-1.50647	0.056338	0.166916	1	979	tags=52%, list=22%, signal=67%
GO_POSITIVE_REGULATION_OF_CELL_DIFFERENTIATION	GO_POSITIVE_REGULATION_OF_CELL_DIFFERENTIATION		234	-0.243612	-1.50516	0.00882353	0.167762	1	1276	tags=39%, list=29%, signal=52%
GO_DIGESTIVE_SYSTEM_DEVELOPMENT	GO_DIGESTIVE_SYSTEM_DEVELOPMENT		42	-0.341934	-1.50503	0.04363	0.167465	1	394	tags=24%, list=9%, signal=26%
GO_HEPARIN_BINDING	GO_HEPARIN_BINDING		35	-0.350307	-1.50436	0.0443686	0.167687	1	938	tags=37%, list=21%, signal=47%
GO_NEGATIVE_REGULATION_OF_CELL_GROWTH	GO_NEGATIVE_REGULATION_OF_CELL_GROWTH		43	-0.330949	-1.50327	0.0334507	0.168315	1	442	tags=23%, list=10%, signal=26%
GO_PROTEIN_KINASE_ACTIVITY	GO_PROTEIN_KINASE_ACTIVITY		170	-0.256899	-1.50286	0.0119581	0.168277	1	915	tags=28%, list=21%, signal=34%
GO_NUCLEOSIDE_TRIPHOSPHATASE_REGULATOR_ACTIVITY	GO_NUCLEOSIDE_TRIPHOSPHATASE_REGULATOR_ACTIVITY		82	-0.287509	-1.50185	0.0239617	0.168872	1	1051	tags=35%, list=24%, signal=46%
GO_POSITIVE_REGULATION_OF_CELL_ADHESION	GO_POSITIVE_REGULATION_OF_CELL_ADHESION		91	-0.284061	-1.5016	0.0194489	0.168731	1	1377	tags=46%, list=31%, signal=66%
GO_REGULATION_OF_CELLULAR_COMPONENT_SIZE	GO_REGULATION_OF_CELLULAR_COMPONENT_SIZE		72	-0.296315	-1.50088	0.0344234	0.169142	1	1044	tags=38%, list=24%, signal=48%
GO_EMBRYONIC_ORGAN_MORPHOGENESIS	GO_EMBRYONIC_ORGAN_MORPHOGENESIS		77	-0.29198	-1.50064	0.0339806	0.168943	1	509	tags=23%, list=12%, signal=26%
GO_REGULATION_OF_CELL_SIZE	GO_REGULATION_OF_CELL_SIZE		36	-0.354076	-1.50053	0.0617696	0.168622	1	427	tags=28%, list=10%, signal=31%
GO_MUCOPOLYSACCHARIDE_METABOLIC_PROCESS	GO_MUCOPOLYSACCHARIDE_METABOLIC_PROCESS		28	-0.371265	-1.50042	0.066055	0.168303	1	872	tags=39%, list=20%, signal=49%
GO_MYELOID_LEUKOCYTE_DIFFERENTIATION	GO_MYELOID_LEUKOCYTE_DIFFERENTIATION		26	-0.381193	-1.49942	0.0747331	0.168898	1	1378	tags=54%, list=31%, signal=78%
GO_CELL_MORPHOGENESIS_INVOLVED_IN_DIFFERENTIATION	GO_CELL_MORPHOGENESIS_INVOLVED_IN_DIFFERENTIATION		132	-0.25993	-1.49874	0.029052	0.169059	1	1385	tags=45%, list=31%, signal=63%
GO_EPITHELIAL_CELL_DEVELOPMENT	GO_EPITHELIAL_CELL_DEVELOPMENT		53	-0.313356	-1.49868	0.035473	0.168702	1	967	tags=34%, list=22%, signal=43%
GO_BODY_FLUID_SECRETION	GO_BODY_FLUID_SECRETION		18	-0.428901	-1.49819	0.0786517	0.168809	1	1213	tags=56%, list=28%, signal=76%
GO_RESPONSE_TO_EXTERNAL_STIMULUS	GO_RESPONSE_TO_EXTERNAL_STIMULUS		416	-0.22251	-1.49815	0.0027137	0.16841	1	1070	tags=31%, list=24%, signal=37%
GO_ORGANOPHOSPHATE_CATABOLIC_PROCESS	GO_ORGANOPHOSPHATE_CATABOLIC_PROCESS		28	-0.370505	-1.49771	0.0642361	0.168437	1	340	tags=25%, list=8%, signal=27%
GO_SINGLE_ORGANISM_CELL_ADHESION	GO_SINGLE_ORGANISM_CELL_ADHESION		108	-0.270593	-1.49706	0.0206677	0.168711	1	886	tags=30%, list=20%, signal=36%
GO_INTRACELLULAR_VESICLE	GO_INTRACELLULAR_VESICLE		292	-0.235323	-1.49497	0.00284091	0.170342	1	1075	tags=31%, list=24%, signal=38%
GO_G_PROTEIN_COUPLED_RECEPTOR_SIGNALING_PATHWAY	GO_G_PROTEIN_COUPLED_RECEPTOR_SIGNALING_PATHWAY		129	-0.266595	-1.49414	0.0315956	0.170822	1	831	tags=28%, list=19%, signal=33%
GO_SARCOPLASM	GO_SARCOPLASM		19	-0.421279	-1.49346	0.0620301	0.171077	1	776	tags=37%, list=18%, signal=45%
GO_ENDOCYTIC_VESICLE	GO_ENDOCYTIC_VESICLE		62	-0.305203	-1.49281	0.0294599	0.171307	1	882	tags=31%, list=20%, signal=38%
GO_AMINOGLYCAN_CATABOLIC_PROCESS	GO_AMINOGLYCAN_CATABOLIC_PROCESS		23	-0.391093	-1.4872	0.0593368	0.17697	1	822	tags=39%, list=19%, signal=48%
GO_OSTEOBLAST_DIFFERENTIATION	GO_OSTEOBLAST_DIFFERENTIATION		38	-0.347024	-1.48642	0.0565371	0.177347	1	1070	tags=42%, list=24%, signal=55%
GO_ARTERY_MORPHOGENESIS	GO_ARTERY_MORPHOGENESIS		20	-0.40357	-1.48634	0.0746269	0.176988	1	427	tags=25%, list=10%, signal=28%
GO_REGULATION_OF_INFLAMMATORY_RESPONSE	GO_REGULATION_OF_INFLAMMATORY_RESPONSE		68	-0.29649	-1.48624	0.0302067	0.176648	1	1443	tags=50%, list=33%, signal=73%
GO_CELL_JUNCTION	GO_CELL_JUNCTION		253	-0.238015	-1.48567	0.00141044	0.176841	1	1128	tags=34%, list=26%, signal=43%
GO_POSITIVE_REGULATION_OF_ENDOTHELIAL_CELL_MIGRATION	GO_POSITIVE_REGULATION_OF_ENDOTHELIAL_CELL_MIGRATION		20	-0.411676	-1.48539	0.0635209	0.176636	1	1448	tags=65%, list=33%, signal=96%
GO_ORGANIC_ANION_TRANSMEMBRANE_TRANSPORTER_ACTIVITY	GO_ORGANIC_ANION_TRANSMEMBRANE_TRANSPORTER_ACTIVITY		38	-0.34401	-1.48351	0.0434783	0.178268	1	957	tags=42%, list=22%, signal=53%
GO_REGULATION_OF_BLOOD_VESSEL_ENDOTHELIAL_CELL_MIGRATION	GO_REGULATION_OF_BLOOD_VESSEL_ENDOTHELIAL_CELL_MIGRATION		15	-0.454627	-1.4823	0.0560579	0.179058	1	938	tags=47%, list=21%, signal=59%
GO_EPIDERMAL_CELL_DIFFERENTIATION	GO_EPIDERMAL_CELL_DIFFERENTIATION		21	-0.411947	-1.4821	0.078853	0.178829	1	1130	tags=48%, list=26%, signal=64%
GO_NEUROEPITHELIAL_CELL_DIFFERENTIATION	GO_NEUROEPITHELIAL_CELL_DIFFERENTIATION		17	-0.425988	-1.48175	0.0797774	0.178859	1	892	tags=41%, list=20%, signal=51%
GO_POSITIVE_REGULATION_OF_WOUND_HEALING	GO_POSITIVE_REGULATION_OF_WOUND_HEALING		16	-0.43963	-1.47981	0.0713044	0.180442	1	183	tags=25%, list=4%, signal=26%
GO_NEGATIVE_REGULATION_OF_EPITHELIAL_CELL_PROLIFERATION	GO_NEGATIVE_REGULATION_OF_EPITHELIAL_CELL_PROLIFERATION		43	-0.334304	-1.47926	0.0466786	0.180657	1	1053	tags=40%, list=24%, signal=51%
GO_SYNAPSE	GO_SYNAPSE		154	-0.253972	-1.47777	0.0111643	0.181943	1	732	tags=24%, list=17%, signal=28%
GO_NEURON_PROJECTION_MORPHOGENESIS	GO_NEURON_PROJECTION_MORPHOGENESIS		99	-0.275232	-1.47606	0.0376176	0.183445	1	1215	tags=38%, list=28%, signal=52%
GO_REGULATION_OF_TRANSPORT	GO_REGULATION_OF_TRANSPORT		405	-0.222839	-1.47594	0.00413793	0.18316	1	1026	tags=29%, list=23%, signal=35%
GO_POSITIVE_REGULATION_OF_BLOOD_CIRCULATION	GO_POSITIVE_REGULATION_OF_BLOOD_CIRCULATION		25	-0.382494	-1.47501	0.0672414	0.18369	1	840	tags=52%, list=19%, signal=64%
GO_RESPONSE_TO_NITROGEN_COMPOUND	GO_RESPONSE_TO_NITROGEN_COMPOUND		198	-0.241454	-1.47455	0.00617284	0.183726	1	1041	tags=32%, list=24%, signal=40%
GO_POSITIVE_REGULATION_OF_CELL_PROLIFERATION	GO_POSITIVE_REGULATION_OF_CELL_PROLIFERATION		220	-0.239932	-1.47444	0.00854701	0.183387	1	1019	tags=31%, list=23%, signal=38%
GO_LEUKOCYTE_MIGRATION	GO_LEUKOCYTE_MIGRATION		61	-0.298312	-1.47379	0.0349418	0.183717	1	1109	tags=41%, list=25%, signal=54%
GO_ION_HOMEOSTASIS	GO_ION_HOMEOSTASIS		133	-0.258434	-1.47263	0.0138889	0.184498	1	801	tags=26%, list=18%, signal=31%
GO_GLYCOSYL_COMPOUND_BIOSYNTHETIC_PROCESS	GO_GLYCOSYL_COMPOUND_BIOSYNTHETIC_PROCESS		26	-0.365292	-1.47259	0.0586146	0.184082	1	82	tags=15%, list=2%, signal=16%
GO_EXTERNAL_SIDE_OF_PLASMA_MEMBRANE	GO_EXTERNAL_SIDE_OF_PLASMA_MEMBRANE		52	-0.318531	-1.47157	0.0390492	0.184853	1	1109	tags=46%, list=25%, signal=61%
GO_REGULATION_OF_MULTICELLULAR_ORGANISMAL_DEVELOPMENT	GO_REGULATION_OF_MULTICELLULAR_ORGANISMAL_DEVELOPMENT		414	-0.221199	-1.47084	0.0026455	0.185211	1	941	tags=26%, list=21%, signal=30%
GO_NEGATIVE_REGULATION_OF_ERK1_AND_ERK2_CASCADE	GO_NEGATIVE_REGULATION_OF_ERK1_AND_ERK2_CASCADE		16	-0.442916	-1.46911	0.0791367	0.186703	1	1160	tags=50%, list=26%, signal=68%
GO_MAMMARY_GLAND_DEVELOPMENT	GO_MAMMARY_GLAND_DEVELOPMENT		40	-0.332848	-1.46899	0.0605042	0.186411	1	1213	tags=48%, list=28%, signal=65%
GO_CELL_ADHESION_MOLECULE_BINDING	GO_CELL_ADHESION_MOLECULE_BINDING		47	-0.322402	-1.46784	0.0388979	0.187334	1	1292	tags=49%, list=29%, signal=69%
GO_CELL_PROJECTION_ORGANIZATION	GO_CELL_PROJECTION_ORGANIZATION		219	-0.239234	-1.46509	0.0058997	0.189774	1	1385	tags=41%, list=31%, signal=56%
GO_REGULATION_OF_RESPONSE_TO_EXTERNAL_STIMULUS	GO_REGULATION_OF_RESPONSE_TO_EXTERNAL_STIMULUS		217	-0.241326	-1.46463	0.00888889	0.189789	1	447	tags=17%, list=10%, signal=18%
GO_FACE_DEVELOPMENT	GO_FACE_DEVELOPMENT		18	-0.42109	-1.46389	0.08413	0.190242	1	1407	tags=72%, list=32%, signal=106%
GO_TUBE_DEVELOPMENT	GO_TUBE_DEVELOPMENT		170	-0.247922	-1.46358	0.0261538	0.190171	1	1309	tags=40%, list=30%, signal=55%
GO_ATPASE_ACTIVITY_COUPLED_TO_MOVEMENT_OF_SUBSTANCES	GO_ATPASE_ACTIVITY_COUPLED_TO_MOVEMENT_OF_SUBSTANCES		27	-0.373318	-1.46263	0.0996441	0.190593	1	550	tags=30%, list=12%, signal=34%
GO_NEGATIVE_REGULATION_OF_GROWTH	GO_NEGATIVE_REGULATION_OF_GROWTH		60	-0.302719	-1.4621	0.0693069	0.190766	1	608	tags=25%, list=14%, signal=29%
GO_REGULATION_OF_PROTEIN_MATURATION	GO_REGULATION_OF_PROTEIN_MATURATION		21	-0.40279	-1.46205	0.0828829	0.190382	1	532	tags=29%, list=12%, signal=32%
GO_SYNAPSE_ORGANIZATION	GO_SYNAPSE_ORGANIZATION		31	-0.361116	-1.46129	0.0674956	0.19081	1	1339	tags=58%, list=30%, signal=83%
GO_REGULATION_OF_PROTEIN_AUTOPHOSPHORYLATION	GO_REGULATION_OF_PROTEIN_AUTOPHOSPHORYLATION		15	-0.434283	-1.46096	0.0687732	0.190728	1	1005	tags=47%, list=23%, signal=60%
GO_CANONICAL_WNT_SIGNALING_PATHWAY	GO_CANONICAL_WNT_SIGNALING_PATHWAY		27	-0.368715	-1.46044	0.0615942	0.190878	1	714	tags=30%, list=16%, signal=35%
GO_REGULATION_OF_ERK1_AND_ERK2_CASCADE	GO_REGULATION_OF_ERK1_AND_ERK2_CASCADE		59	-0.299754	-1.46009	0.0542763	0.190824	1	1019	tags=37%, list=23%, signal=48%
GO_POSITIVE_REGULATION_OF_NERVOUS_SYSTEM_DEVELOPMENT	GO_POSITIVE_REGULATION_OF_NERVOUS_SYSTEM_DEVELOPMENT		108	-0.266944	-1.45912	0.0357698	0.191453	1	1174	tags=38%, list=27%, signal=50%
GO_POSITIVE_REGULATION_OF_INFLAMMATORY_RESPONSE	GO_POSITIVE_REGULATION_OF_INFLAMMATORY_RESPONSE		27	-0.368809	-1.45826	0.0896309	0.191936	1	1246	tags=48%, list=28%, signal=67%
GO_VESICLE_MEDIATED_TRANSPORT	GO_VESICLE_MEDIATED_TRANSPORT		271	-0.225676	-1.45762	0.00714286	0.192302	1	1108	tags=31%, list=25%, signal=38%
GO_NEGATIVE_REGULATION_OF_TRANSPORTER_ACTIVITY	GO_NEGATIVE_REGULATION_OF_TRANSPORTER_ACTIVITY		16	-0.434307	-1.45561	0.0902778	0.1942	1	566	tags=31%, list=13%, signal=36%
GO_LYMPHOCYTE_MEDIATED_IMMUNITY	GO_LYMPHOCYTE_MEDIATED_IMMUNITY		21	-0.399753	-1.4545	0.0555556	0.195032	1	477	tags=29%, list=11%, signal=32%
GO_RESPONSE_TO_OSMOTIC_STRESS	GO_RESPONSE_TO_OSMOTIC_STRESS		15	-0.436865	-1.4541	0.104129	0.195017	1	1273	tags=53%, list=29%, signal=75%
GO_RESPONSE_TO_ETHANOL	GO_RESPONSE_TO_ETHANOL		31	-0.346569	-1.45262	0.0748175	0.196279	1	921	tags=35%, list=21%, signal=45%
GO_NEGATIVE_REGULATION_OF_CELL_CELL_ADHESION	GO_NEGATIVE_REGULATION_OF_CELL_CELL_ADHESION		31	-0.352691	-1.45261	0.068421	0.195847	1	1486	tags=58%, list=34%, signal=87%
GO_POSITIVE_REGULATION_OF_FAT_CELL_DIFFERENTIATION	GO_POSITIVE_REGULATION_OF_FAT_CELL_DIFFERENTIATION		21	-0.393341	-1.45236	0.0895522	0.195722	1	760	tags=43%, list=17%, signal=52%
GO_CYTOPLASMIC_VESICLE_PART	GO_CYTOPLASMIC_VESICLE_PART		140	-0.255788	-1.45223	0.0222576	0.195468	1	674	tags=23%, list=15%, signal=26%
GO_CELL_FATE_COMMITMENT	GO_CELL_FATE_COMMITMENT		52	-0.311475	-1.45135	0.0586265	0.196055	1	467	tags=23%, list=11%, signal=26%
GO_REGULATION_OF_TRANSMEMBRANE_TRANSPORT	GO_REGULATION_OF_TRANSMEMBRANE_TRANSPORT		93	-0.273209	-1.44972	0.0573248	0.197594	1	1026	tags=34%, list=23%, signal=44%
GO_NEURON_MIGRATION	GO_NEURON_MIGRATION		23	-0.382252	-1.44966	0.0821429	0.197184	1	1254	tags=57%, list=28%, signal=79%
GO_RESPONSE_TO_TEMPERATURE_STIMULUS	GO_RESPONSE_TO_TEMPERATURE_STIMULUS		41	-0.325273	-1.44927	0.0705467	0.197249	1	870	tags=32%, list=20%, signal=39%
GO_GLIOGENESIS	GO_GLIOGENESIS		52	-0.312659	-1.44896	0.0487805	0.197168	1	777	tags=29%, list=18%, signal=35%
GO_CHANNEL_REGULATOR_ACTIVITY	GO_CHANNEL_REGULATOR_ACTIVITY		32	-0.351078	-1.44627	0.0777958	0.199947	1	778	tags=38%, list=18%, signal=45%
GO_REGULATION_OF_CYCLIC_NUCLEOTIDE_METABOLIC_PROCESS	GO_REGULATION_OF_CYCLIC_NUCLEOTIDE_METABOLIC_PROCESS		28	-0.364054	-1.44579	0.0827465	0.200085	1	1154	tags=46%, list=26%, signal=63%
GO_RESPONSE_TO_ABIOTIC_STIMULUS	GO_RESPONSE_TO_ABIOTIC_STIMULUS		277	-0.231643	-1.44388	0.00994318	0.201818	1	1020	tags=30%, list=23%, signal=36%
GO_REGULATION_OF_WNT_SIGNALING_PATHWAY	GO_REGULATION_OF_WNT_SIGNALING_PATHWAY		97	-0.268761	-1.44383	0.0364742	0.20142	1	1164	tags=36%, list=26%, signal=48%
GO_REGULATION_OF_CELL_GROWTH	GO_REGULATION_OF_CELL_GROWTH		96	-0.271608	-1.4428	0.0288462	0.202302	1	461	tags=20%, list=10%, signal=22%
GO_VASCULAR_PROCESS_IN_CIRCULATORY_SYSTEM	GO_VASCULAR_PROCESS_IN_CIRCULATORY_SYSTEM		45	-0.321189	-1.44194	0.054386	0.202863	1	1041	tags=42%, list=24%, signal=55%
GO_REGULATION_OF_CELL_SUBSTRATE_ADHESION	GO_REGULATION_OF_CELL_SUBSTRATE_ADHESION		45	-0.320646	-1.44068	0.0703518	0.203885	1	1354	tags=49%, list=31%, signal=70%
GO_REGULATION_OF_EXTRINSIC_APOPTOTIC_SIGNALING_PATHWAY	GO_REGULATION_OF_EXTRINSIC_APOPTOTIC_SIGNALING_PATHWAY		45	-0.316898	-1.44026	0.0535714	0.203909	1	892	tags=31%, list=20%, signal=39%
GO_CELLULAR_RESPONSE_TO_MECHANICAL_STIMULUS	GO_CELLULAR_RESPONSE_TO_MECHANICAL_STIMULUS		25	-0.373492	-1.43973	0.0827206	0.204177	1	807	tags=40%, list=18%, signal=49%
GO_POSITIVE_REGULATION_OF_PROTEIN_MODIFICATION_PROCESS	GO_POSITIVE_REGULATION_OF_PROTEIN_MODIFICATION_PROCESS		300	-0.225845	-1.43939	0.00439239	0.204156	1	804	tags=23%, list=18%, signal=26%
GO_ANTIPORTER_ACTIVITY	GO_ANTIPORTER_ACTIVITY		16	-0.418918	-1.43903	0.0927273	0.204164	1	1096	tags=56%, list=25%, signal=75%
GO_POSITIVE_REGULATION_OF_LEUKOCYTE_MIGRATION	GO_POSITIVE_REGULATION_OF_LEUKOCYTE_MIGRATION		29	-0.360269	-1.4389	0.0716783	0.203896	1	1347	tags=52%, list=31%, signal=74%
GO_CELLULAR_CHEMICAL_HOMEOSTASIS	GO_CELLULAR_CHEMICAL_HOMEOSTASIS		129	-0.248	-1.43866	0.0307443	0.203683	1	1012	tags=30%, list=23%, signal=38%
GO_ADAPTIVE_IMMUNE_RESPONSE	GO_ADAPTIVE_IMMUNE_RESPONSE		53	-0.302495	-1.43832	0.0695364	0.203696	1	566	tags=25%, list=13%, signal=28%
GO_DEFENSE_RESPONSE	GO_DEFENSE_RESPONSE		241	-0.227962	-1.43637	0.0130058	0.205548	1	539	tags=18%, list=12%, signal=20%
GO_CATION_CHANNEL_ACTIVITY	GO_CATION_CHANNEL_ACTIVITY		53	-0.302276	-1.43587	0.0632479	0.205666	1	747	tags=32%, list=17%, signal=38%
GO_REGULATION_OF_RECEPTOR_ACTIVITY	GO_REGULATION_OF_RECEPTOR_ACTIVITY		28	-0.362888	-1.43566	0.0891938	0.205426	1	1154	tags=46%, list=26%, signal=63%
GO_REGULATION_OF_PEPTIDASE_ACTIVITY	GO_REGULATION_OF_PEPTIDASE_ACTIVITY		88	-0.271259	-1.43457	0.0546624	0.206272	1	555	tags=22%, list=13%, signal=24%
GO_BETA_CATENIN_BINDING	GO_BETA_CATENIN_BINDING		18	-0.411745	-1.43248	0.0652174	0.208414	1	794	tags=44%, list=18%, signal=54%
GO_BRUSH_BORDER	GO_BRUSH_BORDER		32	-0.342949	-1.43111	0.0689655	0.209647	1	1075	tags=41%, list=24%, signal=53%
GO_RESPONSE_TO_STARVATION	GO_RESPONSE_TO_STARVATION		37	-0.335063	-1.43107	0.0737564	0.209228	1	467	tags=24%, list=11%, signal=27%
GO_VOLTAGE_GATED_CATION_CHANNEL_ACTIVITY	GO_VOLTAGE_GATED_CATION_CHANNEL_ACTIVITY		19	-0.393657	-1.42961	0.101786	0.210614	1	747	tags=37%, list=17%, signal=44%
GO_BLOOD_MICROPARTICLE	GO_BLOOD_MICROPARTICLE		24	-0.36505	-1.42955	0.0724382	0.210224	1	1028	tags=46%, list=23%, signal=59%
GO_RUFFLE	GO_RUFFLE		35	-0.338019	-1.429	0.0658363	0.210469	1	1278	tags=46%, list=29%, signal=64%
GO_MATERNAL_PROCESS_INVOLVED_IN_FEMALE_PREGNANCY	GO_MATERNAL_PROCESS_INVOLVED_IN_FEMALE_PREGNANCY		17	-0.421073	-1.42734	0.0952381	0.21207	1	1213	tags=59%, list=28%, signal=81%
GO_DICARBOXYLIC_ACID_TRANSPORT	GO_DICARBOXYLIC_ACID_TRANSPORT		20	-0.389839	-1.4266	0.0923345	0.212558	1	690	tags=30%, list=16%, signal=35%
GO_HEART_DEVELOPMENT	GO_HEART_DEVELOPMENT		136	-0.254021	-1.42638	0.0474006	0.212395	1	1282	tags=40%, list=29%, signal=55%
GO_KERATINOCYTE_DIFFERENTIATION	GO_KERATINOCYTE_DIFFERENTIATION		16	-0.417145	-1.42604	0.108734	0.212375	1	1407	tags=56%, list=32%, signal=82%
GO_COGNITION	GO_COGNITION		48	-0.30954	-1.42539	0.0591216	0.212783	1	1318	tags=50%, list=30%, signal=71%
GO_NEGATIVE_REGULATION_OF_CELL_ADHESION	GO_NEGATIVE_REGULATION_OF_CELL_ADHESION		57	-0.298852	-1.42374	0.0709779	0.214311	1	1029	tags=37%, list=23%, signal=47%
GO_ACTIVE_TRANSMEMBRANE_TRANSPORTER_ACTIVITY	GO_ACTIVE_TRANSMEMBRANE_TRANSPORTER_ACTIVITY		73	-0.282206	-1.42277	0.048	0.214956	1	959	tags=34%, list=22%, signal=43%
GO_RESPONSE_TO_MOLECULE_OF_BACTERIAL_ORIGIN	GO_RESPONSE_TO_MOLECULE_OF_BACTERIAL_ORIGIN		77	-0.272695	-1.42266	0.0546624	0.214663	1	955	tags=34%, list=22%, signal=42%
GO_POSITIVE_REGULATION_OF_REACTIVE_OXYGEN_SPECIES_METABOLIC_PROCESS	GO_POSITIVE_REGULATION_OF_REACTIVE_OXYGEN_SPECIES_METABOLIC_PROCESS		31	-0.348935	-1.42209	0.0915493	0.214854	1	1413	tags=55%, list=32%, signal=80%
GO_NUCLEAR_TRANSCRIPTION_FACTOR_COMPLEX	GO_NUCLEAR_TRANSCRIPTION_FACTOR_COMPLEX		28	-0.355427	-1.42186	0.077193	0.214683	1	1305	tags=54%, list=30%, signal=76%
GO_AMEBOIDAL_TYPE_CELL_MIGRATION	GO_AMEBOIDAL_TYPE_CELL_MIGRATION		48	-0.306144	-1.42098	0.0704467	0.215297	1	1350	tags=48%, list=31%, signal=68%
GO_REGULATION_OF_BLOOD_CIRCULATION	GO_REGULATION_OF_BLOOD_CIRCULATION		70	-0.282001	-1.41999	0.0629032	0.216098	1	1041	tags=39%, list=24%, signal=50%
GO_REGULATION_OF_INTRACELLULAR_PROTEIN_TRANSPORT	GO_REGULATION_OF_INTRACELLULAR_PROTEIN_TRANSPORT		93	-0.267622	-1.41896	0.0390625	0.216937	1	1039	tags=32%, list=24%, signal=41%
GO_ION_TRANSPORT	GO_ION_TRANSPORT		273	-0.223786	-1.41812	0.014245	0.217506	1	755	tags=24%, list=17%, signal=27%
GO_REGULATION_OF_PROTEIN_LOCALIZATION_TO_NUCLEUS	GO_REGULATION_OF_PROTEIN_LOCALIZATION_TO_NUCLEUS		60	-0.297364	-1.4177	0.0707395	0.21759	1	1160	tags=40%, list=26%, signal=54%
GO_POSITIVE_REGULATION_OF_ALPHA_BETA_T_CELL_ACTIVATION	GO_POSITIVE_REGULATION_OF_ALPHA_BETA_T_CELL_ACTIVATION		15	-0.426349	-1.41741	0.103578	0.217488	1	685	tags=33%, list=16%, signal=39%
GO_REGULATION_OF_T_CELL_DIFFERENTIATION	GO_REGULATION_OF_T_CELL_DIFFERENTIATION		25	-0.36273	-1.41727	0.0915371	0.217236	1	765	tags=32%, list=17%, signal=39%
GO_REGULATION_OF_CELL_DEVELOPMENT	GO_REGULATION_OF_CELL_DEVELOPMENT		216	-0.230139	-1.41688	0.0260116	0.217269	1	1175	tags=33%, list=27%, signal=43%
GO_REGULATION_OF_GLUCOSE_METABOLIC_PROCESS	GO_REGULATION_OF_GLUCOSE_METABOLIC_PROCESS		34	-0.333382	-1.41585	0.0829016	0.218139	1	272	tags=18%, list=6%, signal=19%
GO_REGULATION_OF_INTRACELLULAR_SIGNAL_TRANSDUCTION	GO_REGULATION_OF_INTRACELLULAR_SIGNAL_TRANSDUCTION		427	-0.211797	-1.41431	0.00819672	0.219676	1	1020	tags=28%, list=23%, signal=33%
GO_GOLGI_CISTERNA	GO_GOLGI_CISTERNA		29	-0.35164	-1.41428	0.0878939	0.219291	1	984	tags=45%, list=22%, signal=57%
GO_DETECTION_OF_STIMULUS	GO_DETECTION_OF_STIMULUS		53	-0.300843	-1.41355	0.0636516	0.219659	1	474	tags=21%, list=11%, signal=23%
GO_RECEPTOR_METABOLIC_PROCESS	GO_RECEPTOR_METABOLIC_PROCESS		23	-0.371345	-1.4133	0.113139	0.219555	1	861	tags=43%, list=20%, signal=54%
GO_RESPONSE_TO_PEPTIDE	GO_RESPONSE_TO_PEPTIDE		98	-0.262295	-1.41221	0.0301109	0.220518	1	1378	tags=44%, list=31%, signal=62%
GO_NEGATIVE_REGULATION_OF_CELL_DIFFERENTIATION	GO_NEGATIVE_REGULATION_OF_CELL_DIFFERENTIATION		151	-0.240346	-1.41219	0.0459941	0.220097	1	529	tags=19%, list=12%, signal=20%
GO_METENCEPHALON_DEVELOPMENT	GO_METENCEPHALON_DEVELOPMENT		20	-0.39132	-1.41048	0.0817717	0.221681	1	116	tags=15%, list=3%, signal=15%
GO_PROTEIN_SECRETION	GO_PROTEIN_SECRETION		26	-0.36448	-1.41045	0.104991	0.221277	1	401	tags=23%, list=9%, signal=25%
GO_CYTOKINE_ACTIVITY	GO_CYTOKINE_ACTIVITY		44	-0.317058	-1.40919	0.074266	0.222585	1	765	tags=36%, list=17%, signal=44%
GO_REGULATION_OF_CELL_DIFFERENTIATION	GO_REGULATION_OF_CELL_DIFFERENTIATION		393	-0.212795	-1.40904	0.00711238	0.222314	1	1019	tags=28%, list=23%, signal=33%
GO_GOLGI_ASSOCIATED_VESICLE	GO_GOLGI_ASSOCIATED_VESICLE		15	-0.43211	-1.40863	0.105058	0.222347	1	780	tags=40%, list=18%, signal=48%
GO_METAL_ION_TRANSPORT	GO_METAL_ION_TRANSPORT		130	-0.246918	-1.4077	0.0301587	0.223052	1	752	tags=27%, list=17%, signal=32%
GO_GLAND_MORPHOGENESIS	GO_GLAND_MORPHOGENESIS		36	-0.329484	-1.40726	0.0831918	0.223147	1	1385	tags=47%, list=31%, signal=68%
GO_REGULATION_OF_ALPHA_BETA_T_CELL_DIFFERENTIATION	GO_REGULATION_OF_ALPHA_BETA_T_CELL_DIFFERENTIATION		15	-0.426334	-1.40674	0.0852576	0.223405	1	685	tags=33%, list=16%, signal=39%
GO_TELENCEPHALON_DEVELOPMENT	GO_TELENCEPHALON_DEVELOPMENT		59	-0.290874	-1.40632	0.0597738	0.223491	1	508	tags=22%, list=12%, signal=25%
GO_CELL_MORPHOGENESIS_INVOLVED_IN_NEURON_DIFFERENTIATION	GO_CELL_MORPHOGENESIS_INVOLVED_IN_NEURON_DIFFERENTIATION		90	-0.267099	-1.40577	0.0412541	0.223737	1	1249	tags=41%, list=28%, signal=56%
GO_HEAD_DEVELOPMENT	GO_HEAD_DEVELOPMENT		179	-0.234523	-1.40557	0.0234375	0.22356	1	467	tags=18%, list=11%, signal=19%
GO_POSITIVE_REGULATION_OF_PROTEIN_LOCALIZATION_TO_NUCLEUS	GO_POSITIVE_REGULATION_OF_PROTEIN_LOCALIZATION_TO_NUCLEUS		35	-0.324299	-1.40557	0.0872727	0.22313	1	1082	tags=40%, list=25%, signal=53%
GO_CARDIAC_CHAMBER_DEVELOPMENT	GO_CARDIAC_CHAMBER_DEVELOPMENT		38	-0.326542	-1.40474	0.096831	0.223819	1	880	tags=34%, list=20%, signal=42%
GO_REGULATION_OF_CELL_PROJECTION_ORGANIZATION	GO_REGULATION_OF_CELL_PROJECTION_ORGANIZATION		141	-0.243673	-1.40403	0.037037	0.224246	1	1174	tags=35%, list=27%, signal=47%
GO_CELL_SUBSTRATE_ADHESION	GO_CELL_SUBSTRATE_ADHESION		36	-0.321825	-1.40376	0.0747029	0.224195	1	1365	tags=53%, list=31%, signal=76%
GO_CELLULAR_RESPONSE_TO_STARVATION	GO_CELLULAR_RESPONSE_TO_STARVATION		26	-0.355939	-1.40337	0.0808436	0.224265	1	467	tags=27%, list=11%, signal=30%
GO_POSITIVE_REGULATION_OF_RESPONSE_TO_STIMULUS	GO_POSITIVE_REGULATION_OF_RESPONSE_TO_STIMULUS		445	-0.210282	-1.40333	0.00405954	0.223877	1	841	tags=23%, list=19%, signal=26%
GO_ODONTOGENESIS	GO_ODONTOGENESIS		38	-0.326933	-1.40319	0.074266	0.22358	1	585	tags=32%, list=13%, signal=36%
GO_POTASSIUM_CHANNEL_COMPLEX	GO_POTASSIUM_CHANNEL_COMPLEX		16	-0.406476	-1.40308	0.0966543	0.223282	1	652	tags=38%, list=15%, signal=44%
GO_CELL_JUNCTION_ORGANIZATION	GO_CELL_JUNCTION_ORGANIZATION		48	-0.304801	-1.40151	0.0842105	0.22479	1	992	tags=38%, list=23%, signal=48%
GO_RESPIRATORY_SYSTEM_DEVELOPMENT	GO_RESPIRATORY_SYSTEM_DEVELOPMENT		59	-0.289213	-1.4015	0.0588235	0.224375	1	1407	tags=51%, list=32%, signal=74%
GO_REGULATION_OF_EXTENT_OF_CELL_GROWTH	GO_REGULATION_OF_EXTENT_OF_CELL_GROWTH		26	-0.356335	-1.4007	0.10461	0.224931	1	427	tags=27%, list=10%, signal=30%
GO_REGULATION_OF_HOMOTYPIC_CELL_CELL_ADHESION	GO_REGULATION_OF_HOMOTYPIC_CELL_CELL_ADHESION		66	-0.280504	-1.40023	0.0591133	0.22504	1	532	tags=21%, list=12%, signal=24%
GO_POSITIVE_REGULATION_OF_TRANSPORT	GO_POSITIVE_REGULATION_OF_TRANSPORT		218	-0.227578	-1.4	0.0192878	0.22496	1	1019	tags=31%, list=23%, signal=38%
GO_NEURON_DEVELOPMENT	GO_NEURON_DEVELOPMENT		166	-0.236681	-1.39836	0.035061	0.226466	1	1385	tags=44%, list=31%, signal=62%
GO_PROTEIN_PHOSPHORYLATION	GO_PROTEIN_PHOSPHORYLATION		244	-0.224729	-1.39793	0.0246734	0.226555	1	915	tags=26%, list=21%, signal=31%
GO_CELL_PROLIFERATION	GO_CELL_PROLIFERATION		180	-0.235736	-1.39762	0.041868	0.226494	1	1294	tags=38%, list=29%, signal=51%
GO_RESPONSE_TO_AMINO_ACID	GO_RESPONSE_TO_AMINO_ACID		37	-0.321129	-1.39698	0.106061	0.226916	1	226	tags=19%, list=5%, signal=20%
GO_NEGATIVE_REGULATION_OF_LOCOMOTION	GO_NEGATIVE_REGULATION_OF_LOCOMOTION		78	-0.273032	-1.39634	0.0416	0.227279	1	1039	tags=36%, list=24%, signal=46%
GO_OLIGODENDROCYTE_DIFFERENTIATION	GO_OLIGODENDROCYTE_DIFFERENTIATION		16	-0.417759	-1.39518	0.114286	0.228296	1	765	tags=38%, list=17%, signal=45%
GO_REGULATION_OF_CAMP_METABOLIC_PROCESS	GO_REGULATION_OF_CAMP_METABOLIC_PROCESS		23	-0.376847	-1.39492	0.0910714	0.228203	1	801	tags=35%, list=18%, signal=42%
GO_ESTABLISHMENT_OF_CELL_POLARITY	GO_ESTABLISHMENT_OF_CELL_POLARITY		24	-0.356795	-1.39348	0.0944742	0.229668	1	1180	tags=42%, list=27%, signal=57%
GO_CATION_CHANNEL_COMPLEX	GO_CATION_CHANNEL_COMPLEX		31	-0.339957	-1.39319	0.0790861	0.229668	1	776	tags=39%, list=18%, signal=47%
GO_HORMONE_METABOLIC_PROCESS	GO_HORMONE_METABOLIC_PROCESS		28	-0.343087	-1.39263	0.104631	0.229873	1	801	tags=36%, list=18%, signal=43%
GO_REGULATION_OF_PHOSPHORUS_METABOLIC_PROCESS	GO_REGULATION_OF_PHOSPHORUS_METABOLIC_PROCESS		396	-0.210594	-1.39184	0.0162822	0.230471	1	900	tags=25%, list=20%, signal=28%
GO_CELLULAR_RESPONSE_TO_EXTRACELLULAR_STIMULUS	GO_CELLULAR_RESPONSE_TO_EXTRACELLULAR_STIMULUS		49	-0.29764	-1.39102	0.0738832	0.231014	1	870	tags=31%, list=20%, signal=38%
GO_LIPID_BINDING	GO_LIPID_BINDING		139	-0.245477	-1.39042	0.0353303	0.23135	1	739	tags=24%, list=17%, signal=28%
GO_OVULATION_CYCLE_PROCESS	GO_OVULATION_CYCLE_PROCESS		21	-0.372054	-1.3888	0.113594	0.233112	1	677	tags=33%, list=15%, signal=39%
GO_EXOCYTOSIS	GO_EXOCYTOSIS		79	-0.267313	-1.3884	0.0821018	0.233211	1	629	tags=23%, list=14%, signal=26%
GO_MYELOID_LEUKOCYTE_MIGRATION	GO_MYELOID_LEUKOCYTE_MIGRATION		27	-0.347298	-1.38824	0.109375	0.232998	1	402	tags=26%, list=9%, signal=28%
GO_IDENTICAL_PROTEIN_BINDING	GO_IDENTICAL_PROTEIN_BINDING		325	-0.214113	-1.38652	0.022409	0.234683	1	1031	tags=28%, list=23%, signal=33%
GO_CARDIAC_CHAMBER_MORPHOGENESIS	GO_CARDIAC_CHAMBER_MORPHOGENESIS		29	-0.350256	-1.38521	0.119718	0.235967	1	880	tags=38%, list=20%, signal=47%
GO_REGULATION_OF_NEURON_DIFFERENTIATION	GO_REGULATION_OF_NEURON_DIFFERENTIATION		129	-0.244537	-1.38135	0.0390625	0.240503	1	1174	tags=36%, list=27%, signal=47%
GO_REGULATION_OF_REACTIVE_OXYGEN_SPECIES_BIOSYNTHETIC_PROCESS	GO_REGULATION_OF_REACTIVE_OXYGEN_SPECIES_BIOSYNTHETIC_PROCESS		22	-0.376085	-1.37889	0.129496	0.243211	1	1413	tags=59%, list=32%, signal=87%
GO_RAS_GUANYL_NUCLEOTIDE_EXCHANGE_FACTOR_ACTIVITY	GO_RAS_GUANYL_NUCLEOTIDE_EXCHANGE_FACTOR_ACTIVITY		60	-0.285344	-1.37738	0.0871795	0.244781	1	1145	tags=40%, list=26%, signal=53%
GO_MUSCLE_CONTRACTION	GO_MUSCLE_CONTRACTION		48	-0.303678	-1.37738	0.0802048	0.244346	1	816	tags=38%, list=19%, signal=46%
GO_RHYTHMIC_PROCESS	GO_RHYTHMIC_PROCESS		75	-0.273469	-1.37706	0.0727273	0.244335	1	1213	tags=43%, list=28%, signal=58%
GO_POSITIVE_REGULATION_OF_PROTEIN_METABOLIC_PROCESS	GO_POSITIVE_REGULATION_OF_PROTEIN_METABOLIC_PROCESS		395	-0.206208	-1.37513	0.0163265	0.246343	1	900	tags=24%, list=20%, signal=28%
GO_TRANSCRIPTIONAL_REPRESSOR_ACTIVITY_RNA_POLYMERASE_II_CORE_PROMOTER_PROXIMAL_REGION_SEQUENCE_SPECIFIC_BINDING	GO_TRANSCRIPTIONAL_REPRESSOR_ACTIVITY_RNA_POLYMERASE_II_CORE_PROMOTER_PROXIMAL_REGION_SEQUENCE_SPECIFIC_BINDING		26	-0.357053	-1.37495	0.110922	0.246128	1	1632	tags=62%, list=37%, signal=97%
GO_NEGATIVE_REGULATION_OF_DEFENSE_RESPONSE	GO_NEGATIVE_REGULATION_OF_DEFENSE_RESPONSE		35	-0.324998	-1.37419	0.104274	0.246638	1	608	tags=26%, list=14%, signal=30%
GO_NEGATIVE_REGULATION_OF_HOMOTYPIC_CELL_CELL_ADHESION	GO_NEGATIVE_REGULATION_OF_HOMOTYPIC_CELL_CELL_ADHESION		21	-0.378955	-1.37386	0.108108	0.246662	1	1639	tags=71%, list=37%, signal=113%
GO_CELL_PROJECTION_PART	GO_CELL_PROJECTION_PART		210	-0.226929	-1.37327	0.0493066	0.24699	1	1075	tags=31%, list=24%, signal=39%
GO_POSITIVE_REGULATION_OF_MAPK_CASCADE	GO_POSITIVE_REGULATION_OF_MAPK_CASCADE		126	-0.24229	-1.37283	0.0368664	0.247153	1	1019	tags=32%, list=23%, signal=40%
GO_CELLULAR_HOMEOSTASIS	GO_CELLULAR_HOMEOSTASIS		153	-0.234726	-1.37263	0.0325077	0.246963	1	1012	tags=29%, list=23%, signal=36%
GO_STEROID_HORMONE_RECEPTOR_BINDING	GO_STEROID_HORMONE_RECEPTOR_BINDING		18	-0.388561	-1.37204	0.134078	0.247298	1	431	tags=22%, list=10%, signal=25%
GO_STEM_CELL_PROLIFERATION	GO_STEM_CELL_PROLIFERATION		18	-0.380262	-1.37002	0.115843	0.249622	1	1385	tags=61%, list=31%, signal=89%
PDX2_B/C_UP_NAME	GS<br> follow link to MSigDB	GS DETAILS	SIZE	ES	NES	NOM p-val	FDR q-val	FWER p-val	RANK AT MAX	LEADING EDGE
GO_CHROMOSOME_SEGREGATION	GO_CHROMOSOME_SEGREGATION	Details ...	79	0.648107	3.38533	0	0	0	606	tags=56%, list=14%, signal=63%
GO_SISTER_CHROMATID_SEGREGATION	GO_SISTER_CHROMATID_SEGREGATION	Details ...	61	0.667025	3.38189	0	0	0	592	tags=59%, list=13%, signal=67%
GO_DNA_PACKAGING_COMPLEX	GO_DNA_PACKAGING_COMPLEX	Details ...	52	0.707088	3.37207	0	0	0	1029	tags=85%, list=23%, signal=109%
GO_NUCLEAR_CHROMOSOME_SEGREGATION	GO_NUCLEAR_CHROMOSOME_SEGREGATION	Details ...	70	0.650424	3.26583	0	0	0	606	tags=57%, list=14%, signal=65%
GO_DNA_PACKAGING	GO_DNA_PACKAGING	Details ...	66	0.631715	3.21765	0	0	0	1029	tags=74%, list=23%, signal=95%
GO_MITOTIC_SISTER_CHROMATID_SEGREGATION	GO_MITOTIC_SISTER_CHROMATID_SEGREGATION	Details ...	37	0.737749	3.21038	0	0	0	376	tags=62%, list=9%, signal=67%
GO_MITOTIC_NUCLEAR_DIVISION	GO_MITOTIC_NUCLEAR_DIVISION	Details ...	120	0.561654	3.11604	0	0	0	600	tags=47%, list=14%, signal=53%
GO_ORGANELLE_FISSION	GO_ORGANELLE_FISSION	Details ...	145	0.53017	3.11537	0	0	0	606	tags=43%, list=14%, signal=49%
GO_CHROMOSOME	GO_CHROMOSOME	Details ...	241	0.492921	3.08858	0	0	0	1033	tags=53%, list=23%, signal=65%
GO_PROTEIN_DNA_COMPLEX	GO_PROTEIN_DNA_COMPLEX	Details ...	68	0.622188	3.08612	0	0	0	1033	tags=72%, list=23%, signal=93%
GO_CHROMATIN_ASSEMBLY_OR_DISASSEMBLY	GO_CHROMATIN_ASSEMBLY_OR_DISASSEMBLY	Details ...	59	0.616411	3.07932	0	0	0	1029	tags=71%, list=23%, signal=92%
GO_DNA_CONFORMATION_CHANGE	GO_DNA_CONFORMATION_CHANGE	Details ...	88	0.572136	3.05499	0	0	0	1029	tags=66%, list=23%, signal=84%
GO_CHROMOSOME_CENTROMERIC_REGION	GO_CHROMOSOME_CENTROMERIC_REGION	Details ...	54	0.634487	3.03723	0	0	0	592	tags=57%, list=13%, signal=66%
GO_CONDENSED_CHROMOSOME_CENTROMERIC_REGION	GO_CONDENSED_CHROMOSOME_CENTROMERIC_REGION	Details ...	39	0.688085	3.0307	0	0	0	909	tags=77%, list=21%, signal=96%
GO_CHROMOSOMAL_REGION	GO_CHROMOSOMAL_REGION	Details ...	98	0.557873	3.00855	0	0	0	1081	tags=61%, list=25%, signal=79%
GO_NUCLEAR_CHROMOSOME	GO_NUCLEAR_CHROMOSOME	Details ...	156	0.504665	2.9939	0	0	0	1029	tags=55%, list=23%, signal=69%
GO_KINETOCHORE	GO_KINETOCHORE	Details ...	44	0.651274	2.98645	0	0	0	909	tags=70%, list=21%, signal=88%
GO_MITOTIC_CELL_CYCLE	GO_MITOTIC_CELL_CYCLE	Details ...	221	0.467729	2.92685	0	0	0	1038	tags=49%, list=24%, signal=61%
GO_SISTER_CHROMATID_COHESION	GO_SISTER_CHROMATID_COHESION	Details ...	37	0.664208	2.92453	0	0	0	592	tags=59%, list=13%, signal=68%
GO_REGULATION_OF_CHROMOSOME_SEGREGATION	GO_REGULATION_OF_CHROMOSOME_SEGREGATION	Details ...	31	0.695824	2.92306	0	0	0	592	tags=61%, list=13%, signal=70%
GO_CHROMOSOME_ORGANIZATION	GO_CHROMOSOME_ORGANIZATION		263	0.459834	2.92225	0	0	0	1089	tags=50%, list=25%, signal=63%
GO_NUCLEAR_NUCLEOSOME	GO_NUCLEAR_NUCLEOSOME		21	0.787662	2.92015	0	0	0	790	tags=90%, list=18%, signal=110%
GO_CONDENSED_CHROMOSOME	GO_CONDENSED_CHROMOSOME		67	0.580367	2.9113	0	0	0	1081	tags=66%, list=25%, signal=86%
GO_PROTEIN_DNA_COMPLEX_SUBUNIT_ORGANIZATION	GO_PROTEIN_DNA_COMPLEX_SUBUNIT_ORGANIZATION		74	0.565621	2.89093	0	0	0	1029	tags=65%, list=23%, signal=83%
GO_CHROMATIN_SILENCING	GO_CHROMATIN_SILENCING		31	0.670426	2.77439	0	0	0	1312	tags=90%, list=30%, signal=128%
GO_NEGATIVE_REGULATION_OF_GENE_EXPRESSION_EPIGENETIC	GO_NEGATIVE_REGULATION_OF_GENE_EXPRESSION_EPIGENETIC		33	0.658321	2.75778	0	0	0	1312	tags=88%, list=30%, signal=124%
GO_CHROMATIN	GO_CHROMATIN		121	0.487213	2.75611	0	0	0	1029	tags=55%, list=23%, signal=70%
GO_CELL_DIVISION	GO_CELL_DIVISION		142	0.471562	2.75075	0	0	0	600	tags=42%, list=14%, signal=47%
GO_SPINDLE	GO_SPINDLE		101	0.501151	2.71806	0	0	0	617	tags=42%, list=14%, signal=47%
GO_MITOTIC_SPINDLE_ORGANIZATION	GO_MITOTIC_SPINDLE_ORGANIZATION		20	0.724277	2.67958	0	0	0	469	tags=65%, list=11%, signal=72%
GO_NEGATIVE_REGULATION_OF_CYTOSKELETON_ORGANIZATION	GO_NEGATIVE_REGULATION_OF_CYTOSKELETON_ORGANIZATION		60	0.542684	2.64227	0	0	0	490	tags=43%, list=11%, signal=48%
GO_CELL_CYCLE_PHASE_TRANSITION	GO_CELL_CYCLE_PHASE_TRANSITION		75	0.508938	2.60756	0	0	0	1408	tags=71%, list=32%, signal=102%
GO_NEGATIVE_REGULATION_OF_PROTEIN_COMPLEX_DISASSEMBLY	GO_NEGATIVE_REGULATION_OF_PROTEIN_COMPLEX_DISASSEMBLY		46	0.563854	2.59054	0	0	0	582	tags=48%, list=13%, signal=55%
GO_CELL_CYCLE_PROCESS	GO_CELL_CYCLE_PROCESS		293	0.400259	2.59046	0	0	0	1038	tags=44%, list=24%, signal=53%
GO_CHROMOSOME_LOCALIZATION	GO_CHROMOSOME_LOCALIZATION		23	0.685149	2.57177	0	0	0	376	tags=52%, list=9%, signal=57%
GO_METAPHASE_PLATE_CONGRESSION	GO_METAPHASE_PLATE_CONGRESSION		17	0.726618	2.55919	0	0	0	376	tags=59%, list=9%, signal=64%
GO_SPINDLE_POLE	GO_SPINDLE_POLE		47	0.549608	2.55247	0	0	0	617	tags=51%, list=14%, signal=59%
GO_SPINDLE_MICROTUBULE	GO_SPINDLE_MICROTUBULE		22	0.680248	2.55135	0	0	0	393	tags=50%, list=9%, signal=55%
GO_REGULATION_OF_SISTER_CHROMATID_SEGREGATION	GO_REGULATION_OF_SISTER_CHROMATID_SEGREGATION		22	0.669834	2.54654	0	0	0	592	tags=59%, list=13%, signal=68%
GO_CONDENSED_NUCLEAR_CHROMOSOME	GO_CONDENSED_NUCLEAR_CHROMOSOME		26	0.62513	2.51564	0	0	0	557	tags=50%, list=13%, signal=57%
GO_NUCLEAR_CHROMATIN	GO_NUCLEAR_CHROMATIN		91	0.470349	2.50531	0	0	0	1018	tags=55%, list=23%, signal=70%
GO_CHROMATIN_ORGANIZATION	GO_CHROMATIN_ORGANIZATION		160	0.422058	2.502	0	0	0	1089	tags=48%, list=25%, signal=62%
GO_CENTROMERE_COMPLEX_ASSEMBLY	GO_CENTROMERE_COMPLEX_ASSEMBLY		20	0.686324	2.50143	0	0	0	1118	tags=85%, list=25%, signal=113%
GO_REGULATION_OF_MICROTUBULE_BASED_PROCESS	GO_REGULATION_OF_MICROTUBULE_BASED_PROCESS		69	0.497267	2.49857	0	0	0	393	tags=38%, list=9%, signal=41%
GO_NEGATIVE_REGULATION_OF_ORGANELLE_ORGANIZATION	GO_NEGATIVE_REGULATION_OF_ORGANELLE_ORGANIZATION		101	0.453385	2.47733	0	1.76501e-05	0.001	597	tags=36%, list=14%, signal=40%
GO_POSITIVE_REGULATION_OF_MITOTIC_NUCLEAR_DIVISION	GO_POSITIVE_REGULATION_OF_MITOTIC_NUCLEAR_DIVISION		16	0.726854	2.44638	0	6.89085e-05	0.004	489	tags=69%, list=11%, signal=77%
GO_MIDBODY	GO_MIDBODY		43	0.547987	2.43233	0	8.55261e-05	0.005	557	tags=44%, list=13%, signal=50%
GO_DNA_REPLICATION_INDEPENDENT_NUCLEOSOME_ORGANIZATION	GO_DNA_REPLICATION_INDEPENDENT_NUCLEOSOME_ORGANIZATION		20	0.656217	2.42504	0	0.000100542	0.006	1118	tags=80%, list=25%, signal=107%
GO_REGULATION_OF_CELL_CYCLE_G2_M_PHASE_TRANSITION	GO_REGULATION_OF_CELL_CYCLE_G2_M_PHASE_TRANSITION		16	0.701641	2.40108	0	0.00014703	0.009	453	tags=56%, list=10%, signal=62%
GO_CELL_CYCLE	GO_CELL_CYCLE		346	0.363092	2.3932	0	0.000144089	0.009	847	tags=35%, list=19%, signal=40%
GO_REGULATION_OF_MICROTUBULE_POLYMERIZATION_OR_DEPOLYMERIZATION	GO_REGULATION_OF_MICROTUBULE_POLYMERIZATION_OR_DEPOLYMERIZATION		55	0.497706	2.38857	0	0.000141264	0.009	469	tags=40%, list=11%, signal=44%
GO_DNA_REPLICATION	GO_DNA_REPLICATION		68	0.472699	2.3859	0	0.000138547	0.009	1109	tags=56%, list=25%, signal=74%
GO_POSITIVE_REGULATION_OF_MITOTIC_CELL_CYCLE	GO_POSITIVE_REGULATION_OF_MITOTIC_CELL_CYCLE		37	0.537663	2.36922	0	0.000212828	0.014	592	tags=51%, list=13%, signal=59%
GO_REGULATION_OF_PROTEIN_COMPLEX_DISASSEMBLY	GO_REGULATION_OF_PROTEIN_COMPLEX_DISASSEMBLY		59	0.483493	2.35636	0	0.000208887	0.014	490	tags=37%, list=11%, signal=41%
GO_MITOTIC_SPINDLE	GO_MITOTIC_SPINDLE		25	0.584506	2.33284	0	0.00027906	0.018	393	tags=48%, list=9%, signal=52%
GO_REGULATION_OF_NUCLEAR_DIVISION	GO_REGULATION_OF_NUCLEAR_DIVISION		57	0.472379	2.32902	0	0.00030284	0.02	512	tags=39%, list=12%, signal=43%
GO_CYTOKINESIS	GO_CYTOKINESIS		20	0.643391	2.32873	0	0.000297527	0.02	582	tags=60%, list=13%, signal=69%
GO_MITOTIC_CELL_CYCLE_CHECKPOINT	GO_MITOTIC_CELL_CYCLE_CHECKPOINT		41	0.510962	2.32584	0	0.000292397	0.02	393	tags=34%, list=9%, signal=37%
GO_POSITIVE_REGULATION_OF_CELL_CYCLE_PROCESS	GO_POSITIVE_REGULATION_OF_CELL_CYCLE_PROCESS		70	0.457863	2.31522	0	0.000314013	0.022	629	tags=40%, list=14%, signal=46%
GO_CELL_CYCLE_G1_S_PHASE_TRANSITION	GO_CELL_CYCLE_G1_S_PHASE_TRANSITION		36	0.534247	2.29575	0	0.00034892	0.025	871	tags=53%, list=20%, signal=65%
GO_MEIOTIC_CELL_CYCLE_PROCESS	GO_MEIOTIC_CELL_CYCLE_PROCESS		33	0.544095	2.28157	0	0.000422915	0.031	606	tags=45%, list=14%, signal=52%
GO_PROTEIN_HETEROTETRAMERIZATION	GO_PROTEIN_HETEROTETRAMERIZATION		15	0.680204	2.27784	0	0.000416093	0.031	1118	tags=80%, list=25%, signal=107%
GO_MICROTUBULE_CYTOSKELETON_ORGANIZATION	GO_MICROTUBULE_CYTOSKELETON_ORGANIZATION		89	0.428585	2.27502	0	0.000409489	0.031	395	tags=33%, list=9%, signal=35%
GO_NEGATIVE_REGULATION_OF_CELL_CYCLE_PROCESS	GO_NEGATIVE_REGULATION_OF_CELL_CYCLE_PROCESS		57	0.464643	2.27189	0	0.000415558	0.032	623	tags=35%, list=14%, signal=40%
GO_SPINDLE_ASSEMBLY	GO_SPINDLE_ASSEMBLY		19	0.62791	2.26463	0	0.000446161	0.035	393	tags=47%, list=9%, signal=52%
GO_HISTONE_EXCHANGE	GO_HISTONE_EXCHANGE		20	0.625081	2.25197	0	0.000489084	0.039	1118	tags=75%, list=25%, signal=100%
GO_CELL_CYCLE_G2_M_PHASE_TRANSITION	GO_CELL_CYCLE_G2_M_PHASE_TRANSITION		38	0.507665	2.23997	0	0.000553791	0.045	1454	tags=76%, list=33%, signal=113%
GO_NUCLEAR_CHROMOSOME_TELOMERIC_REGION	GO_NUCLEAR_CHROMOSOME_TELOMERIC_REGION		35	0.519123	2.2369	0	0.000557436	0.046	798	tags=46%, list=18%, signal=55%
GO_REGULATION_OF_GENE_EXPRESSION_EPIGENETIC	GO_REGULATION_OF_GENE_EXPRESSION_EPIGENETIC		55	0.461983	2.23368	0	0.000549357	0.046	1244	tags=60%, list=28%, signal=83%
GO_REGULATION_OF_CELL_CYCLE_PROCESS	GO_REGULATION_OF_CELL_CYCLE_PROCESS		148	0.380178	2.22573	0	0.000633784	0.053	699	tags=33%, list=16%, signal=38%
GO_NEGATIVE_REGULATION_OF_CELL_CYCLE_PHASE_TRANSITION	GO_NEGATIVE_REGULATION_OF_CELL_CYCLE_PHASE_TRANSITION		37	0.514345	2.22473	0	0.000624857	0.053	393	tags=32%, list=9%, signal=35%
GO_POSITIVE_REGULATION_OF_NUCLEAR_DIVISION	GO_POSITIVE_REGULATION_OF_NUCLEAR_DIVISION		20	0.605849	2.22073	0	0.000682743	0.059	489	tags=55%, list=11%, signal=62%
GO_MICROTUBULE_ORGANIZING_CENTER_ORGANIZATION	GO_MICROTUBULE_ORGANIZING_CENTER_ORGANIZATION		22	0.589334	2.21745	0	0.000705098	0.062	1028	tags=64%, list=23%, signal=83%
GO_MEIOTIC_CELL_CYCLE	GO_MEIOTIC_CELL_CYCLE		39	0.504729	2.20513	0	0.000738525	0.066	479	tags=41%, list=11%, signal=46%
GO_ATP_DEPENDENT_CHROMATIN_REMODELING	GO_ATP_DEPENDENT_CHROMATIN_REMODELING		25	0.56876	2.19455	0	0.000866954	0.079	1529	tags=80%, list=35%, signal=122%
GO_NEGATIVE_REGULATION_OF_CHROMOSOME_ORGANIZATION	GO_NEGATIVE_REGULATION_OF_CHROMOSOME_ORGANIZATION		20	0.604487	2.18531	0	0.000949709	0.088	592	tags=45%, list=13%, signal=52%
GO_REGULATION_OF_CHROMOSOME_ORGANIZATION	GO_REGULATION_OF_CHROMOSOME_ORGANIZATION		70	0.42408	2.17995	0	0.000978612	0.09	1165	tags=50%, list=26%, signal=67%
GO_REGULATION_OF_CELL_DIVISION	GO_REGULATION_OF_CELL_DIVISION		86	0.407467	2.17896	0	0.000966065	0.09	629	tags=37%, list=14%, signal=43%
GO_CELL_CYCLE_CHECKPOINT	GO_CELL_CYCLE_CHECKPOINT		61	0.45839	2.17671	0	0.000974478	0.092	1147	tags=51%, list=26%, signal=68%
GO_MITOTIC_DNA_INTEGRITY_CHECKPOINT	GO_MITOTIC_DNA_INTEGRITY_CHECKPOINT		28	0.522962	2.14276	0	0.00150477	0.142	393	tags=32%, list=9%, signal=35%
GO_GENE_SILENCING	GO_GENE_SILENCING		50	0.455516	2.14244	0	0.0014862	0.142	1244	tags=64%, list=28%, signal=88%
GO_CHROMATIN_REMODELING	GO_CHROMATIN_REMODELING		41	0.481004	2.10901	0	0.00216006	0.198	1155	tags=61%, list=26%, signal=82%
GO_TELOMERE_ORGANIZATION	GO_TELOMERE_ORGANIZATION		34	0.488771	2.09379	0	0.00252007	0.228	1118	tags=56%, list=25%, signal=74%
GO_MICROTUBULE_BASED_PROCESS	GO_MICROTUBULE_BASED_PROCESS		122	0.367116	2.0677	0	0.00333366	0.302	395	tags=28%, list=9%, signal=30%
GO_POSITIVE_REGULATION_OF_CELL_CYCLE	GO_POSITIVE_REGULATION_OF_CELL_CYCLE		93	0.381438	2.06525	0	0.00336939	0.309	670	tags=34%, list=15%, signal=40%
GO_CYTOSKELETAL_PART	GO_CYTOSKELETAL_PART		360	0.314327	2.0652	0	0.00333021	0.309	617	tags=26%, list=14%, signal=28%
GO_POSITIVE_REGULATION_OF_CELL_CYCLE_PHASE_TRANSITION	GO_POSITIVE_REGULATION_OF_CELL_CYCLE_PHASE_TRANSITION		20	0.56432	2.06036	0	0.00344917	0.32	492	tags=55%, list=11%, signal=62%
GO_MEIOSIS_I	GO_MEIOSIS_I		19	0.560286	2.05883	0.00219298	0.00345548	0.321	606	tags=42%, list=14%, signal=49%
GO_REGULATION_OF_CELL_CYCLE_PHASE_TRANSITION	GO_REGULATION_OF_CELL_CYCLE_PHASE_TRANSITION		85	0.384781	2.05756	0	0.00344392	0.323	738	tags=35%, list=17%, signal=42%
GO_INTERMEDIATE_FILAMENT	GO_INTERMEDIATE_FILAMENT		26	0.526805	2.05519	0.00472813	0.00351139	0.331	526	tags=42%, list=12%, signal=48%
GO_ORGANELLE_LOCALIZATION	GO_ORGANELLE_LOCALIZATION		99	0.382464	2.0548	0	0.0034728	0.331	553	tags=30%, list=13%, signal=34%
GO_PROTEIN_TETRAMERIZATION	GO_PROTEIN_TETRAMERIZATION		43	0.452481	2.03151	0.00232019	0.00438266	0.397	785	tags=44%, list=18%, signal=53%
GO_REGULATION_OF_CYCLIN_DEPENDENT_PROTEIN_KINASE_ACTIVITY	GO_REGULATION_OF_CYCLIN_DEPENDENT_PROTEIN_KINASE_ACTIVITY		30	0.485863	2.02526	0	0.00467746	0.419	670	tags=47%, list=15%, signal=55%
GO_ANAPHASE_PROMOTING_COMPLEX_DEPENDENT_CATABOLIC_PROCESS	GO_ANAPHASE_PROMOTING_COMPLEX_DEPENDENT_CATABOLIC_PROCESS		23	0.527493	2.02444	0.00232019	0.00471962	0.424	797	tags=52%, list=18%, signal=63%
GO_SUPRAMOLECULAR_FIBER	GO_SUPRAMOLECULAR_FIBER		152	0.346567	2.02159	0	0.00479712	0.432	594	tags=29%, list=13%, signal=32%
GO_CHROMOSOME_TELOMERIC_REGION	GO_CHROMOSOME_TELOMERIC_REGION		44	0.445133	2.0197	0	0.00483109	0.438	1118	tags=50%, list=25%, signal=66%
GO_INTERMEDIATE_FILAMENT_CYTOSKELETON	GO_INTERMEDIATE_FILAMENT_CYTOSKELETON		35	0.45858	2.00207	0	0.00563256	0.503	526	tags=34%, list=12%, signal=39%
GO_EPIDERMIS_DEVELOPMENT	GO_EPIDERMIS_DEVELOPMENT		63	0.401495	1.98107	0	0.006733	0.567	631	tags=37%, list=14%, signal=42%
GO_POSITIVE_REGULATION_OF_EXOCYTOSIS	GO_POSITIVE_REGULATION_OF_EXOCYTOSIS		18	0.558583	1.96797	0.00666667	0.00751752	0.613	648	tags=50%, list=15%, signal=58%
GO_DNA_INTEGRITY_CHECKPOINT	GO_DNA_INTEGRITY_CHECKPOINT		42	0.430489	1.95862	0	0.00810943	0.638	783	tags=36%, list=18%, signal=43%
GO_MICROTUBULE_ORGANIZING_CENTER	GO_MICROTUBULE_ORGANIZING_CENTER		183	0.325466	1.95454	0	0.00835506	0.653	973	tags=35%, list=22%, signal=43%
GO_REPLICATION_FORK	GO_REPLICATION_FORK		18	0.547979	1.94067	0.00217391	0.00955528	0.7	1253	tags=72%, list=28%, signal=101%
GO_PROTEIN_HETEROOLIGOMERIZATION	GO_PROTEIN_HETEROOLIGOMERIZATION		40	0.436713	1.94002	0	0.00951711	0.701	785	tags=45%, list=18%, signal=54%
GO_STRUCTURE_SPECIFIC_DNA_BINDING	GO_STRUCTURE_SPECIFIC_DNA_BINDING		34	0.442993	1.93631	0	0.00976422	0.714	893	tags=44%, list=20%, signal=55%
GO_CENTROSOME	GO_CENTROSOME		136	0.337774	1.93061	0	0.0101306	0.73	617	tags=27%, list=14%, signal=31%
GO_DNA_METABOLIC_PROCESS	GO_DNA_METABOLIC_PROCESS		201	0.313999	1.92877	0	0.0101858	0.737	1118	tags=39%, list=25%, signal=50%
GO_REGULATION_OF_CYTOKINE_BIOSYNTHETIC_PROCESS	GO_REGULATION_OF_CYTOKINE_BIOSYNTHETIC_PROCESS		24	0.500761	1.92833	0.00229885	0.0101132	0.738	473	tags=42%, list=11%, signal=46%
GO_POSITIVE_REGULATION_OF_CELL_DIVISION	GO_POSITIVE_REGULATION_OF_CELL_DIVISION		40	0.433553	1.90985	0.00240385	0.011871	0.791	492	tags=40%, list=11%, signal=45%
GO_CENTRIOLE	GO_CENTRIOLE		30	0.464405	1.90858	0	0.011901	0.793	617	tags=37%, list=14%, signal=42%
GO_PROTEIN_HETERODIMERIZATION_ACTIVITY	GO_PROTEIN_HETERODIMERIZATION_ACTIVITY		144	0.325152	1.90579	0	0.0121963	0.804	871	tags=37%, list=20%, signal=44%
GO_NEGATIVE_REGULATION_OF_CELL_DIVISION	GO_NEGATIVE_REGULATION_OF_CELL_DIVISION		23	0.510993	1.90452	0.00457666	0.0122307	0.808	1193	tags=65%, list=27%, signal=89%
GO_DNA_DEPENDENT_DNA_REPLICATION	GO_DNA_DEPENDENT_DNA_REPLICATION		41	0.425674	1.90081	0	0.0125356	0.819	1104	tags=51%, list=25%, signal=68%
GO_NEGATIVE_REGULATION_OF_MITOTIC_CELL_CYCLE	GO_NEGATIVE_REGULATION_OF_MITOTIC_CELL_CYCLE		56	0.392308	1.88691	0.00226757	0.0140721	0.855	393	tags=27%, list=9%, signal=29%
GO_KINESIN_COMPLEX	GO_KINESIN_COMPLEX		20	0.51523	1.88451	0.00445434	0.014271	0.861	376	tags=45%, list=9%, signal=49%
GO_MICROTUBULE_ASSOCIATED_COMPLEX	GO_MICROTUBULE_ASSOCIATED_COMPLEX		38	0.419439	1.87844	0.00234742	0.0149413	0.879	393	tags=34%, list=9%, signal=37%
GO_NEGATIVE_REGULATION_OF_CELLULAR_PROTEIN_CATABOLIC_PROCESS	GO_NEGATIVE_REGULATION_OF_CELLULAR_PROTEIN_CATABOLIC_PROCESS		17	0.541977	1.86544	0.00446429	0.016407	0.901	629	tags=47%, list=14%, signal=55%
GO_MOTOR_ACTIVITY	GO_MOTOR_ACTIVITY		34	0.435794	1.85957	0.00483092	0.0170219	0.912	594	tags=38%, list=13%, signal=44%
GO_CELLULAR_MACROMOLECULAR_COMPLEX_ASSEMBLY	GO_CELLULAR_MACROMOLECULAR_COMPLEX_ASSEMBLY		183	0.308018	1.85948	0	0.0168776	0.912	1042	tags=38%, list=24%, signal=47%
GO_REGULATION_OF_MITOTIC_CELL_CYCLE	GO_REGULATION_OF_MITOTIC_CELL_CYCLE		129	0.327425	1.84892	0	0.018256	0.934	513	tags=26%, list=12%, signal=28%
GO_DOUBLE_STRAND_BREAK_REPAIR	GO_DOUBLE_STRAND_BREAK_REPAIR		39	0.422722	1.84511	0.00226757	0.0186866	0.937	573	tags=31%, list=13%, signal=35%
GO_ANTIGEN_PROCESSING_AND_PRESENTATION_OF_PEPTIDE_OR_POLYSACCHARIDE_ANTIGEN_VIA_MHC_CLASS_II	GO_ANTIGEN_PROCESSING_AND_PRESENTATION_OF_PEPTIDE_OR_POLYSACCHARIDE_ANTIGEN_VIA_MHC_CLASS_II		18	0.518468	1.83501	0.00443459	0.0200579	0.954	376	tags=39%, list=9%, signal=42%
GO_MEIOTIC_CHROMOSOME_SEGREGATION	GO_MEIOTIC_CHROMOSOME_SEGREGATION		17	0.537486	1.83145	0.0114416	0.0205295	0.96	1178	tags=59%, list=27%, signal=80%
GO_MICROTUBULE_CYTOSKELETON	GO_MICROTUBULE_CYTOSKELETON		299	0.278109	1.82412	0	0.0215907	0.97	617	tags=24%, list=14%, signal=26%
GO_STEROID_BIOSYNTHETIC_PROCESS	GO_STEROID_BIOSYNTHETIC_PROCESS		27	0.444516	1.82318	0.00480769	0.0216233	0.971	1201	tags=52%, list=27%, signal=71%
GO_NON_RECOMBINATIONAL_REPAIR	GO_NON_RECOMBINATIONAL_REPAIR		17	0.51804	1.82219	0.0115741	0.021623	0.974	1215	tags=59%, list=28%, signal=81%
GO_REGULATION_OF_CYTOSKELETON_ORGANIZATION	GO_REGULATION_OF_CYTOSKELETON_ORGANIZATION		141	0.312519	1.82214	0.00266667	0.021464	0.974	393	tags=25%, list=9%, signal=26%
GO_PROTEIN_COMPLEX_BIOGENESIS	GO_PROTEIN_COMPLEX_BIOGENESIS		311	0.277974	1.80849	0	0.0236431	0.979	924	tags=33%, list=21%, signal=39%
GO_PROTEIN_COMPLEX_SUBUNIT_ORGANIZATION	GO_PROTEIN_COMPLEX_SUBUNIT_ORGANIZATION		427	0.268235	1.80821	0	0.0235276	0.979	1046	tags=35%, list=24%, signal=41%
GO_PROTEIN_SUMOYLATION	GO_PROTEIN_SUMOYLATION		21	0.487954	1.80015	0.00231481	0.0248066	0.985	675	tags=43%, list=15%, signal=50%
GO_TUBULIN_BINDING	GO_TUBULIN_BINDING		67	0.358378	1.79987	0	0.024684	0.985	594	tags=31%, list=13%, signal=36%
GO_REGULATION_OF_CELL_CYCLE	GO_REGULATION_OF_CELL_CYCLE		256	0.27989	1.78436	0	0.0278548	0.992	670	tags=25%, list=15%, signal=28%
GO_TISSUE_MIGRATION	GO_TISSUE_MIGRATION		23	0.459951	1.78373	0.00896861	0.0277782	0.992	761	tags=48%, list=17%, signal=58%
GO_MICROTUBULE_MOTOR_ACTIVITY	GO_MICROTUBULE_MOTOR_ACTIVITY		21	0.480432	1.77682	0.00468384	0.0292728	0.995	376	tags=43%, list=9%, signal=47%
GO_MICROTUBULE_BINDING	GO_MICROTUBULE_BINDING		50	0.375281	1.77405	0.00464037	0.0296166	0.996	395	tags=30%, list=9%, signal=33%
GO_REGULATION_OF_PROTEASOMAL_UBIQUITIN_DEPENDENT_PROTEIN_CATABOLIC_PROCESS	GO_REGULATION_OF_PROTEASOMAL_UBIQUITIN_DEPENDENT_PROTEIN_CATABOLIC_PROCESS		44	0.390987	1.77264	0.00501253	0.0298007	0.996	655	tags=34%, list=15%, signal=40%
GO_MICROTUBULE	GO_MICROTUBULE		109	0.320834	1.77254	0	0.0295874	0.996	594	tags=28%, list=13%, signal=32%
GO_POSITIVE_REGULATION_OF_CHROMOSOME_ORGANIZATION	GO_POSITIVE_REGULATION_OF_CHROMOSOME_ORGANIZATION		37	0.39148	1.7546	0.00228833	0.0337213	0.998	512	tags=30%, list=12%, signal=33%
GO_POSITIVE_REGULATION_OF_GENE_EXPRESSION_EPIGENETIC	GO_POSITIVE_REGULATION_OF_GENE_EXPRESSION_EPIGENETIC		24	0.453617	1.74889	0.0165485	0.0350235	0.999	1151	tags=54%, list=26%, signal=73%
GO_G1_DNA_DAMAGE_CHECKPOINT	GO_G1_DNA_DAMAGE_CHECKPOINT		21	0.464138	1.74116	0.00660793	0.0369049	0.999	393	tags=29%, list=9%, signal=31%
GO_CHROMATIN_MODIFICATION	GO_CHROMATIN_MODIFICATION		115	0.314726	1.7372	0	0.0378592	0.999	1155	tags=41%, list=26%, signal=54%
GO_REGULATION_OF_REGULATED_SECRETORY_PATHWAY	GO_REGULATION_OF_REGULATED_SECRETORY_PATHWAY		24	0.439867	1.72545	0.0180587	0.0409511	0.999	648	tags=46%, list=15%, signal=53%
GO_CELLULAR_RESPONSE_TO_DNA_DAMAGE_STIMULUS	GO_CELLULAR_RESPONSE_TO_DNA_DAMAGE_STIMULUS		197	0.276568	1.72363	0	0.0412413	0.999	1118	tags=36%, list=25%, signal=45%
GO_CYTOSKELETON_ORGANIZATION	GO_CYTOSKELETON_ORGANIZATION		199	0.280204	1.7196	0	0.0421829	0.999	606	tags=25%, list=14%, signal=28%
GO_APICAL_JUNCTION_COMPLEX	GO_APICAL_JUNCTION_COMPLEX		41	0.395672	1.71933	0.00904977	0.0419727	0.999	590	tags=37%, list=13%, signal=42%
GO_FATTY_ACID_DERIVATIVE_METABOLIC_PROCESS	GO_FATTY_ACID_DERIVATIVE_METABOLIC_PROCESS		17	0.484368	1.7107	0.01373	0.0445103	1	767	tags=53%, list=17%, signal=64%
GO_REGULATION_OF_ORGANELLE_ORGANIZATION	GO_REGULATION_OF_ORGANELLE_ORGANIZATION		299	0.260696	1.69817	0.00320513	0.0486546	1	513	tags=21%, list=12%, signal=22%
GO_RIBONUCLEASE_ACTIVITY	GO_RIBONUCLEASE_ACTIVITY		17	0.492662	1.68864	0.0173913	0.0517082	1	1701	tags=76%, list=39%, signal=124%
GO_TRANSLATIONAL_TERMINATION	GO_TRANSLATIONAL_TERMINATION		29	0.400491	1.68171	0.0162037	0.0539112	1	2102	tags=90%, list=48%, signal=170%
GO_COENZYME_METABOLIC_PROCESS	GO_COENZYME_METABOLIC_PROCESS		76	0.322308	1.68087	0	0.0537967	1	732	tags=30%, list=17%, signal=36%
GO_CELLULAR_PROTEIN_COMPLEX_DISASSEMBLY	GO_CELLULAR_PROTEIN_COMPLEX_DISASSEMBLY		39	0.37471	1.6787	0.00959233	0.05427	1	2102	tags=85%, list=48%, signal=160%
GO_MITOCHONDRIAL_TRANSLATION	GO_MITOCHONDRIAL_TRANSLATION		31	0.40853	1.67551	0.00688073	0.05516	1	2102	tags=90%, list=48%, signal=172%
GO_CELL_CELL_JUNCTION	GO_CELL_CELL_JUNCTION		97	0.316035	1.67519	0.00540541	0.0548867	1	590	tags=28%, list=13%, signal=31%
GO_MACROMOLECULAR_COMPLEX_ASSEMBLY	GO_MACROMOLECULAR_COMPLEX_ASSEMBLY		360	0.250465	1.67391	0	0.0549661	1	1042	tags=34%, list=24%, signal=40%
GO_MICROTUBULE_ORGANIZING_CENTER_PART	GO_MICROTUBULE_ORGANIZING_CENTER_PART		39	0.38171	1.67271	0.00224215	0.0552186	1	617	tags=31%, list=14%, signal=35%
GO_STRUCTURAL_CONSTITUENT_OF_CYTOSKELETON	GO_STRUCTURAL_CONSTITUENT_OF_CYTOSKELETON		24	0.423072	1.67003	0.02457	0.0558341	1	734	tags=46%, list=17%, signal=55%
GO_MYELOID_LEUKOCYTE_MIGRATION	GO_MYELOID_LEUKOCYTE_MIGRATION		27	0.416137	1.66954	0.00947867	0.055682	1	294	tags=33%, list=7%, signal=35%
GO_RNA_PHOSPHODIESTER_BOND_HYDROLYSIS	GO_RNA_PHOSPHODIESTER_BOND_HYDROLYSIS		21	0.4513	1.66744	0.0196937	0.0562499	1	1701	tags=67%, list=39%, signal=108%
GO_SKIN_DEVELOPMENT	GO_SKIN_DEVELOPMENT		54	0.349433	1.66638	0.00229885	0.0563547	1	539	tags=33%, list=12%, signal=38%
GO_DNA_REPAIR	GO_DNA_REPAIR		124	0.295071	1.66266	0.00540541	0.0574444	1	1118	tags=37%, list=25%, signal=48%
GO_CYTOSKELETON	GO_CYTOSKELETON		497	0.243366	1.65757	0	0.059264	1	594	tags=21%, list=13%, signal=22%
GO_NEGATIVE_REGULATION_OF_NUCLEAR_DIVISION	GO_NEGATIVE_REGULATION_OF_NUCLEAR_DIVISION		18	0.46705	1.65507	0.0205479	0.059836	1	1193	tags=61%, list=27%, signal=83%
GO_DEFENSE_RESPONSE_TO_BACTERIUM	GO_DEFENSE_RESPONSE_TO_BACTERIUM		32	0.408074	1.65415	0.0131004	0.0599024	1	291	tags=31%, list=7%, signal=33%
GO_REGULATION_OF_CELL_CYCLE_ARREST	GO_REGULATION_OF_CELL_CYCLE_ARREST		35	0.386242	1.63758	0.0148148	0.0667579	1	843	tags=34%, list=19%, signal=42%
GO_REGULATION_OF_EXOCYTOSIS	GO_REGULATION_OF_EXOCYTOSIS		35	0.381103	1.63264	0.0257611	0.0686203	1	648	tags=37%, list=15%, signal=43%
GO_REGULATION_OF_SYSTEMIC_ARTERIAL_BLOOD_PRESSURE	GO_REGULATION_OF_SYSTEMIC_ARTERIAL_BLOOD_PRESSURE		22	0.424627	1.62455	0.0329412	0.0720624	1	664	tags=32%, list=15%, signal=37%
GO_STEROID_METABOLIC_PROCESS	GO_STEROID_METABOLIC_PROCESS		45	0.350766	1.60496	0.00729927	0.0817545	1	1201	tags=47%, list=27%, signal=64%
GO_DNA_DEPENDENT_ATPASE_ACTIVITY	GO_DNA_DEPENDENT_ATPASE_ACTIVITY		19	0.448698	1.6048	0.0262582	0.0813842	1	770	tags=42%, list=17%, signal=51%
GO_REGULATION_OF_PROTEASOMAL_PROTEIN_CATABOLIC_PROCESS	GO_REGULATION_OF_PROTEASOMAL_PROTEIN_CATABOLIC_PROCESS		52	0.331202	1.59984	0.0142518	0.0837337	1	655	tags=29%, list=15%, signal=33%
GO_PROTEIN_UBIQUITINATION_INVOLVED_IN_UBIQUITIN_DEPENDENT_PROTEIN_CATABOLIC_PROCESS	GO_PROTEIN_UBIQUITINATION_INVOLVED_IN_UBIQUITIN_DEPENDENT_PROTEIN_CATABOLIC_PROCESS		41	0.362306	1.59423	0.0240964	0.0864402	1	842	tags=34%, list=19%, signal=42%
GO_LEUKOCYTE_CHEMOTAXIS	GO_LEUKOCYTE_CHEMOTAXIS		31	0.387412	1.59345	0.0259434	0.086389	1	294	tags=29%, list=7%, signal=31%
GO_UNSATURATED_FATTY_ACID_METABOLIC_PROCESS	GO_UNSATURATED_FATTY_ACID_METABOLIC_PROCESS		21	0.429981	1.59301	0.0313199	0.0861927	1	874	tags=48%, list=20%, signal=59%
GO_PHOSPHORIC_DIESTER_HYDROLASE_ACTIVITY	GO_PHOSPHORIC_DIESTER_HYDROLASE_ACTIVITY		18	0.436969	1.59018	0.0353201	0.0872853	1	272	tags=22%, list=6%, signal=24%
GO_BRUSH_BORDER	GO_BRUSH_BORDER		32	0.368815	1.5876	0.0324826	0.0883394	1	940	tags=38%, list=21%, signal=47%
GO_POSITIVE_REGULATION_OF_JUN_KINASE_ACTIVITY	GO_POSITIVE_REGULATION_OF_JUN_KINASE_ACTIVITY		18	0.44214	1.58505	0.0355556	0.0893663	1	623	tags=33%, list=14%, signal=39%
GO_POSITIVE_REGULATION_OF_HORMONE_SECRETION	GO_POSITIVE_REGULATION_OF_HORMONE_SECRETION		27	0.387871	1.5842	0.0332542	0.0893867	1	997	tags=41%, list=23%, signal=52%
GO_REGULATION_OF_CELL_CYCLE_G1_S_PHASE_TRANSITION	GO_REGULATION_OF_CELL_CYCLE_G1_S_PHASE_TRANSITION		40	0.357277	1.58001	0.025522	0.0915246	1	843	tags=35%, list=19%, signal=43%
GO_LATERAL_PLASMA_MEMBRANE	GO_LATERAL_PLASMA_MEMBRANE		19	0.44503	1.57991	0.0244989	0.0910762	1	539	tags=37%, list=12%, signal=42%
GO_NEGATIVE_REGULATION_OF_CELL_CYCLE_G1_S_PHASE_TRANSITION	GO_NEGATIVE_REGULATION_OF_CELL_CYCLE_G1_S_PHASE_TRANSITION		25	0.402217	1.57562	0.0294785	0.0932667	1	393	tags=24%, list=9%, signal=26%
GO_ORGANELLE_INNER_MEMBRANE	GO_ORGANELLE_INNER_MEMBRANE		148	0.2697	1.57553	0.00763359	0.0927674	1	1874	tags=66%, list=43%, signal=111%
GO_GENE_SILENCING_BY_RNA	GO_GENE_SILENCING_BY_RNA		29	0.382578	1.57513	0.0301624	0.0924611	1	1118	tags=52%, list=25%, signal=69%
GO_PROTEIN_C_TERMINUS_BINDING	GO_PROTEIN_C_TERMINUS_BINDING		45	0.345166	1.57366	0.0183066	0.092891	1	467	tags=22%, list=11%, signal=25%
GO_RECOMBINATIONAL_REPAIR	GO_RECOMBINATIONAL_REPAIR		21	0.425321	1.57215	0.0251716	0.0931767	1	479	tags=29%, list=11%, signal=32%
GO_REGULATION_OF_NOTCH_SIGNALING_PATHWAY	GO_REGULATION_OF_NOTCH_SIGNALING_PATHWAY		17	0.444585	1.57066	0.0533643	0.0937117	1	513	tags=41%, list=12%, signal=46%
GO_COENZYME_BIOSYNTHETIC_PROCESS	GO_COENZYME_BIOSYNTHETIC_PROCESS		39	0.360187	1.56966	0.0307329	0.093788	1	882	tags=38%, list=20%, signal=48%
GO_FATTY_ACID_BIOSYNTHETIC_PROCESS	GO_FATTY_ACID_BIOSYNTHETIC_PROCESS		29	0.37966	1.55799	0.022831	0.100536	1	874	tags=45%, list=20%, signal=56%
GO_CELLULAR_MODIFIED_AMINO_ACID_METABOLIC_PROCESS	GO_CELLULAR_MODIFIED_AMINO_ACID_METABOLIC_PROCESS		49	0.329146	1.55636	0.0211765	0.100988	1	869	tags=33%, list=20%, signal=40%
GO_GLUTAMINE_FAMILY_AMINO_ACID_METABOLIC_PROCESS	GO_GLUTAMINE_FAMILY_AMINO_ACID_METABOLIC_PROCESS		16	0.45428	1.55387	0.0528634	0.10207	1	1053	tags=56%, list=24%, signal=74%
GO_HETEROCHROMATIN	GO_HETEROCHROMATIN		16	0.450006	1.55257	0.0658824	0.102327	1	1155	tags=56%, list=26%, signal=76%
GO_HISTONE_BINDING	GO_HISTONE_BINDING		39	0.353824	1.55245	0.0275689	0.101844	1	1312	tags=54%, list=30%, signal=76%
GO_NEGATIVE_REGULATION_OF_CELLULAR_COMPONENT_ORGANIZATION	GO_NEGATIVE_REGULATION_OF_CELLULAR_COMPONENT_ORGANIZATION		178	0.254902	1.54786	0.00869565	0.104263	1	512	tags=22%, list=12%, signal=24%
GO_FATTY_ACID_METABOLIC_PROCESS	GO_FATTY_ACID_METABOLIC_PROCESS		76	0.296916	1.54661	0.0284238	0.104597	1	951	tags=36%, list=22%, signal=45%
GO_CELL_JUNCTION_ASSEMBLY	GO_CELL_JUNCTION_ASSEMBLY		29	0.374851	1.539	0.0353774	0.109124	1	539	tags=28%, list=12%, signal=31%
GO_MACROMOLECULAR_COMPLEX_DISASSEMBLY	GO_MACROMOLECULAR_COMPLEX_DISASSEMBLY		53	0.321464	1.53891	0.0181406	0.108617	1	2118	tags=83%, list=48%, signal=158%
GO_DNA_RECOMBINATION	GO_DNA_RECOMBINATION		54	0.322015	1.52519	0.0175	0.117578	1	1486	tags=56%, list=34%, signal=83%
GO_SIGNAL_TRANSDUCTION_IN_RESPONSE_TO_DNA_DAMAGE	GO_SIGNAL_TRANSDUCTION_IN_RESPONSE_TO_DNA_DAMAGE		29	0.37737	1.523	0.0355649	0.118738	1	1683	tags=59%, list=38%, signal=94%
GO_DAMAGED_DNA_BINDING	GO_DAMAGED_DNA_BINDING		18	0.428802	1.52292	0.0321888	0.118181	1	1077	tags=50%, list=24%, signal=66%
GO_NAD_BINDING	GO_NAD_BINDING		16	0.436985	1.52123	0.0556793	0.118715	1	1328	tags=50%, list=30%, signal=71%
GO_CELL_CORTEX_PART	GO_CELL_CORTEX_PART		25	0.377241	1.52008	0.0424107	0.119094	1	568	tags=32%, list=13%, signal=37%
GO_PROTEIN_DIMERIZATION_ACTIVITY	GO_PROTEIN_DIMERIZATION_ACTIVITY		333	0.231467	1.51631	0	0.121352	1	916	tags=30%, list=21%, signal=35%
GO_ENDODEOXYRIBONUCLEASE_ACTIVITY	GO_ENDODEOXYRIBONUCLEASE_ACTIVITY		17	0.437717	1.51126	0.0440835	0.12438	1	345	tags=24%, list=8%, signal=25%
GO_ALPHA_AMINO_ACID_METABOLIC_PROCESS	GO_ALPHA_AMINO_ACID_METABOLIC_PROCESS		55	0.312781	1.50867	0.0321782	0.125713	1	869	tags=35%, list=20%, signal=43%
GO_MITOCHONDRIAL_TRANSPORT	GO_MITOCHONDRIAL_TRANSPORT		46	0.320997	1.50562	0.0253165	0.127422	1	1540	tags=57%, list=35%, signal=86%
GO_RETROGRADE_VESICLE_MEDIATED_TRANSPORT_GOLGI_TO_ER	GO_RETROGRADE_VESICLE_MEDIATED_TRANSPORT_GOLGI_TO_ER		21	0.408831	1.50239	0.0512249	0.129235	1	376	tags=29%, list=9%, signal=31%
GO_SKIN_EPIDERMIS_DEVELOPMENT	GO_SKIN_EPIDERMIS_DEVELOPMENT		27	0.376873	1.50047	0.0555556	0.13002	1	627	tags=37%, list=14%, signal=43%
GO_CLUSTER_OF_ACTIN_BASED_CELL_PROJECTIONS	GO_CLUSTER_OF_ACTIN_BASED_CELL_PROJECTIONS		39	0.339165	1.49809	0.0483871	0.131124	1	360	tags=21%, list=8%, signal=22%
GO_DNA_GEOMETRIC_CHANGE	GO_DNA_GEOMETRIC_CHANGE		24	0.391522	1.49689	0.0559441	0.13154	1	1077	tags=50%, list=24%, signal=66%
GO_NUCLEAR_ENVELOPE_ORGANIZATION	GO_NUCLEAR_ENVELOPE_ORGANIZATION		19	0.407667	1.48718	0.0672451	0.13892	1	289	tags=26%, list=7%, signal=28%
GO_OOGENESIS	GO_OOGENESIS		19	0.410884	1.48562	0.0787746	0.139712	1	648	tags=37%, list=15%, signal=43%
GO_CLATHRIN_COATED_VESICLE	GO_CLATHRIN_COATED_VESICLE		25	0.387456	1.47936	0.0553097	0.144028	1	420	tags=28%, list=10%, signal=31%
GO_NEGATIVE_REGULATION_OF_CELL_CYCLE	GO_NEGATIVE_REGULATION_OF_CELL_CYCLE		123	0.258648	1.47659	0.0106101	0.145739	1	645	tags=24%, list=15%, signal=27%
GO_CORTICAL_CYTOSKELETON	GO_CORTICAL_CYTOSKELETON		17	0.42351	1.47497	0.0489362	0.146493	1	490	tags=35%, list=11%, signal=40%
GO_COFACTOR_METABOLIC_PROCESS	GO_COFACTOR_METABOLIC_PROCESS		89	0.282231	1.47232	0.0313316	0.148169	1	732	tags=27%, list=17%, signal=32%
GO_HUMORAL_IMMUNE_RESPONSE	GO_HUMORAL_IMMUNE_RESPONSE		26	0.364325	1.46458	0.049569	0.154617	1	658	tags=42%, list=15%, signal=49%
GO_TRANSLATIONAL_ELONGATION	GO_TRANSLATIONAL_ELONGATION		32	0.347265	1.46374	0.0571429	0.154674	1	2102	tags=81%, list=48%, signal=154%
GO_REGULATION_OF_DNA_METABOLIC_PROCESS	GO_REGULATION_OF_DNA_METABOLIC_PROCESS		88	0.275367	1.46285	0.0135501	0.154775	1	510	tags=22%, list=12%, signal=24%
GO_EPIDERMAL_CELL_DIFFERENTIATION	GO_EPIDERMAL_CELL_DIFFERENTIATION		21	0.406149	1.46123	0.0731707	0.155581	1	532	tags=38%, list=12%, signal=43%
GO_REGULATION_OF_PHAGOCYTOSIS	GO_REGULATION_OF_PHAGOCYTOSIS		15	0.430869	1.46111	0.064877	0.154919	1	633	tags=40%, list=14%, signal=47%
GO_METAL_CLUSTER_BINDING	GO_METAL_CLUSTER_BINDING		18	0.412914	1.45915	0.0913242	0.155798	1	1937	tags=83%, list=44%, signal=148%
GO_CYTOSKELETAL_PROTEIN_BINDING	GO_CYTOSKELETAL_PROTEIN_BINDING		199	0.238592	1.45183	0.0121951	0.161811	1	629	tags=22%, list=14%, signal=25%
GO_ANTIGEN_BINDING	GO_ANTIGEN_BINDING		16	0.412755	1.45165	0.0698198	0.161253	1	718	tags=44%, list=16%, signal=52%
GO_SMALL_MOLECULE_BIOSYNTHETIC_PROCESS	GO_SMALL_MOLECULE_BIOSYNTHETIC_PROCESS		100	0.267394	1.4513	0.01	0.160851	1	891	tags=35%, list=20%, signal=43%
GO_MYELOID_LEUKOCYTE_ACTIVATION	GO_MYELOID_LEUKOCYTE_ACTIVATION		23	0.376827	1.45036	0.0788288	0.160946	1	775	tags=35%, list=18%, signal=42%
GO_PYRIMIDINE_CONTAINING_COMPOUND_METABOLIC_PROCESS	GO_PYRIMIDINE_CONTAINING_COMPOUND_METABOLIC_PROCESS		19	0.401488	1.45036	0.0751174	0.160242	1	665	tags=42%, list=15%, signal=49%
GO_DNA_SYNTHESIS_INVOLVED_IN_DNA_REPAIR	GO_DNA_SYNTHESIS_INVOLVED_IN_DNA_REPAIR		16	0.429837	1.45011	0.0770925	0.159759	1	1104	tags=50%, list=25%, signal=66%
GO_ACTIN_BINDING	GO_ACTIN_BINDING		93	0.271213	1.44985	0.0282776	0.159292	1	1135	tags=35%, list=26%, signal=47%
GO_CELL_ACTIVATION_INVOLVED_IN_IMMUNE_RESPONSE	GO_CELL_ACTIVATION_INVOLVED_IN_IMMUNE_RESPONSE		27	0.365493	1.44684	0.073913	0.161435	1	658	tags=33%, list=15%, signal=39%
GO_SYNAPTIC_VESICLE_CYCLE	GO_SYNAPTIC_VESICLE_CYCLE		17	0.423039	1.44634	0.0741573	0.161166	1	528	tags=35%, list=12%, signal=40%
GO_SINGLE_STRANDED_DNA_BINDING	GO_SINGLE_STRANDED_DNA_BINDING		22	0.377507	1.43673	0.0615034	0.169957	1	893	tags=41%, list=20%, signal=51%
GO_REGULATION_OF_EMBRYONIC_DEVELOPMENT	GO_REGULATION_OF_EMBRYONIC_DEVELOPMENT		32	0.338646	1.43254	0.0572082	0.173342	1	265	tags=22%, list=6%, signal=23%
GO_REGULATION_OF_BLOOD_PRESSURE	GO_REGULATION_OF_BLOOD_PRESSURE		41	0.319088	1.43038	0.0732323	0.174686	1	912	tags=34%, list=21%, signal=43%
GO_MULTICELLULAR_ORGANISMAL_WATER_HOMEOSTASIS	GO_MULTICELLULAR_ORGANISMAL_WATER_HOMEOSTASIS		15	0.429704	1.42911	0.0954545	0.175256	1	547	tags=47%, list=12%, signal=53%
GO_OXIDOREDUCTASE_COMPLEX	GO_OXIDOREDUCTASE_COMPLEX		26	0.356572	1.42497	0.0748792	0.178747	1	1868	tags=73%, list=42%, signal=126%
GO_DEFENSE_RESPONSE_TO_OTHER_ORGANISM	GO_DEFENSE_RESPONSE_TO_OTHER_ORGANISM		95	0.261939	1.4218	0.0292553	0.181263	1	299	tags=18%, list=7%, signal=19%
GO_AMIDE_BINDING	GO_AMIDE_BINDING		65	0.284842	1.41961	0.0318627	0.182644	1	828	tags=32%, list=19%, signal=39%
GO_CELLULAR_AMINO_ACID_CATABOLIC_PROCESS	GO_CELLULAR_AMINO_ACID_CATABOLIC_PROCESS		24	0.365094	1.41925	0.0961098	0.182231	1	1103	tags=50%, list=25%, signal=66%
GO_REGULATION_OF_CELLULAR_PROTEIN_CATABOLIC_PROCESS	GO_REGULATION_OF_CELLULAR_PROTEIN_CATABOLIC_PROCESS		73	0.279738	1.41606	0.0456853	0.184738	1	655	tags=26%, list=15%, signal=30%
GO_SYNAPTIC_VESICLE_LOCALIZATION	GO_SYNAPTIC_VESICLE_LOCALIZATION		19	0.395391	1.41364	0.0935412	0.186584	1	528	tags=32%, list=12%, signal=36%
GO_ORGANELLAR_RIBOSOME	GO_ORGANELLAR_RIBOSOME		22	0.369677	1.4126	0.0767263	0.186959	1	2116	tags=86%, list=48%, signal=165%
GO_LIPID_OXIDATION	GO_LIPID_OXIDATION		22	0.383459	1.40843	0.0935412	0.190641	1	1900	tags=73%, list=43%, signal=127%
GO_GRANULOCYTE_MIGRATION	GO_GRANULOCYTE_MIGRATION		22	0.367247	1.40709	0.0818584	0.191286	1	228	tags=27%, list=5%, signal=29%
GO_POSITIVE_REGULATION_OF_SECRETION	GO_POSITIVE_REGULATION_OF_SECRETION		78	0.277178	1.40038	0.0579345	0.19763	1	937	tags=36%, list=21%, signal=45%
GO_MICROTUBULE_BASED_MOVEMENT	GO_MICROTUBULE_BASED_MOVEMENT		46	0.301577	1.40008	0.0707071	0.197158	1	376	tags=24%, list=9%, signal=26%
GO_ERYTHROCYTE_HOMEOSTASIS	GO_ERYTHROCYTE_HOMEOSTASIS		15	0.416056	1.39381	0.0979499	0.203356	1	294	tags=27%, list=7%, signal=28%
GO_PHAGOCYTIC_VESICLE_MEMBRANE	GO_PHAGOCYTIC_VESICLE_MEMBRANE		18	0.382818	1.39318	0.110329	0.20322	1	292	tags=28%, list=7%, signal=30%
GO_RESPONSE_TO_BIOTIC_STIMULUS	GO_RESPONSE_TO_BIOTIC_STIMULUS		177	0.229422	1.39222	0.0207715	0.20337	1	828	tags=29%, list=19%, signal=34%
GO_IMMUNE_SYSTEM_PROCESS	GO_IMMUNE_SYSTEM_PROCESS		393	0.209966	1.39041	0.0108696	0.204449	1	658	tags=22%, list=15%, signal=24%
GO_NEGATIVE_REGULATION_OF_HORMONE_SECRETION	GO_NEGATIVE_REGULATION_OF_HORMONE_SECRETION		21	0.368611	1.38988	0.0863636	0.204198	1	544	tags=33%, list=12%, signal=38%
GO_PROTEIN_TARGETING_TO_MITOCHONDRION	GO_PROTEIN_TARGETING_TO_MITOCHONDRION		15	0.409758	1.38842	0.0835118	0.205097	1	1947	tags=87%, list=44%, signal=155%
GO_LEUKOCYTE_MEDIATED_IMMUNITY	GO_LEUKOCYTE_MEDIATED_IMMUNITY		29	0.343172	1.38683	0.0797101	0.20612	1	718	tags=38%, list=16%, signal=45%
GO_CHROMATIN_DNA_BINDING	GO_CHROMATIN_DNA_BINDING		25	0.357778	1.38448	0.0929204	0.20805	1	1349	tags=52%, list=31%, signal=75%
GO_POSITIVE_REGULATION_OF_CELL_CYCLE_ARREST	GO_POSITIVE_REGULATION_OF_CELL_CYCLE_ARREST		25	0.338042	1.38411	0.107656	0.207652	1	1147	tags=40%, list=26%, signal=54%
GO_NEGATIVE_REGULATION_OF_PROTEOLYSIS	GO_NEGATIVE_REGULATION_OF_PROTEOLYSIS		64	0.274021	1.37907	0.0406699	0.212656	1	697	tags=34%, list=16%, signal=40%
GO_DNA_BIOSYNTHETIC_PROCESS	GO_DNA_BIOSYNTHETIC_PROCESS		33	0.328844	1.37784	0.0813397	0.213337	1	928	tags=33%, list=21%, signal=42%
GO_SH3_DOMAIN_BINDING	GO_SH3_DOMAIN_BINDING		30	0.332518	1.37491	0.101382	0.215822	1	633	tags=30%, list=14%, signal=35%
GO_IMMUNE_RESPONSE	GO_IMMUNE_RESPONSE		211	0.222083	1.37438	0.015015	0.21568	1	893	tags=30%, list=20%, signal=36%
GO_ANTIGEN_PROCESSING_AND_PRESENTATION_OF_PEPTIDE_ANTIGEN	GO_ANTIGEN_PROCESSING_AND_PRESENTATION_OF_PEPTIDE_ANTIGEN		35	0.3246	1.37426	0.0783848	0.215001	1	376	tags=23%, list=9%, signal=25%
GO_CARBOXYLIC_ESTER_HYDROLASE_ACTIVITY	GO_CARBOXYLIC_ESTER_HYDROLASE_ACTIVITY		28	0.350877	1.3706	0.0873786	0.218389	1	1836	tags=75%, list=42%, signal=128%
GO_AMEBOIDAL_TYPE_CELL_MIGRATION	GO_AMEBOIDAL_TYPE_CELL_MIGRATION		48	0.293342	1.37015	0.0681265	0.218097	1	404	tags=23%, list=9%, signal=25%
GO_LYMPHOCYTE_COSTIMULATION	GO_LYMPHOCYTE_COSTIMULATION		15	0.408205	1.36937	0.118329	0.218126	1	224	tags=27%, list=5%, signal=28%
GO_COFACTOR_BIOSYNTHETIC_PROCESS	GO_COFACTOR_BIOSYNTHETIC_PROCESS		48	0.291518	1.36218	0.0737101	0.226055	1	923	tags=33%, list=21%, signal=42%
GO_ORGANIC_ACID_BIOSYNTHETIC_PROCESS	GO_ORGANIC_ACID_BIOSYNTHETIC_PROCESS		62	0.275696	1.36117	0.0761421	0.226429	1	771	tags=32%, list=18%, signal=39%
GO_MONOCARBOXYLIC_ACID_METABOLIC_PROCESS	GO_MONOCARBOXYLIC_ACID_METABOLIC_PROCESS		123	0.238356	1.3597	0.0493507	0.227399	1	767	tags=27%, list=17%, signal=32%
GO_HISTONE_METHYLATION	GO_HISTONE_METHYLATION		18	0.373521	1.35747	0.149554	0.229319	1	463	tags=22%, list=11%, signal=25%
GO_KERATINOCYTE_DIFFERENTIATION	GO_KERATINOCYTE_DIFFERENTIATION		16	0.387139	1.35296	0.125	0.234113	1	532	tags=38%, list=12%, signal=42%
GO_PROTEIN_PHOSPHATASE_BINDING	GO_PROTEIN_PHOSPHATASE_BINDING		30	0.325611	1.34986	0.0853392	0.237043	1	797	tags=30%, list=18%, signal=36%
GO_LIPASE_ACTIVITY	GO_LIPASE_ACTIVITY		21	0.371325	1.34813	0.121281	0.238369	1	579	tags=29%, list=13%, signal=33%
GO_REGULATION_OF_DNA_BIOSYNTHETIC_PROCESS	GO_REGULATION_OF_DNA_BIOSYNTHETIC_PROCESS		25	0.339437	1.34701	0.102506	0.238941	1	1228	tags=48%, list=28%, signal=66%
GO_WATER_HOMEOSTASIS	GO_WATER_HOMEOSTASIS		17	0.384357	1.34518	0.126362	0.240371	1	547	tags=41%, list=12%, signal=47%
GO_MITOCHONDRIAL_MATRIX	GO_MITOCHONDRIAL_MATRIX		119	0.238164	1.34491	0.0371287	0.239819	1	1947	tags=67%, list=44%, signal=117%
GO_DICARBOXYLIC_ACID_METABOLIC_PROCESS	GO_DICARBOXYLIC_ACID_METABOLIC_PROCESS		24	0.355113	1.34471	0.102397	0.239171	1	657	tags=33%, list=15%, signal=39%
GO_PROTEIN_OLIGOMERIZATION	GO_PROTEIN_OLIGOMERIZATION		126	0.236271	1.34133	0.0311688	0.242674	1	785	tags=29%, list=18%, signal=34%
GO_POSITIVE_REGULATION_OF_T_CELL_PROLIFERATION	GO_POSITIVE_REGULATION_OF_T_CELL_PROLIFERATION		24	0.339958	1.34083	0.12093	0.242482	1	648	tags=33%, list=15%, signal=39%
GO_XENOPHAGY	GO_XENOPHAGY		27	0.330453	1.34033	0.129841	0.242263	1	827	tags=30%, list=19%, signal=36%
GO_TOLL_LIKE_RECEPTOR_SIGNALING_PATHWAY	GO_TOLL_LIKE_RECEPTOR_SIGNALING_PATHWAY		23	0.349619	1.3398	0.118182	0.241984	1	326	tags=17%, list=7%, signal=19%
GO_ENDONUCLEASE_ACTIVITY	GO_ENDONUCLEASE_ACTIVITY		30	0.329967	1.33976	0.111374	0.241147	1	1701	tags=60%, list=39%, signal=97%
GO_THIOESTER_METABOLIC_PROCESS	GO_THIOESTER_METABOLIC_PROCESS		25	0.343619	1.33968	0.121951	0.240361	1	732	tags=36%, list=17%, signal=43%
GO_POSITIVE_REGULATION_OF_AXONOGENESIS	GO_POSITIVE_REGULATION_OF_AXONOGENESIS		17	0.381749	1.3381	0.127517	0.241589	1	388	tags=29%, list=9%, signal=32%
GO_REGULATION_OF_TELOMERE_MAINTENANCE_VIA_TELOMERE_LENGTHENING	GO_REGULATION_OF_TELOMERE_MAINTENANCE_VIA_TELOMERE_LENGTHENING		15	0.409168	1.33664	0.141553	0.242558	1	453	tags=27%, list=10%, signal=30%
GO_CELLULAR_AMINO_ACID_METABOLIC_PROCESS	GO_CELLULAR_AMINO_ACID_METABOLIC_PROCESS		78	0.256533	1.3304	0.0651629	0.249801	1	916	tags=29%, list=21%, signal=37%
PDX2_B/C_DOWN_NAME	GS<br> follow link to MSigDB	GS DETAILS	SIZE	ES	NES	NOM p-val	FDR q-val	FWER p-val	RANK AT MAX	LEADING EDGE
GO_EXTRACELLULAR_MATRIX	GO_EXTRACELLULAR_MATRIX	Details ...	127	-0.512578	-2.73877	0	0	0	827	tags=54%, list=19%, signal=64%
GO_AMINOGLYCAN_BIOSYNTHETIC_PROCESS	GO_AMINOGLYCAN_BIOSYNTHETIC_PROCESS	Details ...	31	-0.673175	-2.67695	0	0	0	575	tags=58%, list=13%, signal=66%
GO_SKELETAL_SYSTEM_DEVELOPMENT	GO_SKELETAL_SYSTEM_DEVELOPMENT	Details ...	139	-0.473825	-2.6213	0	0	0	765	tags=42%, list=17%, signal=50%
GO_EXTRACELLULAR_STRUCTURE_ORGANIZATION	GO_EXTRACELLULAR_STRUCTURE_ORGANIZATION	Details ...	94	-0.514034	-2.59779	0	0	0	827	tags=51%, list=19%, signal=62%
GO_AMINOGLYCAN_METABOLIC_PROCESS	GO_AMINOGLYCAN_METABOLIC_PROCESS	Details ...	46	-0.576745	-2.5411	0	0	0	764	tags=54%, list=17%, signal=65%
GO_PROTEINACEOUS_EXTRACELLULAR_MATRIX	GO_PROTEINACEOUS_EXTRACELLULAR_MATRIX	Details ...	108	-0.488691	-2.53285	0	0	0	827	tags=52%, list=19%, signal=62%
GO_EXTRACELLULAR_MATRIX_STRUCTURAL_CONSTITUENT	GO_EXTRACELLULAR_MATRIX_STRUCTURAL_CONSTITUENT	Details ...	29	-0.659723	-2.50855	0	0	0	602	tags=66%, list=14%, signal=75%
GO_PROTEOGLYCAN_METABOLIC_PROCESS	GO_PROTEOGLYCAN_METABOLIC_PROCESS	Details ...	24	-0.681611	-2.50566	0	0	0	575	tags=58%, list=13%, signal=67%
GO_COLLAGEN_TRIMER	GO_COLLAGEN_TRIMER	Details ...	24	-0.664544	-2.50489	0	0	0	923	tags=75%, list=21%, signal=94%
GO_SKELETAL_SYSTEM_MORPHOGENESIS	GO_SKELETAL_SYSTEM_MORPHOGENESIS	Details ...	60	-0.534073	-2.50173	0	0	0	456	tags=40%, list=10%, signal=44%
GO_PROTEOGLYCAN_BIOSYNTHETIC_PROCESS	GO_PROTEOGLYCAN_BIOSYNTHETIC_PROCESS	Details ...	15	-0.784065	-2.49422	0	0	0	752	tags=87%, list=17%, signal=104%
GO_MUCOPOLYSACCHARIDE_METABOLIC_PROCESS	GO_MUCOPOLYSACCHARIDE_METABOLIC_PROCESS	Details ...	28	-0.626679	-2.43911	0	0	0	575	tags=57%, list=13%, signal=65%
GO_GLIOGENESIS	GO_GLIOGENESIS	Details ...	52	-0.543691	-2.42497	0	8.95303e-05	0.001	625	tags=44%, list=14%, signal=51%
GO_GLYCOSAMINOGLYCAN_BINDING	GO_GLYCOSAMINOGLYCAN_BINDING	Details ...	51	-0.546498	-2.42428	0	8.31352e-05	0.001	368	tags=41%, list=8%, signal=44%
GO_EPITHELIAL_TO_MESENCHYMAL_TRANSITION	GO_EPITHELIAL_TO_MESENCHYMAL_TRANSITION	Details ...	17	-0.719642	-2.38261	0	0.000155057	0.002	810	tags=82%, list=18%, signal=101%
GO_MESONEPHROS_DEVELOPMENT	GO_MESONEPHROS_DEVELOPMENT	Details ...	32	-0.58041	-2.33807	0	0.000218413	0.003	672	tags=53%, list=15%, signal=62%
GO_CHONDROITIN_SULFATE_PROTEOGLYCAN_METABOLIC_PROCESS	GO_CHONDROITIN_SULFATE_PROTEOGLYCAN_METABOLIC_PROCESS	Details ...	16	-0.700251	-2.30288	0	0.000473063	0.007	575	tags=63%, list=13%, signal=72%
GO_GROWTH_FACTOR_BINDING	GO_GROWTH_FACTOR_BINDING	Details ...	40	-0.556525	-2.29597	0	0.000511767	0.008	1058	tags=65%, list=24%, signal=85%
GO_GLIAL_CELL_DIFFERENTIATION	GO_GLIAL_CELL_DIFFERENTIATION	Details ...	39	-0.547471	-2.2782	0	0.000720351	0.012	774	tags=46%, list=18%, signal=56%
GO_REGULATION_OF_OSSIFICATION	GO_REGULATION_OF_OSSIFICATION	Details ...	59	-0.484109	-2.25056	0	0.00131643	0.023	868	tags=44%, list=20%, signal=54%
GO_BLOOD_VESSEL_MORPHOGENESIS	GO_BLOOD_VESSEL_MORPHOGENESIS		104	-0.441199	-2.24602	0	0.00136233	0.024	918	tags=46%, list=21%, signal=57%
GO_AMINOGLYCAN_CATABOLIC_PROCESS	GO_AMINOGLYCAN_CATABOLIC_PROCESS		23	-0.619842	-2.24184	0	0.0014041	0.026	401	tags=48%, list=9%, signal=52%
GO_KIDNEY_EPITHELIUM_DEVELOPMENT	GO_KIDNEY_EPITHELIUM_DEVELOPMENT		44	-0.514208	-2.24138	0	0.00134305	0.026	810	tags=50%, list=18%, signal=61%
GO_OSSIFICATION	GO_OSSIFICATION		77	-0.461136	-2.22139	0	0.00157377	0.031	364	tags=32%, list=8%, signal=35%
GO_GOLGI_LUMEN	GO_GOLGI_LUMEN		23	-0.613393	-2.22069	0	0.00151082	0.031	345	tags=43%, list=8%, signal=47%
GO_CARTILAGE_DEVELOPMENT	GO_CARTILAGE_DEVELOPMENT		55	-0.489633	-2.19403	0	0.00202136	0.043	764	tags=49%, list=17%, signal=59%
GO_NEGATIVE_REGULATION_OF_ION_TRANSPORT	GO_NEGATIVE_REGULATION_OF_ION_TRANSPORT		30	-0.556082	-2.17905	0.00174216	0.00249442	0.055	469	tags=37%, list=11%, signal=41%
GO_HEPARIN_BINDING	GO_HEPARIN_BINDING		35	-0.534886	-2.17451	0	0.00256782	0.059	493	tags=43%, list=11%, signal=48%
GO_TRANSMEMBRANE_RECEPTOR_PROTEIN_KINASE_ACTIVITY	GO_TRANSMEMBRANE_RECEPTOR_PROTEIN_KINASE_ACTIVITY		26	-0.555472	-2.17448	0	0.00247927	0.059	1058	tags=69%, list=24%, signal=91%
GO_REGULATION_OF_CELLULAR_RESPONSE_TO_GROWTH_FACTOR_STIMULUS	GO_REGULATION_OF_CELLULAR_RESPONSE_TO_GROWTH_FACTOR_STIMULUS		70	-0.451879	-2.17425	0	0.00239663	0.059	1058	tags=51%, list=24%, signal=67%
GO_EXTRACELLULAR_MATRIX_COMPONENT	GO_EXTRACELLULAR_MATRIX_COMPONENT		47	-0.49238	-2.16889	0	0.00246817	0.062	512	tags=40%, list=12%, signal=45%
GO_OLIGODENDROCYTE_DIFFERENTIATION	GO_OLIGODENDROCYTE_DIFFERENTIATION		16	-0.662971	-2.1659	0	0.00256836	0.067	980	tags=69%, list=22%, signal=88%
GO_VASCULATURE_DEVELOPMENT	GO_VASCULATURE_DEVELOPMENT		136	-0.401325	-2.16471	0	0.00252478	0.068	890	tags=43%, list=20%, signal=52%
GO_MORPHOGENESIS_OF_A_BRANCHING_STRUCTURE	GO_MORPHOGENESIS_OF_A_BRANCHING_STRUCTURE		58	-0.469728	-2.15943	0	0.00278554	0.076	749	tags=45%, list=17%, signal=53%
GO_ANGIOGENESIS	GO_ANGIOGENESIS		80	-0.440476	-2.15287	0	0.00310017	0.088	868	tags=44%, list=20%, signal=54%
GO_NEGATIVE_REGULATION_OF_CELLULAR_RESPONSE_TO_GROWTH_FACTOR_STIMULUS	GO_NEGATIVE_REGULATION_OF_CELLULAR_RESPONSE_TO_GROWTH_FACTOR_STIMULUS		40	-0.510778	-2.14915	0	0.00317074	0.093	749	tags=45%, list=17%, signal=54%
GO_MULTICELLULAR_ORGANISMAL_MACROMOLECULE_METABOLIC_PROCESS	GO_MULTICELLULAR_ORGANISMAL_MACROMOLECULE_METABOLIC_PROCESS		23	-0.605191	-2.14824	0	0.00308504	0.093	838	tags=65%, list=19%, signal=80%
GO_CRANIAL_SKELETAL_SYSTEM_DEVELOPMENT	GO_CRANIAL_SKELETAL_SYSTEM_DEVELOPMENT		18	-0.630321	-2.1421	0	0.00363783	0.113	706	tags=56%, list=16%, signal=66%
GO_REGULATION_OF_WOUND_HEALING	GO_REGULATION_OF_WOUND_HEALING		37	-0.518082	-2.13985	0	0.00360406	0.115	541	tags=43%, list=12%, signal=49%
GO_NEGATIVE_REGULATION_OF_TRANSMEMBRANE_RECEPTOR_PROTEIN_SERINE_THREONINE_KINASE_SIGNALING_PATHWAY	GO_NEGATIVE_REGULATION_OF_TRANSMEMBRANE_RECEPTOR_PROTEIN_SERINE_THREONINE_KINASE_SIGNALING_PATHWAY		36	-0.520523	-2.11639	0	0.00436855	0.137	749	tags=47%, list=17%, signal=56%
GO_PLASMA_MEMBRANE_RAFT	GO_PLASMA_MEMBRANE_RAFT		21	-0.602394	-2.11615	0	0.00428958	0.138	754	tags=62%, list=17%, signal=74%
GO_REGULATION_OF_BIOMINERAL_TISSUE_DEVELOPMENT	GO_REGULATION_OF_BIOMINERAL_TISSUE_DEVELOPMENT		24	-0.589631	-2.1078	0	0.00451802	0.146	636	tags=46%, list=14%, signal=53%
GO_BASEMENT_MEMBRANE	GO_BASEMENT_MEMBRANE		38	-0.507023	-2.10289	0	0.00467824	0.156	512	tags=39%, list=12%, signal=44%
GO_REGULATION_OF_CARTILAGE_DEVELOPMENT	GO_REGULATION_OF_CARTILAGE_DEVELOPMENT		20	-0.593918	-2.0983	0	0.00477903	0.163	810	tags=65%, list=18%, signal=79%
GO_NEGATIVE_REGULATION_OF_TRANSFORMING_GROWTH_FACTOR_BETA_RECEPTOR_SIGNALING_PATHWAY	GO_NEGATIVE_REGULATION_OF_TRANSFORMING_GROWTH_FACTOR_BETA_RECEPTOR_SIGNALING_PATHWAY		27	-0.564182	-2.09516	0	0.00487671	0.17	706	tags=48%, list=16%, signal=57%
GO_RENAL_TUBULE_DEVELOPMENT	GO_RENAL_TUBULE_DEVELOPMENT		25	-0.579827	-2.09087	0	0.00509462	0.18	350	tags=40%, list=8%, signal=43%
GO_RESPONSE_TO_VITAMIN_D	GO_RESPONSE_TO_VITAMIN_D		19	-0.601584	-2.07293	0.00184502	0.00631882	0.223	368	tags=53%, list=8%, signal=57%
GO_BRANCHING_MORPHOGENESIS_OF_AN_EPITHELIAL_TUBE	GO_BRANCHING_MORPHOGENESIS_OF_AN_EPITHELIAL_TUBE		44	-0.472977	-2.07283	0	0.00618718	0.223	749	tags=43%, list=17%, signal=52%
GO_MEMBRANE_MICRODOMAIN	GO_MEMBRANE_MICRODOMAIN		77	-0.419116	-2.07223	0	0.0060846	0.224	754	tags=38%, list=17%, signal=45%
GO_REGULATION_OF_BLOOD_VESSEL_ENDOTHELIAL_CELL_MIGRATION	GO_REGULATION_OF_BLOOD_VESSEL_ENDOTHELIAL_CELL_MIGRATION		15	-0.645651	-2.06701	0	0.00630659	0.237	334	tags=53%, list=8%, signal=58%
GO_EMBRYONIC_CRANIAL_SKELETON_MORPHOGENESIS	GO_EMBRYONIC_CRANIAL_SKELETON_MORPHOGENESIS		15	-0.633307	-2.06073	0.00180832	0.00665221	0.255	706	tags=53%, list=16%, signal=63%
GO_MESENCHYMAL_CELL_DIFFERENTIATION	GO_MESENCHYMAL_CELL_DIFFERENTIATION		43	-0.476569	-2.05285	0	0.00724992	0.282	810	tags=53%, list=18%, signal=65%
GO_NEURON_MIGRATION	GO_NEURON_MIGRATION		23	-0.584064	-2.05061	0.00171527	0.00732842	0.287	443	tags=39%, list=10%, signal=43%
GO_REGULATION_OF_CELLULAR_RESPONSE_TO_TRANSFORMING_GROWTH_FACTOR_BETA_STIMULUS	GO_REGULATION_OF_CELLULAR_RESPONSE_TO_TRANSFORMING_GROWTH_FACTOR_BETA_STIMULUS		35	-0.512407	-2.04936	0.00167224	0.00727718	0.289	927	tags=54%, list=21%, signal=68%
GO_ENDOTHELIUM_DEVELOPMENT	GO_ENDOTHELIUM_DEVELOPMENT		26	-0.535338	-2.0489	0	0.0072268	0.291	241	tags=31%, list=5%, signal=32%
GO_CIRCULATORY_SYSTEM_DEVELOPMENT	GO_CIRCULATORY_SYSTEM_DEVELOPMENT		225	-0.351307	-2.04871	0	0.00709775	0.291	890	tags=36%, list=20%, signal=42%
GO_TISSUE_REMODELING	GO_TISSUE_REMODELING		31	-0.519987	-2.04627	0.00171527	0.00715285	0.297	442	tags=42%, list=10%, signal=46%
GO_SULFUR_COMPOUND_BIOSYNTHETIC_PROCESS	GO_SULFUR_COMPOUND_BIOSYNTHETIC_PROCESS		55	-0.460817	-2.04382	0	0.00724453	0.306	575	tags=35%, list=13%, signal=39%
GO_POSITIVE_REGULATION_OF_NUCLEOTIDE_METABOLIC_PROCESS	GO_POSITIVE_REGULATION_OF_NUCLEOTIDE_METABOLIC_PROCESS		27	-0.531721	-2.03635	0	0.00764261	0.326	295	tags=33%, list=7%, signal=36%
GO_NEPHRON_EPITHELIUM_DEVELOPMENT	GO_NEPHRON_EPITHELIUM_DEVELOPMENT		29	-0.520185	-2.02986	0.00170648	0.00806685	0.348	350	tags=38%, list=8%, signal=41%
GO_POSITIVE_REGULATION_OF_WOUND_HEALING	GO_POSITIVE_REGULATION_OF_WOUND_HEALING		16	-0.611337	-2.02783	0	0.00810211	0.353	706	tags=50%, list=16%, signal=59%
GO_CONNECTIVE_TISSUE_DEVELOPMENT	GO_CONNECTIVE_TISSUE_DEVELOPMENT		73	-0.423281	-2.01421	0	0.00953489	0.405	358	tags=30%, list=8%, signal=32%
GO_ORGAN_MORPHOGENESIS	GO_ORGAN_MORPHOGENESIS		239	-0.345099	-2.01309	0	0.00945622	0.408	765	tags=33%, list=17%, signal=38%
GO_SYNAPTIC_MEMBRANE	GO_SYNAPTIC_MEMBRANE		45	-0.462226	-2.00875	0	0.00979045	0.426	757	tags=42%, list=17%, signal=50%
GO_PERIPHERAL_NERVOUS_SYSTEM_DEVELOPMENT	GO_PERIPHERAL_NERVOUS_SYSTEM_DEVELOPMENT		19	-0.575131	-2.00512	0	0.0100092	0.437	333	tags=37%, list=8%, signal=40%
GO_NEGATIVE_REGULATION_OF_CANONICAL_WNT_SIGNALING_PATHWAY	GO_NEGATIVE_REGULATION_OF_CANONICAL_WNT_SIGNALING_PATHWAY		48	-0.453025	-2.00066	0	0.0104771	0.459	452	tags=31%, list=10%, signal=34%
GO_NEGATIVE_REGULATION_OF_EPITHELIAL_CELL_PROLIFERATION	GO_NEGATIVE_REGULATION_OF_EPITHELIAL_CELL_PROLIFERATION		43	-0.464793	-1.9983	0	0.0105933	0.471	879	tags=44%, list=20%, signal=55%
GO_MULTICELLULAR_ORGANISM_METABOLIC_PROCESS	GO_MULTICELLULAR_ORGANISM_METABOLIC_PROCESS		27	-0.52315	-1.99324	0	0.0111442	0.491	838	tags=56%, list=19%, signal=68%
GO_PLATELET_ALPHA_GRANULE	GO_PLATELET_ALPHA_GRANULE		23	-0.54987	-1.99294	0.00171821	0.0110159	0.492	334	tags=35%, list=8%, signal=37%
GO_REGULATION_OF_COAGULATION	GO_REGULATION_OF_COAGULATION		22	-0.567068	-1.98542	0.00361011	0.0117895	0.53	415	tags=50%, list=9%, signal=55%
GO_EMBRYONIC_SKELETAL_SYSTEM_MORPHOGENESIS	GO_EMBRYONIC_SKELETAL_SYSTEM_MORPHOGENESIS		26	-0.534008	-1.97921	0	0.0123168	0.549	706	tags=46%, list=16%, signal=55%
GO_REGULATION_OF_GLIOGENESIS	GO_REGULATION_OF_GLIOGENESIS		26	-0.520806	-1.97781	0	0.0124001	0.556	625	tags=42%, list=14%, signal=49%
GO_HEMOSTASIS	GO_HEMOSTASIS		68	-0.418095	-1.9748	0	0.0125736	0.562	466	tags=31%, list=11%, signal=34%
GO_SULFUR_COMPOUND_BINDING	GO_SULFUR_COMPOUND_BINDING		60	-0.426134	-1.9731	0	0.0126341	0.57	399	tags=28%, list=9%, signal=31%
GO_REGULATION_OF_SMOOTHENED_SIGNALING_PATHWAY	GO_REGULATION_OF_SMOOTHENED_SIGNALING_PATHWAY		22	-0.541815	-1.96903	0.00350263	0.0130121	0.584	765	tags=55%, list=17%, signal=66%
GO_REGULATION_OF_TRANSMEMBRANE_RECEPTOR_PROTEIN_SERINE_THREONINE_KINASE_SIGNALING_PATHWAY	GO_REGULATION_OF_TRANSMEMBRANE_RECEPTOR_PROTEIN_SERINE_THREONINE_KINASE_SIGNALING_PATHWAY		65	-0.416509	-1.9661	0	0.0133495	0.598	988	tags=49%, list=22%, signal=63%
GO_STEM_CELL_DIFFERENTIATION	GO_STEM_CELL_DIFFERENTIATION		58	-0.435499	-1.96089	0	0.0139751	0.615	810	tags=47%, list=18%, signal=56%
GO_SYNAPSE_ORGANIZATION	GO_SYNAPSE_ORGANIZATION		31	-0.506841	-1.95999	0	0.0138549	0.619	787	tags=45%, list=18%, signal=55%
GO_EMBRYONIC_SKELETAL_SYSTEM_DEVELOPMENT	GO_EMBRYONIC_SKELETAL_SYSTEM_DEVELOPMENT		31	-0.486422	-1.95695	0.00179533	0.0141233	0.63	904	tags=48%, list=21%, signal=60%
GO_MESENCHYME_MORPHOGENESIS	GO_MESENCHYME_MORPHOGENESIS		15	-0.605934	-1.95035	0.0037594	0.0148457	0.654	864	tags=67%, list=20%, signal=83%
GO_LYSOSOMAL_LUMEN	GO_LYSOSOMAL_LUMEN		27	-0.512987	-1.95025	0.00353982	0.0147045	0.655	345	tags=30%, list=8%, signal=32%
GO_REGULATION_OF_EPITHELIAL_CELL_MIGRATION	GO_REGULATION_OF_EPITHELIAL_CELL_MIGRATION		47	-0.438766	-1.94989	0	0.0145252	0.655	504	tags=34%, list=11%, signal=38%
GO_POSITIVE_REGULATION_OF_OSSIFICATION	GO_POSITIVE_REGULATION_OF_OSSIFICATION		29	-0.502084	-1.94739	0	0.0148309	0.665	463	tags=38%, list=11%, signal=42%
GO_CELL_FATE_COMMITMENT	GO_CELL_FATE_COMMITMENT		52	-0.430915	-1.93271	0	0.017262	0.727	810	tags=44%, list=18%, signal=54%
GO_REGULATION_OF_RESPONSE_TO_WOUNDING	GO_REGULATION_OF_RESPONSE_TO_WOUNDING		100	-0.376974	-1.9261	0	0.0184397	0.754	760	tags=34%, list=17%, signal=40%
GO_REGULATION_OF_ENDOTHELIAL_CELL_MIGRATION	GO_REGULATION_OF_ENDOTHELIAL_CELL_MIGRATION		31	-0.494203	-1.92553	0	0.0182522	0.754	504	tags=42%, list=11%, signal=47%
GO_UROGENITAL_SYSTEM_DEVELOPMENT	GO_UROGENITAL_SYSTEM_DEVELOPMENT		94	-0.372784	-1.91858	0	0.0193403	0.772	810	tags=39%, list=18%, signal=47%
GO_TRANSMEMBRANE_RECEPTOR_PROTEIN_TYROSINE_KINASE_ACTIVITY	GO_TRANSMEMBRANE_RECEPTOR_PROTEIN_TYROSINE_KINASE_ACTIVITY		20	-0.557197	-1.91657	0.00519031	0.019624	0.781	1058	tags=70%, list=24%, signal=92%
GO_PLATELET_ALPHA_GRANULE_LUMEN	GO_PLATELET_ALPHA_GRANULE_LUMEN		18	-0.555493	-1.90971	0.00185185	0.0208899	0.805	334	tags=39%, list=8%, signal=42%
GO_NEGATIVE_REGULATION_OF_RESPONSE_TO_STIMULUS	GO_NEGATIVE_REGULATION_OF_RESPONSE_TO_STIMULUS		327	-0.313571	-1.90753	0	0.0210622	0.808	765	tags=28%, list=17%, signal=31%
GO_REGULATION_OF_VASCULATURE_DEVELOPMENT	GO_REGULATION_OF_VASCULATURE_DEVELOPMENT		69	-0.405233	-1.9062	0	0.0211415	0.817	868	tags=41%, list=20%, signal=50%
GO_NEGATIVE_REGULATION_OF_WNT_SIGNALING_PATHWAY	GO_NEGATIVE_REGULATION_OF_WNT_SIGNALING_PATHWAY		59	-0.412899	-1.89411	0	0.0238367	0.85	518	tags=31%, list=12%, signal=34%
GO_MESONEPHRIC_TUBULE_MORPHOGENESIS	GO_MESONEPHRIC_TUBULE_MORPHOGENESIS		17	-0.569076	-1.89019	0.00548446	0.024629	0.861	345	tags=41%, list=8%, signal=45%
GO_POSITIVE_REGULATION_OF_CYCLIC_NUCLEOTIDE_METABOLIC_PROCESS	GO_POSITIVE_REGULATION_OF_CYCLIC_NUCLEOTIDE_METABOLIC_PROCESS		21	-0.525231	-1.88723	0.00189394	0.0250445	0.865	281	tags=33%, list=6%, signal=35%
GO_RESPONSE_TO_FLUID_SHEAR_STRESS	GO_RESPONSE_TO_FLUID_SHEAR_STRESS		20	-0.535275	-1.88602	0.00519931	0.0251184	0.872	504	tags=40%, list=11%, signal=45%
GO_GLYCOPROTEIN_METABOLIC_PROCESS	GO_GLYCOPROTEIN_METABOLIC_PROCESS		90	-0.372191	-1.88485	0	0.0251318	0.874	784	tags=34%, list=18%, signal=41%
GO_NEGATIVE_REGULATION_OF_OSSIFICATION	GO_NEGATIVE_REGULATION_OF_OSSIFICATION		22	-0.513012	-1.88383	0.00180505	0.0250842	0.876	765	tags=45%, list=17%, signal=55%
GO_REGULATION_OF_BMP_SIGNALING_PATHWAY	GO_REGULATION_OF_BMP_SIGNALING_PATHWAY		22	-0.519613	-1.8812	0	0.025501	0.882	1047	tags=59%, list=24%, signal=77%
GO_BONE_DEVELOPMENT	GO_BONE_DEVELOPMENT		52	-0.420323	-1.88113	0	0.0252775	0.882	728	tags=38%, list=17%, signal=46%
GO_RESPONSE_TO_GROWTH_FACTOR	GO_RESPONSE_TO_GROWTH_FACTOR		124	-0.355133	-1.88071	0	0.0251619	0.883	972	tags=37%, list=22%, signal=46%
GO_BIOLOGICAL_ADHESION	GO_BIOLOGICAL_ADHESION		235	-0.319586	-1.87565	0	0.0260734	0.893	685	tags=31%, list=16%, signal=35%
GO_CELL_MORPHOGENESIS_INVOLVED_IN_DIFFERENTIATION	GO_CELL_MORPHOGENESIS_INVOLVED_IN_DIFFERENTIATION		132	-0.349711	-1.87219	0	0.026679	0.902	1160	tags=43%, list=26%, signal=57%
GO_COLUMNAR_CUBOIDAL_EPITHELIAL_CELL_DIFFERENTIATION	GO_COLUMNAR_CUBOIDAL_EPITHELIAL_CELL_DIFFERENTIATION		32	-0.475243	-1.87132	0.00519031	0.0266853	0.903	890	tags=53%, list=20%, signal=66%
GO_COGNITION	GO_COGNITION		48	-0.417618	-1.86954	0.00168067	0.0269027	0.908	1110	tags=46%, list=25%, signal=61%
GO_BONE_MORPHOGENESIS	GO_BONE_MORPHOGENESIS		30	-0.485351	-1.86895	0	0.026776	0.91	728	tags=47%, list=17%, signal=56%
GO_CYTOKINE_BINDING	GO_CYTOKINE_BINDING		23	-0.514874	-1.86796	0.0018622	0.0267388	0.914	1042	tags=65%, list=24%, signal=85%
GO_PLATELET_ACTIVATION	GO_PLATELET_ACTIVATION		33	-0.472039	-1.86372	0.00340715	0.0277166	0.924	437	tags=33%, list=10%, signal=37%
GO_CARBOHYDRATE_DERIVATIVE_CATABOLIC_PROCESS	GO_CARBOHYDRATE_DERIVATIVE_CATABOLIC_PROCESS		49	-0.419058	-1.86353	0.00169205	0.0275126	0.924	764	tags=37%, list=17%, signal=44%
GO_POSITIVE_REGULATION_OF_PROTEIN_BINDING	GO_POSITIVE_REGULATION_OF_PROTEIN_BINDING		19	-0.536948	-1.86284	0.00540541	0.0274288	0.924	749	tags=37%, list=17%, signal=44%
GO_DIGESTIVE_SYSTEM_DEVELOPMENT	GO_DIGESTIVE_SYSTEM_DEVELOPMENT		42	-0.434758	-1.86274	0	0.0271897	0.924	810	tags=48%, list=18%, signal=58%
GO_NEUROEPITHELIAL_CELL_DIFFERENTIATION	GO_NEUROEPITHELIAL_CELL_DIFFERENTIATION		17	-0.555561	-1.86215	0.00366972	0.0270996	0.924	877	tags=59%, list=20%, signal=73%
GO_POSITIVE_REGULATION_OF_CELL_DIFFERENTIATION	GO_POSITIVE_REGULATION_OF_CELL_DIFFERENTIATION		234	-0.319541	-1.86049	0	0.027235	0.929	763	tags=31%, list=17%, signal=35%
GO_POSITIVE_REGULATION_OF_CAMP_METABOLIC_PROCESS	GO_POSITIVE_REGULATION_OF_CAMP_METABOLIC_PROCESS		17	-0.559478	-1.85958	0.00191571	0.0272181	0.93	531	tags=41%, list=12%, signal=47%
GO_POSTSYNAPTIC_MEMBRANE	GO_POSTSYNAPTIC_MEMBRANE		34	-0.465648	-1.85876	0.00168634	0.0271891	0.932	757	tags=41%, list=17%, signal=49%
GO_NEGATIVE_REGULATION_OF_CELL_PROLIFERATION	GO_NEGATIVE_REGULATION_OF_CELL_PROLIFERATION		171	-0.332521	-1.85152	0	0.0287343	0.941	773	tags=29%, list=18%, signal=34%
GO_METANEPHROS_DEVELOPMENT	GO_METANEPHROS_DEVELOPMENT		22	-0.522306	-1.85067	0.003663	0.0286344	0.941	573	tags=50%, list=13%, signal=57%
GO_ENSHEATHMENT_OF_NEURONS	GO_ENSHEATHMENT_OF_NEURONS		25	-0.488271	-1.8486	0.00178253	0.0288852	0.944	594	tags=36%, list=13%, signal=41%
GO_ANATOMICAL_STRUCTURE_FORMATION_INVOLVED_IN_MORPHOGENESIS	GO_ANATOMICAL_STRUCTURE_FORMATION_INVOLVED_IN_MORPHOGENESIS		250	-0.311523	-1.84495	0	0.0298095	0.948	573	tags=25%, list=13%, signal=27%
GO_SULFUR_COMPOUND_CATABOLIC_PROCESS	GO_SULFUR_COMPOUND_CATABOLIC_PROCESS		15	-0.578443	-1.84254	0.0107143	0.0303316	0.954	230	tags=33%, list=5%, signal=35%
GO_NEUROGENESIS	GO_NEUROGENESIS		343	-0.299882	-1.84057	0	0.0305626	0.956	774	tags=28%, list=18%, signal=31%
GO_POSITIVE_REGULATION_OF_VASCULATURE_DEVELOPMENT	GO_POSITIVE_REGULATION_OF_VASCULATURE_DEVELOPMENT		47	-0.420031	-1.83719	0.00500835	0.0311951	0.961	868	tags=45%, list=20%, signal=55%
GO_CYTOSOLIC_CALCIUM_ION_TRANSPORT	GO_CYTOSOLIC_CALCIUM_ION_TRANSPORT		15	-0.572251	-1.83366	0.00364964	0.0319365	0.966	295	tags=33%, list=7%, signal=36%
GO_CELLULAR_COMPONENT_MORPHOGENESIS	GO_CELLULAR_COMPONENT_MORPHOGENESIS		224	-0.315753	-1.83341	0	0.0317511	0.966	1029	tags=35%, list=23%, signal=44%
GO_EXTRINSIC_COMPONENT_OF_PLASMA_MEMBRANE	GO_EXTRINSIC_COMPONENT_OF_PLASMA_MEMBRANE		34	-0.445096	-1.83196	0.00343053	0.0320399	0.969	889	tags=47%, list=20%, signal=59%
GO_BETA_CATENIN_BINDING	GO_BETA_CATENIN_BINDING		18	-0.529181	-1.83129	0.00723327	0.0320015	0.97	765	tags=39%, list=17%, signal=47%
GO_NEPHRON_DEVELOPMENT	GO_NEPHRON_DEVELOPMENT		38	-0.439211	-1.83103	0.00172414	0.0318123	0.97	443	tags=37%, list=10%, signal=41%
GO_POSITIVE_REGULATION_OF_BLOOD_CIRCULATION	GO_POSITIVE_REGULATION_OF_BLOOD_CIRCULATION		25	-0.499117	-1.83102	0	0.0315618	0.97	567	tags=44%, list=13%, signal=50%
GO_KIDNEY_MORPHOGENESIS	GO_KIDNEY_MORPHOGENESIS		26	-0.489966	-1.82702	0.00902527	0.0324914	0.973	345	tags=35%, list=8%, signal=37%
GO_REGULATION_OF_PLASMA_MEMBRANE_ORGANIZATION	GO_REGULATION_OF_PLASMA_MEMBRANE_ORGANIZATION		23	-0.501431	-1.8212	0.00505051	0.0337683	0.98	515	tags=43%, list=12%, signal=49%
GO_ENDOTHELIAL_CELL_DIFFERENTIATION	GO_ENDOTHELIAL_CELL_DIFFERENTIATION		22	-0.505643	-1.8205	0.00539568	0.0337197	0.981	1001	tags=50%, list=23%, signal=64%
GO_LEUKOCYTE_HOMEOSTASIS	GO_LEUKOCYTE_HOMEOSTASIS		16	-0.560531	-1.80884	0.0108893	0.0370618	0.988	442	tags=44%, list=10%, signal=48%
GO_POSITIVE_REGULATION_OF_RESPONSE_TO_WOUNDING	GO_POSITIVE_REGULATION_OF_RESPONSE_TO_WOUNDING		41	-0.428028	-1.80547	0.00368324	0.0380247	0.991	749	tags=39%, list=17%, signal=47%
GO_DEVELOPMENTAL_GROWTH	GO_DEVELOPMENTAL_GROWTH		87	-0.366079	-1.80534	0	0.0377816	0.991	1001	tags=41%, list=23%, signal=52%
GO_VACUOLAR_LUMEN	GO_VACUOLAR_LUMEN		30	-0.455137	-1.80239	0.00181159	0.0384702	0.992	345	tags=27%, list=8%, signal=29%
GO_CELL_PROJECTION_ORGANIZATION	GO_CELL_PROJECTION_ORGANIZATION		219	-0.317417	-1.80185	0	0.0383215	0.992	998	tags=33%, list=23%, signal=41%
GO_NEGATIVE_REGULATION_OF_MULTICELLULAR_ORGANISMAL_PROCESS	GO_NEGATIVE_REGULATION_OF_MULTICELLULAR_ORGANISMAL_PROCESS		235	-0.307989	-1.79971	0	0.0389294	0.992	765	tags=29%, list=17%, signal=33%
GO_MEMBRANE_REGION	GO_MEMBRANE_REGION		262	-0.303705	-1.79483	0	0.0403577	0.994	757	tags=29%, list=17%, signal=33%
GO_DEVELOPMENTAL_GROWTH_INVOLVED_IN_MORPHOGENESIS	GO_DEVELOPMENTAL_GROWTH_INVOLVED_IN_MORPHOGENESIS		27	-0.47588	-1.79475	0.00720721	0.0400898	0.994	878	tags=48%, list=20%, signal=60%
GO_CARBOHYDRATE_DERIVATIVE_BIOSYNTHETIC_PROCESS	GO_CARBOHYDRATE_DERIVATIVE_BIOSYNTHETIC_PROCESS		147	-0.327352	-1.79069	0	0.0412685	0.994	590	tags=25%, list=13%, signal=28%
GO_REGULATION_OF_MORPHOGENESIS_OF_A_BRANCHING_STRUCTURE	GO_REGULATION_OF_MORPHOGENESIS_OF_A_BRANCHING_STRUCTURE		18	-0.541129	-1.78954	0.0111111	0.0413473	0.994	754	tags=61%, list=17%, signal=73%
GO_INTRINSIC_COMPONENT_OF_PLASMA_MEMBRANE	GO_INTRINSIC_COMPONENT_OF_PLASMA_MEMBRANE		325	-0.292634	-1.78766	0	0.0418145	0.994	1080	tags=41%, list=25%, signal=50%
GO_RESPONSE_TO_WOUNDING	GO_RESPONSE_TO_WOUNDING		141	-0.329628	-1.78533	0	0.0424098	0.994	531	tags=26%, list=12%, signal=29%
GO_VESICLE_LUMEN	GO_VESICLE_LUMEN		30	-0.452657	-1.7824	0.00880282	0.043237	0.997	334	tags=30%, list=8%, signal=32%
GO_REGULATION_OF_CELL_JUNCTION_ASSEMBLY	GO_REGULATION_OF_CELL_JUNCTION_ASSEMBLY		17	-0.537278	-1.78127	0.00896057	0.0433493	0.998	302	tags=29%, list=7%, signal=31%
GO_REGULATION_OF_RHO_PROTEIN_SIGNAL_TRANSDUCTION	GO_REGULATION_OF_RHO_PROTEIN_SIGNAL_TRANSDUCTION		30	-0.456566	-1.77995	0.00356506	0.0435839	0.999	929	tags=47%, list=21%, signal=59%
GO_GLIAL_CELL_DEVELOPMENT	GO_GLIAL_CELL_DEVELOPMENT		22	-0.497164	-1.7787	0.00550459	0.0437145	0.999	980	tags=45%, list=22%, signal=58%
GO_REGULATION_OF_HYDROLASE_ACTIVITY	GO_REGULATION_OF_HYDROLASE_ACTIVITY		298	-0.296709	-1.77814	0	0.0436104	0.999	981	tags=34%, list=22%, signal=41%
GO_NEGATIVE_REGULATION_OF_NERVOUS_SYSTEM_DEVELOPMENT	GO_NEGATIVE_REGULATION_OF_NERVOUS_SYSTEM_DEVELOPMENT		54	-0.391103	-1.77727	0.00162338	0.0435466	0.999	765	tags=37%, list=17%, signal=44%
GO_NEGATIVE_REGULATION_OF_CELL_COMMUNICATION	GO_NEGATIVE_REGULATION_OF_CELL_COMMUNICATION		299	-0.292327	-1.77241	0	0.0451224	0.999	765	tags=26%, list=17%, signal=29%
GO_NEGATIVE_REGULATION_OF_CELL_DEVELOPMENT	GO_NEGATIVE_REGULATION_OF_CELL_DEVELOPMENT		68	-0.372337	-1.77162	0.00334448	0.0451042	0.999	757	tags=34%, list=17%, signal=40%
GO_SENSORY_PERCEPTION_OF_MECHANICAL_STIMULUS	GO_SENSORY_PERCEPTION_OF_MECHANICAL_STIMULUS		39	-0.410483	-1.77048	0.00541516	0.0452899	0.999	349	tags=26%, list=8%, signal=28%
GO_POSITIVE_REGULATION_OF_EPITHELIAL_TO_MESENCHYMAL_TRANSITION	GO_POSITIVE_REGULATION_OF_EPITHELIAL_TO_MESENCHYMAL_TRANSITION		17	-0.55285	-1.76989	0.0110701	0.0451795	0.999	988	tags=59%, list=22%, signal=76%
GO_EXTRACELLULAR_SPACE	GO_EXTRACELLULAR_SPACE		285	-0.297284	-1.76775	0	0.0457404	0.999	442	tags=22%, list=10%, signal=23%
GO_IRE1_MEDIATED_UNFOLDED_PROTEIN_RESPONSE	GO_IRE1_MEDIATED_UNFOLDED_PROTEIN_RESPONSE		18	-0.5158	-1.76715	0.00547445	0.0457397	0.999	1664	tags=83%, list=38%, signal=133%
GO_REGULATION_OF_STEM_CELL_DIFFERENTIATION	GO_REGULATION_OF_STEM_CELL_DIFFERENTIATION		38	-0.424346	-1.76671	0.00345423	0.045636	0.999	844	tags=42%, list=19%, signal=52%
GO_CELLULAR_RESPONSE_TO_RETINOIC_ACID	GO_CELLULAR_RESPONSE_TO_RETINOIC_ACID		20	-0.506123	-1.76574	0.0110497	0.0456204	0.999	876	tags=50%, list=20%, signal=62%
GO_BLOOD_MICROPARTICLE	GO_BLOOD_MICROPARTICLE		24	-0.486806	-1.75911	0.00540541	0.0480573	0.999	334	tags=29%, list=8%, signal=31%
GO_REGULATION_OF_CELL_ADHESION	GO_REGULATION_OF_CELL_ADHESION		158	-0.318615	-1.75896	0.00155039	0.0478037	0.999	504	tags=25%, list=11%, signal=27%
GO_LEARNING	GO_LEARNING		22	-0.499292	-1.75785	0.00361664	0.0479062	0.999	1268	tags=64%, list=29%, signal=89%
GO_MESENCHYME_DEVELOPMENT	GO_MESENCHYME_DEVELOPMENT		54	-0.390707	-1.75607	0.00166667	0.048262	0.999	864	tags=46%, list=20%, signal=57%
GO_WOUND_HEALING	GO_WOUND_HEALING		120	-0.332814	-1.75531	0	0.0482445	0.999	504	tags=26%, list=11%, signal=28%
GO_POSITIVE_REGULATION_OF_SYNAPTIC_TRANSMISSION	GO_POSITIVE_REGULATION_OF_SYNAPTIC_TRANSMISSION		16	-0.528891	-1.75484	0.0148699	0.0481027	0.999	743	tags=44%, list=17%, signal=52%
GO_PLASMA_MEMBRANE_REGION	GO_PLASMA_MEMBRANE_REGION		208	-0.304321	-1.75241	0	0.0488583	0.999	757	tags=30%, list=17%, signal=34%
GO_CENTRAL_NERVOUS_SYSTEM_DEVELOPMENT	GO_CENTRAL_NERVOUS_SYSTEM_DEVELOPMENT		219	-0.300573	-1.74966	0	0.049641	0.999	774	tags=28%, list=18%, signal=32%
GO_REGULATION_OF_EPITHELIAL_CELL_PROLIFERATION	GO_REGULATION_OF_EPITHELIAL_CELL_PROLIFERATION		89	-0.345205	-1.74894	0.00170068	0.0496508	0.999	890	tags=36%, list=20%, signal=44%
GO_REGULATION_OF_BODY_FLUID_LEVELS	GO_REGULATION_OF_BODY_FLUID_LEVELS		119	-0.330166	-1.74585	0.00330033	0.0506231	0.999	466	tags=26%, list=11%, signal=28%
GO_POSITIVE_REGULATION_OF_PROTEIN_IMPORT	GO_POSITIVE_REGULATION_OF_PROTEIN_IMPORT		28	-0.445983	-1.74095	0.00546448	0.0525583	0.999	490	tags=39%, list=11%, signal=44%
GO_ARTERY_DEVELOPMENT	GO_ARTERY_DEVELOPMENT		29	-0.445107	-1.73975	0.0100334	0.0527822	0.999	972	tags=55%, list=22%, signal=70%
GO_NEURON_DIFFERENTIATION	GO_NEURON_DIFFERENTIATION		211	-0.303896	-1.73937	0.00149925	0.052591	0.999	890	tags=31%, list=20%, signal=37%
GO_SENSORY_ORGAN_DEVELOPMENT	GO_SENSORY_ORGAN_DEVELOPMENT		123	-0.328268	-1.73627	0.00158228	0.0536319	0.999	503	tags=26%, list=11%, signal=29%
GO_POSITIVE_REGULATION_OF_HYDROLASE_ACTIVITY	GO_POSITIVE_REGULATION_OF_HYDROLASE_ACTIVITY		217	-0.300372	-1.7341	0	0.054285	0.999	972	tags=35%, list=22%, signal=42%
GO_CELLULAR_RESPONSE_TO_KETONE	GO_CELLULAR_RESPONSE_TO_KETONE		26	-0.462821	-1.73316	0.0106383	0.0544271	0.999	496	tags=35%, list=11%, signal=39%
GO_NEGATIVE_REGULATION_OF_CELL_DEATH	GO_NEGATIVE_REGULATION_OF_CELL_DEATH		218	-0.301364	-1.73316	0	0.0541125	0.999	672	tags=25%, list=15%, signal=28%
GO_GLAND_MORPHOGENESIS	GO_GLAND_MORPHOGENESIS		36	-0.421187	-1.73171	0.00352734	0.0544431	0.999	749	tags=42%, list=17%, signal=50%
GO_REGULATION_OF_EPITHELIAL_TO_MESENCHYMAL_TRANSITION	GO_REGULATION_OF_EPITHELIAL_TO_MESENCHYMAL_TRANSITION		26	-0.461977	-1.73062	0.00884956	0.0546059	0.999	844	tags=42%, list=19%, signal=52%
GO_REGULATION_OF_LIPID_METABOLIC_PROCESS	GO_REGULATION_OF_LIPID_METABOLIC_PROCESS		67	-0.362611	-1.72879	0.00344828	0.0550916	0.999	491	tags=24%, list=11%, signal=26%
GO_RECEPTOR_COMPLEX	GO_RECEPTOR_COMPLEX		74	-0.36008	-1.72709	0.00172117	0.0555136	0.999	1058	tags=45%, list=24%, signal=58%
GO_BIOMINERAL_TISSUE_DEVELOPMENT	GO_BIOMINERAL_TISSUE_DEVELOPMENT		22	-0.480511	-1.72473	0.0122378	0.0562514	0.999	1192	tags=59%, list=27%, signal=81%
GO_REGULATION_OF_PATHWAY_RESTRICTED_SMAD_PROTEIN_PHOSPHORYLATION	GO_REGULATION_OF_PATHWAY_RESTRICTED_SMAD_PROTEIN_PHOSPHORYLATION		24	-0.457369	-1.72067	0.00705467	0.0580268	0.999	608	tags=42%, list=14%, signal=48%
GO_INTERACTION_WITH_HOST	GO_INTERACTION_WITH_HOST		42	-0.407995	-1.71861	0.0105263	0.0587951	0.999	604	tags=36%, list=14%, signal=41%
GO_NEGATIVE_REGULATION_OF_LOCOMOTION	GO_NEGATIVE_REGULATION_OF_LOCOMOTION		78	-0.350481	-1.71631	0.00332779	0.0596538	1	487	tags=23%, list=11%, signal=25%
GO_REGULATION_OF_OSTEOBLAST_DIFFERENTIATION	GO_REGULATION_OF_OSTEOBLAST_DIFFERENTIATION		43	-0.401359	-1.71607	0.0085034	0.0594572	1	868	tags=37%, list=20%, signal=46%
GO_MOVEMENT_IN_ENVIRONMENT_OF_OTHER_ORGANISM_INVOLVED_IN_SYMBIOTIC_INTERACTION	GO_MOVEMENT_IN_ENVIRONMENT_OF_OTHER_ORGANISM_INVOLVED_IN_SYMBIOTIC_INTERACTION		27	-0.457464	-1.71601	0.012987	0.0591568	1	453	tags=37%, list=10%, signal=41%
GO_REGULATION_OF_CELL_DIFFERENTIATION	GO_REGULATION_OF_CELL_DIFFERENTIATION		393	-0.275908	-1.71517	0	0.0592751	1	771	tags=27%, list=18%, signal=30%
GO_NEURON_PROJECTION_GUIDANCE	GO_NEURON_PROJECTION_GUIDANCE		53	-0.378547	-1.71485	0.00332779	0.0591085	1	1160	tags=45%, list=26%, signal=61%
GO_CELL_PROJECTION_ASSEMBLY	GO_CELL_PROJECTION_ASSEMBLY		66	-0.367023	-1.71476	0	0.0588156	1	909	tags=33%, list=21%, signal=41%
GO_CARBOHYDRATE_BINDING	GO_CARBOHYDRATE_BINDING		58	-0.37373	-1.71409	0.00172117	0.0587314	1	967	tags=41%, list=22%, signal=52%
GO_MOLECULAR_FUNCTION_REGULATOR	GO_MOLECULAR_FUNCTION_REGULATOR		310	-0.282202	-1.71123	0	0.0597829	1	991	tags=34%, list=23%, signal=41%
GO_CELL_DEVELOPMENT	GO_CELL_DEVELOPMENT		355	-0.279089	-1.71041	0	0.0599324	1	757	tags=26%, list=17%, signal=29%
GO_POSITIVE_REGULATION_OF_EPITHELIAL_CELL_MIGRATION	GO_POSITIVE_REGULATION_OF_EPITHELIAL_CELL_MIGRATION		29	-0.441575	-1.70592	0.00537634	0.0618005	1	972	tags=52%, list=22%, signal=66%
GO_ORGAN_GROWTH	GO_ORGAN_GROWTH		15	-0.534556	-1.70457	0.0113422	0.0622055	1	706	tags=53%, list=16%, signal=63%
GO_ORGANIC_HYDROXY_COMPOUND_TRANSPORT	GO_ORGANIC_HYDROXY_COMPOUND_TRANSPORT		30	-0.444974	-1.70332	0.00173913	0.0625073	1	1068	tags=53%, list=24%, signal=70%
GO_NEGATIVE_REGULATION_OF_RESPONSE_TO_EXTERNAL_STIMULUS	GO_NEGATIVE_REGULATION_OF_RESPONSE_TO_EXTERNAL_STIMULUS		66	-0.36701	-1.70142	0.00345423	0.0630401	1	757	tags=33%, list=17%, signal=40%
GO_REGULATION_OF_CELL_DEATH	GO_REGULATION_OF_CELL_DEATH		362	-0.27724	-1.70078	0	0.0629904	1	674	tags=23%, list=15%, signal=25%
GO_REGULATION_OF_RAS_PROTEIN_SIGNAL_TRANSDUCTION	GO_REGULATION_OF_RAS_PROTEIN_SIGNAL_TRANSDUCTION		47	-0.395365	-1.70033	0.01	0.0628592	1	929	tags=43%, list=21%, signal=53%
GO_POSITIVE_REGULATION_OF_STEM_CELL_DIFFERENTIATION	GO_POSITIVE_REGULATION_OF_STEM_CELL_DIFFERENTIATION		20	-0.478965	-1.69955	0.0178891	0.0629232	1	988	tags=55%, list=22%, signal=71%
GO_BODY_MORPHOGENESIS	GO_BODY_MORPHOGENESIS		15	-0.528662	-1.69883	0.0189036	0.0630338	1	345	tags=33%, list=8%, signal=36%
GO_NEGATIVE_REGULATION_OF_RESPONSE_TO_WOUNDING	GO_NEGATIVE_REGULATION_OF_RESPONSE_TO_WOUNDING		39	-0.411007	-1.69695	0.00692042	0.0636882	1	1053	tags=51%, list=24%, signal=67%
GO_ODONTOGENESIS_OF_DENTIN_CONTAINING_TOOTH	GO_ODONTOGENESIS_OF_DENTIN_CONTAINING_TOOTH		21	-0.484316	-1.69468	0.0176991	0.0646232	1	754	tags=48%, list=17%, signal=57%
GO_NEURON_DEVELOPMENT	GO_NEURON_DEVELOPMENT		166	-0.302044	-1.69457	0.00161031	0.0643516	1	757	tags=27%, list=17%, signal=32%
GO_RESPONSE_TO_BMP	GO_RESPONSE_TO_BMP		23	-0.468339	-1.69366	0.0199275	0.064536	1	302	tags=30%, list=7%, signal=33%
GO_NEGATIVE_REGULATION_OF_TRANSPORT	GO_NEGATIVE_REGULATION_OF_TRANSPORT		104	-0.328092	-1.69293	0	0.0645843	1	564	tags=24%, list=13%, signal=27%
GO_POSITIVE_REGULATION_OF_PEPTIDYL_SERINE_PHOSPHORYLATION	GO_POSITIVE_REGULATION_OF_PEPTIDYL_SERINE_PHOSPHORYLATION		20	-0.493579	-1.6922	0.0142857	0.0646425	1	972	tags=50%, list=22%, signal=64%
GO_REGULATION_OF_SODIUM_ION_TRANSPORT	GO_REGULATION_OF_SODIUM_ION_TRANSPORT		28	-0.44917	-1.69095	0.0103093	0.0649295	1	1174	tags=54%, list=27%, signal=73%
GO_LOCOMOTION	GO_LOCOMOTION		270	-0.286219	-1.69044	0	0.0648861	1	507	tags=23%, list=12%, signal=25%
GO_REGULATION_OF_MUSCLE_TISSUE_DEVELOPMENT	GO_REGULATION_OF_MUSCLE_TISSUE_DEVELOPMENT		39	-0.403902	-1.6879	0.00517241	0.0658743	1	740	tags=36%, list=17%, signal=43%
GO_ENZYME_LINKED_RECEPTOR_PROTEIN_SIGNALING_PATHWAY	GO_ENZYME_LINKED_RECEPTOR_PROTEIN_SIGNALING_PATHWAY		165	-0.304868	-1.68735	0	0.0657984	1	760	tags=30%, list=17%, signal=35%
GO_REGULATION_OF_FAT_CELL_DIFFERENTIATION	GO_REGULATION_OF_FAT_CELL_DIFFERENTIATION		38	-0.41003	-1.68246	0.0115512	0.0683053	1	547	tags=32%, list=12%, signal=36%
GO_POSITIVE_REGULATION_OF_CELL_ADHESION	GO_POSITIVE_REGULATION_OF_CELL_ADHESION		91	-0.335661	-1.68128	0.00475436	0.0685176	1	504	tags=26%, list=11%, signal=29%
GO_REGULATION_OF_ENDOTHELIAL_CELL_PROLIFERATION	GO_REGULATION_OF_ENDOTHELIAL_CELL_PROLIFERATION		27	-0.445614	-1.6809	0.0181159	0.0683431	1	972	tags=52%, list=22%, signal=66%
GO_SIGNALING_RECEPTOR_ACTIVITY	GO_SIGNALING_RECEPTOR_ACTIVITY		188	-0.298541	-1.68066	0	0.0681429	1	864	tags=34%, list=20%, signal=41%
GO_REGULATION_OF_PEPTIDYL_SERINE_PHOSPHORYLATION	GO_REGULATION_OF_PEPTIDYL_SERINE_PHOSPHORYLATION		24	-0.460251	-1.67916	0.012939	0.0686377	1	972	tags=46%, list=22%, signal=58%
GO_RECEPTOR_ACTIVITY	GO_RECEPTOR_ACTIVITY		249	-0.287317	-1.67604	0	0.0699098	1	763	tags=31%, list=17%, signal=35%
GO_PIGMENTATION	GO_PIGMENTATION		22	-0.455481	-1.67512	0.0173913	0.0701196	1	350	tags=32%, list=8%, signal=34%
GO_REGULATION_OF_NEURON_DIFFERENTIATION	GO_REGULATION_OF_NEURON_DIFFERENTIATION		129	-0.317257	-1.67451	0.0015528	0.0701056	1	757	tags=30%, list=17%, signal=35%
GO_REGULATION_OF_CARDIAC_MUSCLE_TISSUE_DEVELOPMENT	GO_REGULATION_OF_CARDIAC_MUSCLE_TISSUE_DEVELOPMENT		19	-0.485672	-1.67404	0.0122378	0.0700288	1	740	tags=47%, list=17%, signal=57%
GO_RESPONSE_TO_KETONE	GO_RESPONSE_TO_KETONE		54	-0.370604	-1.67389	0.00167504	0.0697798	1	774	tags=33%, list=18%, signal=40%
GO_POSITIVE_REGULATION_OF_NUCLEOCYTOPLASMIC_TRANSPORT	GO_POSITIVE_REGULATION_OF_NUCLEOCYTOPLASMIC_TRANSPORT		31	-0.423359	-1.67251	0.00519031	0.0701764	1	490	tags=35%, list=11%, signal=40%
GO_ION_HOMEOSTASIS	GO_ION_HOMEOSTASIS		133	-0.307781	-1.66948	0	0.0714961	1	1222	tags=44%, list=28%, signal=59%
GO_POSITIVE_REGULATION_OF_LIPID_BIOSYNTHETIC_PROCESS	GO_POSITIVE_REGULATION_OF_LIPID_BIOSYNTHETIC_PROCESS		15	-0.523497	-1.66925	0.0246479	0.0713011	1	1042	tags=60%, list=24%, signal=78%
GO_NEURON_PROJECTION_DEVELOPMENT	GO_NEURON_PROJECTION_DEVELOPMENT		135	-0.312942	-1.66918	0	0.0710248	1	757	tags=27%, list=17%, signal=32%
GO_REGULATION_OF_CELLULAR_COMPONENT_MOVEMENT	GO_REGULATION_OF_CELLULAR_COMPONENT_MOVEMENT		224	-0.28728	-1.66813	0	0.0713099	1	504	tags=21%, list=11%, signal=22%
GO_HEART_MORPHOGENESIS	GO_HEART_MORPHOGENESIS		59	-0.358211	-1.6676	0	0.0712826	1	998	tags=41%, list=23%, signal=52%
GO_NUCLEAR_TRANSCRIBED_MRNA_CATABOLIC_PROCESS_NONSENSE_MEDIATED_DECAY	GO_NUCLEAR_TRANSCRIBED_MRNA_CATABOLIC_PROCESS_NONSENSE_MEDIATED_DECAY		25	-0.446094	-1.66391	0.0166667	0.0729279	1	2451	tags=100%, list=56%, signal=224%
GO_REGULATION_OF_MULTICELLULAR_ORGANISMAL_DEVELOPMENT	GO_REGULATION_OF_MULTICELLULAR_ORGANISMAL_DEVELOPMENT		414	-0.263186	-1.65925	0	0.0749956	1	765	tags=26%, list=17%, signal=29%
GO_REGULATION_OF_CATION_TRANSMEMBRANE_TRANSPORT	GO_REGULATION_OF_CATION_TRANSMEMBRANE_TRANSPORT		52	-0.373954	-1.65918	0.00491803	0.0747048	1	991	tags=42%, list=23%, signal=54%
GO_CARDIAC_SEPTUM_DEVELOPMENT	GO_CARDIAC_SEPTUM_DEVELOPMENT		24	-0.447407	-1.65909	0.0202578	0.0744111	1	1263	tags=58%, list=29%, signal=81%
GO_SIGNAL_TRANSDUCER_ACTIVITY	GO_SIGNAL_TRANSDUCER_ACTIVITY		274	-0.277085	-1.65892	0	0.0741954	1	1058	tags=36%, list=24%, signal=45%
GO_CELLULAR_RESPONSE_TO_ORGANIC_SUBSTANCE	GO_CELLULAR_RESPONSE_TO_ORGANIC_SUBSTANCE		448	-0.263871	-1.65862	0	0.0740509	1	919	tags=29%, list=21%, signal=33%
GO_RECEPTOR_BINDING	GO_RECEPTOR_BINDING		319	-0.274565	-1.65711	0	0.0746007	1	640	tags=24%, list=15%, signal=27%
GO_POSITIVE_REGULATION_OF_BINDING	GO_POSITIVE_REGULATION_OF_BINDING		36	-0.399999	-1.65618	0.00862069	0.0747763	1	567	tags=25%, list=13%, signal=28%
GO_REGULATION_OF_PROTEIN_IMPORT	GO_REGULATION_OF_PROTEIN_IMPORT		49	-0.372708	-1.65526	0.0150502	0.0750006	1	490	tags=29%, list=11%, signal=32%
GO_ODONTOGENESIS	GO_ODONTOGENESIS		38	-0.404166	-1.65433	0.0171527	0.0751293	1	754	tags=42%, list=17%, signal=50%
GO_MUSCLE_ORGAN_DEVELOPMENT	GO_MUSCLE_ORGAN_DEVELOPMENT		75	-0.337765	-1.65357	0.00675676	0.0751936	1	1291	tags=47%, list=29%, signal=65%
GO_EXOCRINE_SYSTEM_DEVELOPMENT	GO_EXOCRINE_SYSTEM_DEVELOPMENT		15	-0.513196	-1.65333	0.0201835	0.0750381	1	672	tags=47%, list=15%, signal=55%
GO_POSITIVE_REGULATION_OF_DEVELOPMENTAL_PROCESS	GO_POSITIVE_REGULATION_OF_DEVELOPMENTAL_PROCESS		309	-0.272561	-1.65289	0	0.0750195	1	764	tags=27%, list=17%, signal=31%
GO_OSTEOBLAST_DIFFERENTIATION	GO_OSTEOBLAST_DIFFERENTIATION		38	-0.39914	-1.65077	0.0139616	0.0759281	1	364	tags=29%, list=8%, signal=31%
GO_REGULATION_OF_TRANSMEMBRANE_TRANSPORT	GO_REGULATION_OF_TRANSMEMBRANE_TRANSPORT		93	-0.329927	-1.65075	0.00950872	0.0756328	1	1099	tags=41%, list=25%, signal=53%
GO_POSITIVE_REGULATION_OF_CELL_DEATH	GO_POSITIVE_REGULATION_OF_CELL_DEATH		155	-0.299637	-1.64879	0	0.076565	1	597	tags=22%, list=14%, signal=24%
GO_HYDROLASE_ACTIVITY_HYDROLYZING_O_GLYCOSYL_COMPOUNDS	GO_HYDROLASE_ACTIVITY_HYDROLYZING_O_GLYCOSYL_COMPOUNDS		19	-0.473512	-1.6408	0.0278261	0.0810556	1	1576	tags=63%, list=36%, signal=98%
GO_NEUROLOGICAL_SYSTEM_PROCESS	GO_NEUROLOGICAL_SYSTEM_PROCESS		159	-0.298022	-1.64043	0	0.0809229	1	588	tags=24%, list=13%, signal=27%
GO_TUBE_MORPHOGENESIS	GO_TUBE_MORPHOGENESIS		105	-0.320269	-1.6389	0.00967742	0.0815647	1	879	tags=34%, list=20%, signal=42%
GO_REGULATION_OF_PROTEIN_MATURATION	GO_REGULATION_OF_PROTEIN_MATURATION		21	-0.456472	-1.63316	0.0156522	0.0848822	1	304	tags=29%, list=7%, signal=31%
GO_CHEMICAL_HOMEOSTASIS	GO_CHEMICAL_HOMEOSTASIS		202	-0.282893	-1.63311	0	0.0845763	1	1222	tags=40%, list=28%, signal=53%
GO_REGULATION_OF_TRANSPORTER_ACTIVITY	GO_REGULATION_OF_TRANSPORTER_ACTIVITY		53	-0.359712	-1.63229	0.0117845	0.0847755	1	1174	tags=45%, list=27%, signal=61%
GO_REGULATION_OF_CAMP_METABOLIC_PROCESS	GO_REGULATION_OF_CAMP_METABOLIC_PROCESS		23	-0.443747	-1.63008	0.0144665	0.0857196	1	646	tags=39%, list=15%, signal=46%
GO_NEGATIVE_REGULATION_OF_WOUND_HEALING	GO_NEGATIVE_REGULATION_OF_WOUND_HEALING		15	-0.510066	-1.62673	0.0200364	0.0876953	1	415	tags=47%, list=9%, signal=51%
GO_NEGATIVE_REGULATION_OF_EPITHELIAL_CELL_MIGRATION	GO_NEGATIVE_REGULATION_OF_EPITHELIAL_CELL_MIGRATION		16	-0.493838	-1.62573	0.0188679	0.0880178	1	487	tags=38%, list=11%, signal=42%
GO_SINGLE_ORGANISM_BEHAVIOR	GO_SINGLE_ORGANISM_BEHAVIOR		69	-0.333414	-1.62526	0.00504202	0.0879754	1	1268	tags=41%, list=29%, signal=56%
GO_REGULATION_OF_CYCLIC_NUCLEOTIDE_METABOLIC_PROCESS	GO_REGULATION_OF_CYCLIC_NUCLEOTIDE_METABOLIC_PROCESS		28	-0.419676	-1.62522	0.0230089	0.0876508	1	749	tags=39%, list=17%, signal=47%
GO_POSITIVE_REGULATION_OF_OSTEOBLAST_DIFFERENTIATION	GO_POSITIVE_REGULATION_OF_OSTEOBLAST_DIFFERENTIATION		24	-0.452565	-1.62348	0.0341113	0.0885144	1	463	tags=33%, list=11%, signal=37%
GO_CELLULAR_RESPONSE_TO_ENDOGENOUS_STIMULUS	GO_CELLULAR_RESPONSE_TO_ENDOGENOUS_STIMULUS		241	-0.275219	-1.62311	0	0.0883799	1	919	tags=29%, list=21%, signal=35%
GO_REGULATION_OF_INFLAMMATORY_RESPONSE	GO_REGULATION_OF_INFLAMMATORY_RESPONSE		68	-0.342073	-1.62262	0.00677966	0.0883734	1	1316	tags=50%, list=30%, signal=70%
GO_CALCIUM_ION_IMPORT	GO_CALCIUM_ION_IMPORT		20	-0.461613	-1.61486	0.0149254	0.0932618	1	1099	tags=45%, list=25%, signal=60%
GO_SENSORY_ORGAN_MORPHOGENESIS	GO_SENSORY_ORGAN_MORPHOGENESIS		67	-0.335908	-1.61154	0.00657895	0.0951425	1	487	tags=28%, list=11%, signal=31%
GO_POSTSYNAPSE	GO_POSTSYNAPSE		70	-0.334882	-1.61088	0.0084317	0.0951852	1	870	tags=34%, list=20%, signal=42%
GO_CELLULAR_RESPONSE_TO_HORMONE_STIMULUS	GO_CELLULAR_RESPONSE_TO_HORMONE_STIMULUS		131	-0.293359	-1.60981	0.00323625	0.095539	1	971	tags=32%, list=22%, signal=40%
GO_TRANSMEMBRANE_RECEPTOR_PROTEIN_TYROSINE_KINASE_SIGNALING_PATHWAY	GO_TRANSMEMBRANE_RECEPTOR_PROTEIN_TYROSINE_KINASE_SIGNALING_PATHWAY		111	-0.305839	-1.60979	0.00495868	0.0951731	1	672	tags=28%, list=15%, signal=32%
GO_CELLULAR_HOMEOSTASIS	GO_CELLULAR_HOMEOSTASIS		153	-0.289909	-1.6094	0.00315457	0.095052	1	1292	tags=43%, list=29%, signal=59%
GO_HEART_DEVELOPMENT	GO_HEART_DEVELOPMENT		136	-0.301275	-1.60839	0.0032	0.095288	1	1268	tags=43%, list=29%, signal=59%
GO_ENZYME_ACTIVATOR_ACTIVITY	GO_ENZYME_ACTIVATOR_ACTIVITY		121	-0.306664	-1.60837	0.00315956	0.0949362	1	971	tags=32%, list=22%, signal=40%
GO_CELLULAR_RESPONSE_TO_OXYGEN_CONTAINING_COMPOUND	GO_CELLULAR_RESPONSE_TO_OXYGEN_CONTAINING_COMPOUND		216	-0.279037	-1.60792	0.00155521	0.0948569	1	919	tags=30%, list=21%, signal=36%
GO_POSITIVE_REGULATION_OF_FAT_CELL_DIFFERENTIATION	GO_POSITIVE_REGULATION_OF_FAT_CELL_DIFFERENTIATION		21	-0.452666	-1.60741	0.0286738	0.0948214	1	302	tags=29%, list=7%, signal=31%
GO_EYE_MORPHOGENESIS	GO_EYE_MORPHOGENESIS		43	-0.378739	-1.60712	0.0253378	0.0946702	1	487	tags=30%, list=11%, signal=34%
GO_PROTEIN_LOCALIZATION_TO_ENDOPLASMIC_RETICULUM	GO_PROTEIN_LOCALIZATION_TO_ENDOPLASMIC_RETICULUM		30	-0.412043	-1.60538	0.0259965	0.0954947	1	2239	tags=97%, list=51%, signal=195%
GO_DEVELOPMENTAL_MATURATION	GO_DEVELOPMENTAL_MATURATION		46	-0.371051	-1.60483	0.0183639	0.0955079	1	656	tags=33%, list=15%, signal=38%
GO_EYE_DEVELOPMENT	GO_EYE_DEVELOPMENT		81	-0.324402	-1.60414	0.010084	0.0956702	1	503	tags=26%, list=11%, signal=29%
GO_PLASMA_MEMBRANE_ORGANIZATION	GO_PLASMA_MEMBRANE_ORGANIZATION		54	-0.353293	-1.60269	0.0235935	0.0963443	1	604	tags=28%, list=14%, signal=32%
GO_ENZYME_REGULATOR_ACTIVITY	GO_ENZYME_REGULATOR_ACTIVITY		219	-0.274698	-1.60213	0	0.0963799	1	573	tags=22%, list=13%, signal=24%
GO_REGULATION_OF_CELL_DEVELOPMENT	GO_REGULATION_OF_CELL_DEVELOPMENT		216	-0.279207	-1.60188	0.001443	0.0961912	1	763	tags=27%, list=17%, signal=31%
GO_SKELETAL_MUSCLE_ORGAN_DEVELOPMENT	GO_SKELETAL_MUSCLE_ORGAN_DEVELOPMENT		31	-0.406735	-1.59785	0.0243056	0.0985551	1	811	tags=39%, list=18%, signal=47%
GO_REGULATION_OF_ANATOMICAL_STRUCTURE_MORPHOGENESIS	GO_REGULATION_OF_ANATOMICAL_STRUCTURE_MORPHOGENESIS		276	-0.265802	-1.59489	0.00149254	0.10036	1	868	tags=28%, list=20%, signal=33%
GO_REGULATION_OF_GTPASE_ACTIVITY	GO_REGULATION_OF_GTPASE_ACTIVITY		161	-0.289312	-1.5942	0.00471698	0.100451	1	969	tags=35%, list=22%, signal=43%
GO_POSITIVE_REGULATION_OF_MAPK_CASCADE	GO_POSITIVE_REGULATION_OF_MAPK_CASCADE		126	-0.301677	-1.5938	0.00499168	0.100363	1	441	tags=21%, list=10%, signal=22%
GO_POSITIVE_REGULATION_OF_PHOSPHOLIPID_METABOLIC_PROCESS	GO_POSITIVE_REGULATION_OF_PHOSPHOLIPID_METABOLIC_PROCESS		15	-0.49613	-1.59372	0.0333952	0.100047	1	415	tags=40%, list=9%, signal=44%
GO_GROWTH_FACTOR_ACTIVITY	GO_GROWTH_FACTOR_ACTIVITY		31	-0.409363	-1.59311	0.0198198	0.100158	1	608	tags=39%, list=14%, signal=45%
GO_CELLULAR_MONOVALENT_INORGANIC_CATION_HOMEOSTASIS	GO_CELLULAR_MONOVALENT_INORGANIC_CATION_HOMEOSTASIS		24	-0.427023	-1.59264	0.033101	0.100113	1	1184	tags=58%, list=27%, signal=79%
GO_PEPTIDASE_REGULATOR_ACTIVITY	GO_PEPTIDASE_REGULATOR_ACTIVITY		42	-0.366463	-1.59109	0.0103627	0.100838	1	573	tags=33%, list=13%, signal=38%
GO_ACTIVE_ION_TRANSMEMBRANE_TRANSPORTER_ACTIVITY	GO_ACTIVE_ION_TRANSMEMBRANE_TRANSPORTER_ACTIVITY		38	-0.387787	-1.58999	0.03125	0.101252	1	1184	tags=53%, list=27%, signal=71%
GO_REGULATION_OF_PROTEIN_LOCALIZATION_TO_NUCLEUS	GO_REGULATION_OF_PROTEIN_LOCALIZATION_TO_NUCLEUS		60	-0.350068	-1.58934	0.0137457	0.101329	1	490	tags=27%, list=11%, signal=30%
GO_REGULATION_OF_ION_TRANSPORT	GO_REGULATION_OF_ION_TRANSPORT		135	-0.297004	-1.5892	0.00809062	0.10107	1	1001	tags=36%, list=23%, signal=46%
GO_RESPONSE_TO_FIBROBLAST_GROWTH_FACTOR	GO_RESPONSE_TO_FIBROBLAST_GROWTH_FACTOR		23	-0.437367	-1.58877	0.0400697	0.101047	1	413	tags=30%, list=9%, signal=33%
GO_NEGATIVE_REGULATION_OF_DEFENSE_RESPONSE	GO_NEGATIVE_REGULATION_OF_DEFENSE_RESPONSE		35	-0.390038	-1.58789	0.0240137	0.101334	1	1222	tags=54%, list=28%, signal=75%
GO_REGULATION_OF_STRIATED_MUSCLE_CELL_DIFFERENTIATION	GO_REGULATION_OF_STRIATED_MUSCLE_CELL_DIFFERENTIATION		28	-0.413615	-1.58687	0.0248668	0.101801	1	470	tags=32%, list=11%, signal=36%
GO_POSITIVE_REGULATION_OF_PROTEIN_LOCALIZATION_TO_NUCLEUS	GO_POSITIVE_REGULATION_OF_PROTEIN_LOCALIZATION_TO_NUCLEUS		35	-0.40057	-1.58661	0.0291971	0.101635	1	490	tags=34%, list=11%, signal=38%
GO_CELLULAR_RESPONSE_TO_NITROGEN_COMPOUND	GO_CELLULAR_RESPONSE_TO_NITROGEN_COMPOUND		123	-0.299832	-1.58636	0.0060241	0.101423	1	918	tags=31%, list=21%, signal=38%
GO_CELL_PART_MORPHOGENESIS	GO_CELL_PART_MORPHOGENESIS		151	-0.290777	-1.58429	0.0015528	0.102537	1	1268	tags=39%, list=29%, signal=53%
GO_RESPONSE_TO_MECHANICAL_STIMULUS	GO_RESPONSE_TO_MECHANICAL_STIMULUS		61	-0.345728	-1.58352	0.0154639	0.10277	1	764	tags=33%, list=17%, signal=39%
GO_VIRUS_RECEPTOR_ACTIVITY	GO_VIRUS_RECEPTOR_ACTIVITY		22	-0.434539	-1.58339	0.0375	0.102498	1	374	tags=32%, list=8%, signal=35%
GO_PALATE_DEVELOPMENT	GO_PALATE_DEVELOPMENT		27	-0.421898	-1.58212	0.022807	0.103064	1	350	tags=30%, list=8%, signal=32%
GO_NEGATIVE_REGULATION_OF_NEURON_APOPTOTIC_PROCESS	GO_NEGATIVE_REGULATION_OF_NEURON_APOPTOTIC_PROCESS		36	-0.380171	-1.58135	0.0139373	0.103322	1	608	tags=28%, list=14%, signal=32%
GO_POSITIVE_REGULATION_OF_EPITHELIAL_CELL_PROLIFERATION	GO_POSITIVE_REGULATION_OF_EPITHELIAL_CELL_PROLIFERATION		47	-0.360387	-1.58117	0.0263591	0.103081	1	890	tags=38%, list=20%, signal=47%
GO_MULTICELLULAR_ORGANISM_REPRODUCTION	GO_MULTICELLULAR_ORGANISM_REPRODUCTION		144	-0.288537	-1.57948	0.00614439	0.104086	1	522	tags=23%, list=12%, signal=25%
GO_POSITIVE_REGULATION_OF_ENDOTHELIAL_CELL_MIGRATION	GO_POSITIVE_REGULATION_OF_ENDOTHELIAL_CELL_MIGRATION		20	-0.452159	-1.57862	0.0318584	0.104372	1	972	tags=60%, list=22%, signal=77%
GO_EMBRYONIC_MORPHOGENESIS	GO_EMBRYONIC_MORPHOGENESIS		154	-0.284177	-1.57638	0.0046729	0.105714	1	765	tags=30%, list=17%, signal=35%
GO_RESPIRATORY_SYSTEM_DEVELOPMENT	GO_RESPIRATORY_SYSTEM_DEVELOPMENT		59	-0.340633	-1.57626	0.00668896	0.105446	1	998	tags=42%, list=23%, signal=54%
GO_REGULATION_OF_METAL_ION_TRANSPORT	GO_REGULATION_OF_METAL_ION_TRANSPORT		83	-0.323563	-1.57439	0.00946372	0.106464	1	991	tags=39%, list=23%, signal=49%
GO_CELL_SUBSTRATE_JUNCTION	GO_CELL_SUBSTRATE_JUNCTION		101	-0.310049	-1.57437	0.00478469	0.106122	1	1304	tags=43%, list=30%, signal=59%
GO_DORSAL_VENTRAL_PATTERN_FORMATION	GO_DORSAL_VENTRAL_PATTERN_FORMATION		19	-0.462757	-1.57268	0.0470383	0.107078	1	765	tags=47%, list=17%, signal=57%
GO_PLASMA_MEMBRANE_PROTEIN_COMPLEX	GO_PLASMA_MEMBRANE_PROTEIN_COMPLEX		106	-0.302159	-1.57125	0.00995025	0.107766	1	706	tags=31%, list=16%, signal=36%
GO_REGULATION_OF_BLOOD_CIRCULATION	GO_REGULATION_OF_BLOOD_CIRCULATION		70	-0.328242	-1.57094	0.0166389	0.10759	1	989	tags=40%, list=22%, signal=51%
GO_REGULATION_OF_NUCLEOCYTOPLASMIC_TRANSPORT	GO_REGULATION_OF_NUCLEOCYTOPLASMIC_TRANSPORT		55	-0.347836	-1.56976	0.0150754	0.108146	1	490	tags=25%, list=11%, signal=28%
GO_REGULATION_OF_PHOSPHOLIPID_METABOLIC_PROCESS	GO_REGULATION_OF_PHOSPHOLIPID_METABOLIC_PROCESS		20	-0.453582	-1.56902	0.0358423	0.108357	1	431	tags=35%, list=10%, signal=39%
GO_RESPONSE_TO_TYPE_I_INTERFERON	GO_RESPONSE_TO_TYPE_I_INTERFERON		17	-0.476972	-1.56853	0.0477941	0.108343	1	699	tags=41%, list=16%, signal=49%
GO_POSITIVE_REGULATION_OF_LIPID_METABOLIC_PROCESS	GO_POSITIVE_REGULATION_OF_LIPID_METABOLIC_PROCESS		34	-0.392186	-1.56723	0.0246479	0.108885	1	1058	tags=44%, list=24%, signal=58%
GO_POSITIVE_REGULATION_OF_ERK1_AND_ERK2_CASCADE	GO_POSITIVE_REGULATION_OF_ERK1_AND_ERK2_CASCADE		38	-0.379601	-1.56672	0.0336134	0.108905	1	437	tags=26%, list=10%, signal=29%
GO_REGULATION_OF_SYSTEM_PROCESS	GO_REGULATION_OF_SYSTEM_PROCESS		120	-0.296099	-1.56657	0.00647249	0.108646	1	585	tags=26%, list=13%, signal=29%
GO_POSITIVE_REGULATION_OF_TRANSPORTER_ACTIVITY	GO_POSITIVE_REGULATION_OF_TRANSPORTER_ACTIVITY		20	-0.443789	-1.56613	0.0469314	0.108605	1	1110	tags=55%, list=25%, signal=73%
GO_EXTRACELLULAR_MATRIX_DISASSEMBLY	GO_EXTRACELLULAR_MATRIX_DISASSEMBLY		22	-0.43749	-1.56346	0.0511073	0.110377	1	347	tags=32%, list=8%, signal=34%
GO_NEGATIVE_REGULATION_OF_INFLAMMATORY_RESPONSE	GO_NEGATIVE_REGULATION_OF_INFLAMMATORY_RESPONSE		25	-0.416928	-1.56324	0.0347349	0.110197	1	1222	tags=56%, list=28%, signal=77%
GO_REGULATION_OF_PHOSPHATIDYLINOSITOL_3_KINASE_SIGNALING	GO_REGULATION_OF_PHOSPHATIDYLINOSITOL_3_KINASE_SIGNALING		37	-0.379158	-1.56273	0.0253807	0.110239	1	672	tags=30%, list=15%, signal=35%
GO_EPITHELIAL_CELL_PROLIFERATION	GO_EPITHELIAL_CELL_PROLIFERATION		32	-0.384966	-1.56256	0.040493	0.11001	1	749	tags=41%, list=17%, signal=49%
GO_NUCLEOSIDE_TRIPHOSPHATASE_REGULATOR_ACTIVITY	GO_NUCLEOSIDE_TRIPHOSPHATASE_REGULATOR_ACTIVITY		82	-0.313253	-1.5608	0.013289	0.111058	1	969	tags=33%, list=22%, signal=41%
GO_TRANSFORMING_GROWTH_FACTOR_BETA_RECEPTOR_BINDING	GO_TRANSFORMING_GROWTH_FACTOR_BETA_RECEPTOR_BINDING		17	-0.46808	-1.56024	0.0505226	0.111212	1	864	tags=59%, list=20%, signal=73%
GO_TISSUE_DEVELOPMENT	GO_TISSUE_DEVELOPMENT		428	-0.249327	-1.55662	0.00141844	0.113514	1	765	tags=25%, list=17%, signal=28%
GO_CHONDROCYTE_DIFFERENTIATION	GO_CHONDROCYTE_DIFFERENTIATION		25	-0.422386	-1.55636	0.044964	0.113362	1	728	tags=44%, list=17%, signal=52%
GO_CELLULAR_CHEMICAL_HOMEOSTASIS	GO_CELLULAR_CHEMICAL_HOMEOSTASIS		129	-0.294922	-1.55573	0.00768049	0.113486	1	1222	tags=42%, list=28%, signal=56%
GO_CELL_BODY	GO_CELL_BODY		110	-0.294646	-1.55572	0.00492611	0.113144	1	597	tags=23%, list=14%, signal=26%
GO_POSITIVE_REGULATION_OF_ENDOTHELIAL_CELL_PROLIFERATION	GO_POSITIVE_REGULATION_OF_ENDOTHELIAL_CELL_PROLIFERATION		20	-0.446	-1.55407	0.0363636	0.114231	1	972	tags=55%, list=22%, signal=70%
GO_POSITIVE_REGULATION_OF_MUSCLE_TISSUE_DEVELOPMENT	GO_POSITIVE_REGULATION_OF_MUSCLE_TISSUE_DEVELOPMENT		21	-0.44546	-1.55273	0.0448029	0.114933	1	350	tags=29%, list=8%, signal=31%
GO_CELL_SURFACE	GO_CELL_SURFACE		171	-0.279224	-1.55248	0.00606061	0.114778	1	1053	tags=38%, list=24%, signal=48%
GO_CELL_MOTILITY	GO_CELL_MOTILITY		205	-0.269152	-1.5521	0.00298507	0.114641	1	504	tags=22%, list=11%, signal=24%
GO_RESPONSE_TO_ENDOGENOUS_STIMULUS	GO_RESPONSE_TO_ENDOGENOUS_STIMULUS		352	-0.250423	-1.55188	0.00143266	0.114456	1	930	tags=29%, list=21%, signal=33%
GO_SECRETORY_GRANULE_LUMEN	GO_SECRETORY_GRANULE_LUMEN		25	-0.41418	-1.54809	0.0401396	0.116998	1	334	tags=28%, list=8%, signal=30%
GO_POSITIVE_REGULATION_OF_STRIATED_MUSCLE_CELL_DIFFERENTIATION	GO_POSITIVE_REGULATION_OF_STRIATED_MUSCLE_CELL_DIFFERENTIATION		17	-0.453117	-1.54788	0.032491	0.116817	1	470	tags=41%, list=11%, signal=46%
GO_GROWTH	GO_GROWTH		114	-0.298961	-1.54692	0.0109204	0.117135	1	773	tags=32%, list=18%, signal=37%
GO_CELLULAR_RESPONSE_TO_LIPID	GO_CELLULAR_RESPONSE_TO_LIPID		124	-0.292992	-1.54353	0.00641026	0.119298	1	919	tags=31%, list=21%, signal=39%
GO_PROTEIN_TYROSINE_KINASE_ACTIVITY	GO_PROTEIN_TYROSINE_KINASE_ACTIVITY		44	-0.361793	-1.54008	0.0337079	0.121699	1	672	tags=32%, list=15%, signal=37%
GO_SULFUR_COMPOUND_METABOLIC_PROCESS	GO_SULFUR_COMPOUND_METABOLIC_PROCESS		93	-0.305376	-1.53822	0.0149502	0.122853	1	575	tags=23%, list=13%, signal=25%
GO_AORTA_DEVELOPMENT	GO_AORTA_DEVELOPMENT		17	-0.460657	-1.53663	0.0462963	0.12385	1	890	tags=53%, list=20%, signal=66%
GO_EXTRINSIC_COMPONENT_OF_CYTOPLASMIC_SIDE_OF_PLASMA_MEMBRANE	GO_EXTRINSIC_COMPONENT_OF_CYTOPLASMIC_SIDE_OF_PLASMA_MEMBRANE		22	-0.424681	-1.53375	0.0412186	0.125851	1	1141	tags=55%, list=26%, signal=73%
GO_REGULATION_OF_BONE_REMODELING	GO_REGULATION_OF_BONE_REMODELING		16	-0.468288	-1.53325	0.0472727	0.125912	1	324	tags=31%, list=7%, signal=34%
GO_TISSUE_MORPHOGENESIS	GO_TISSUE_MORPHOGENESIS		169	-0.274336	-1.5308	0.00471698	0.127641	1	810	tags=30%, list=18%, signal=35%
GO_DIVALENT_INORGANIC_CATION_HOMEOSTASIS	GO_DIVALENT_INORGANIC_CATION_HOMEOSTASIS		69	-0.320337	-1.52984	0.0193548	0.128095	1	656	tags=28%, list=15%, signal=32%
GO_ION_TRANSMEMBRANE_TRANSPORT	GO_ION_TRANSMEMBRANE_TRANSPORT		165	-0.276298	-1.52967	0.0030722	0.127873	1	1147	tags=38%, list=26%, signal=49%
GO_REGULATION_OF_ORGAN_GROWTH	GO_REGULATION_OF_ORGAN_GROWTH		22	-0.434626	-1.52666	0.0558659	0.130018	1	890	tags=45%, list=20%, signal=57%
GO_NEGATIVE_REGULATION_OF_IMMUNE_EFFECTOR_PROCESS	GO_NEGATIVE_REGULATION_OF_IMMUNE_EFFECTOR_PROCESS		18	-0.449049	-1.52621	0.0392491	0.129994	1	532	tags=39%, list=12%, signal=44%
GO_PROTEIN_N_LINKED_GLYCOSYLATION	GO_PROTEIN_N_LINKED_GLYCOSYLATION		20	-0.433039	-1.52564	0.0460177	0.130094	1	1436	tags=60%, list=33%, signal=89%
GO_REGULATION_OF_SYNAPSE_STRUCTURE_OR_ACTIVITY	GO_REGULATION_OF_SYNAPSE_STRUCTURE_OR_ACTIVITY		45	-0.346591	-1.52464	0.0357143	0.13054	1	656	tags=31%, list=15%, signal=36%
GO_LIPID_LOCALIZATION	GO_LIPID_LOCALIZATION		56	-0.339411	-1.52427	0.0259067	0.13045	1	538	tags=29%, list=12%, signal=32%
GO_MULTICELLULAR_ORGANISMAL_SIGNALING	GO_MULTICELLULAR_ORGANISMAL_SIGNALING		19	-0.447818	-1.52404	0.0522388	0.130251	1	585	tags=42%, list=13%, signal=48%
GO_REGULATION_OF_PEPTIDASE_ACTIVITY	GO_REGULATION_OF_PEPTIDASE_ACTIVITY		88	-0.304047	-1.52364	0.0166945	0.130203	1	636	tags=27%, list=14%, signal=31%
GO_SYNAPSE	GO_SYNAPSE		154	-0.275647	-1.52278	0.00972447	0.130617	1	870	tags=29%, list=20%, signal=34%
GO_ENZYME_INHIBITOR_ACTIVITY	GO_ENZYME_INHIBITOR_ACTIVITY		83	-0.307299	-1.52217	0.0178862	0.130807	1	567	tags=28%, list=13%, signal=31%
GO_G_PROTEIN_COUPLED_RECEPTOR_SIGNALING_PATHWAY_COUPLED_TO_CYCLIC_NUCLEOTIDE_SECOND_MESSENGER	GO_G_PROTEIN_COUPLED_RECEPTOR_SIGNALING_PATHWAY_COUPLED_TO_CYCLIC_NUCLEOTIDE_SECOND_MESSENGER		30	-0.397514	-1.52128	0.037037	0.13121	1	1524	tags=63%, list=35%, signal=96%
GO_GOLGI_APPARATUS_PART	GO_GOLGI_APPARATUS_PART		202	-0.266177	-1.51918	0.00934579	0.13264	1	1042	tags=32%, list=24%, signal=40%
GO_ATPASE_BINDING	GO_ATPASE_BINDING		17	-0.453061	-1.51906	0.0595668	0.132363	1	872	tags=41%, list=20%, signal=51%
GO_RETINA_DEVELOPMENT_IN_CAMERA_TYPE_EYE	GO_RETINA_DEVELOPMENT_IN_CAMERA_TYPE_EYE		33	-0.384805	-1.51905	0.049236	0.131986	1	1029	tags=45%, list=23%, signal=59%
GO_ACTIVATION_OF_MAPK_ACTIVITY	GO_ACTIVATION_OF_MAPK_ACTIVITY		46	-0.340961	-1.51804	0.0343053	0.132516	1	816	tags=30%, list=19%, signal=37%
GO_GATED_CHANNEL_ACTIVITY	GO_GATED_CHANNEL_ACTIVITY		54	-0.33812	-1.5176	0.0302521	0.13256	1	1001	tags=41%, list=23%, signal=52%
GO_NEGATIVE_REGULATION_OF_HYDROLASE_ACTIVITY	GO_NEGATIVE_REGULATION_OF_HYDROLASE_ACTIVITY		75	-0.316456	-1.51458	0.0227642	0.134578	1	636	tags=29%, list=14%, signal=34%
GO_ENDOPLASMIC_RETICULUM_LUMEN	GO_ENDOPLASMIC_RETICULUM_LUMEN		66	-0.321951	-1.51442	0.0187394	0.134312	1	1385	tags=50%, list=31%, signal=72%
GO_PLASMA_MEMBRANE_RECEPTOR_COMPLEX	GO_PLASMA_MEMBRANE_RECEPTOR_COMPLEX		44	-0.349204	-1.5132	0.0409556	0.134973	1	706	tags=34%, list=16%, signal=40%
GO_NEGATIVE_REGULATION_OF_MAP_KINASE_ACTIVITY	GO_NEGATIVE_REGULATION_OF_MAP_KINASE_ACTIVITY		25	-0.40218	-1.50919	0.0362069	0.138205	1	532	tags=32%, list=12%, signal=36%
GO_RESPONSE_TO_HORMONE	GO_RESPONSE_TO_HORMONE		226	-0.257363	-1.50899	0.00149477	0.137992	1	919	tags=30%, list=21%, signal=36%
GO_REGULATION_OF_NEURON_PROJECTION_DEVELOPMENT	GO_REGULATION_OF_NEURON_PROJECTION_DEVELOPMENT		99	-0.298608	-1.50851	0.0177419	0.138046	1	757	tags=28%, list=17%, signal=33%
GO_REGULATION_OF_G_PROTEIN_COUPLED_RECEPTOR_PROTEIN_SIGNALING_PATHWAY	GO_REGULATION_OF_G_PROTEIN_COUPLED_RECEPTOR_PROTEIN_SIGNALING_PATHWAY		26	-0.396003	-1.50728	0.0441696	0.138887	1	1203	tags=50%, list=27%, signal=68%
GO_VOLTAGE_GATED_ION_CHANNEL_ACTIVITY	GO_VOLTAGE_GATED_ION_CHANNEL_ACTIVITY		29	-0.391069	-1.50606	0.0313589	0.13972	1	1099	tags=48%, list=25%, signal=64%
GO_REGULATION_OF_MESENCHYMAL_CELL_PROLIFERATION	GO_REGULATION_OF_MESENCHYMAL_CELL_PROLIFERATION		17	-0.443703	-1.50514	0.0672566	0.140114	1	972	tags=47%, list=22%, signal=60%
GO_REGULATION_OF_NERVOUS_SYSTEM_DEVELOPMENT	GO_REGULATION_OF_NERVOUS_SYSTEM_DEVELOPMENT		171	-0.268489	-1.5051	0.00608828	0.139757	1	765	tags=27%, list=17%, signal=32%
GO_NEGATIVE_REGULATION_OF_HOMEOSTATIC_PROCESS	GO_NEGATIVE_REGULATION_OF_HOMEOSTATIC_PROCESS		39	-0.362193	-1.50398	0.04	0.140391	1	334	tags=21%, list=8%, signal=22%
GO_POSITIVE_REGULATION_OF_NEURON_DIFFERENTIATION	GO_POSITIVE_REGULATION_OF_NEURON_DIFFERENTIATION		84	-0.305218	-1.49999	0.0167504	0.143657	1	749	tags=30%, list=17%, signal=35%
GO_G_PROTEIN_COUPLED_RECEPTOR_SIGNALING_PATHWAY	GO_G_PROTEIN_COUPLED_RECEPTOR_SIGNALING_PATHWAY		129	-0.280481	-1.49977	0.00956938	0.14349	1	865	tags=32%, list=20%, signal=38%
GO_GUANYL_NUCLEOTIDE_EXCHANGE_FACTOR_ACTIVITY	GO_GUANYL_NUCLEOTIDE_EXCHANGE_FACTOR_ACTIVITY		73	-0.310163	-1.49928	0.0164745	0.143544	1	969	tags=40%, list=22%, signal=50%
GO_VENTRICULAR_SEPTUM_DEVELOPMENT	GO_VENTRICULAR_SEPTUM_DEVELOPMENT		15	-0.471462	-1.49922	0.070922	0.143195	1	890	tags=53%, list=20%, signal=67%
GO_CELLULAR_RESPONSE_TO_PEPTIDE	GO_CELLULAR_RESPONSE_TO_PEPTIDE		68	-0.314755	-1.49832	0.0246711	0.143654	1	1068	tags=37%, list=24%, signal=48%
GO_MOVEMENT_OF_CELL_OR_SUBCELLULAR_COMPONENT	GO_MOVEMENT_OF_CELL_OR_SUBCELLULAR_COMPONENT		296	-0.250667	-1.49761	0	0.144056	1	507	tags=21%, list=12%, signal=22%
GO_REGULATION_OF_CELL_PROLIFERATION	GO_REGULATION_OF_CELL_PROLIFERATION		385	-0.241106	-1.49736	0.00138313	0.143872	1	777	tags=24%, list=18%, signal=27%
GO_REGULATION_OF_LEUKOCYTE_DIFFERENTIATION	GO_REGULATION_OF_LEUKOCYTE_DIFFERENTIATION		53	-0.329784	-1.49716	0.0349418	0.143655	1	743	tags=34%, list=17%, signal=40%
GO_CEREBRAL_CORTEX_DEVELOPMENT	GO_CEREBRAL_CORTEX_DEVELOPMENT		31	-0.378008	-1.49623	0.0634921	0.144125	1	369	tags=26%, list=8%, signal=28%
GO_NEGATIVE_REGULATION_OF_LIPID_METABOLIC_PROCESS	GO_NEGATIVE_REGULATION_OF_LIPID_METABOLIC_PROCESS		16	-0.454624	-1.4957	0.0784314	0.1442	1	231	tags=25%, list=5%, signal=26%
GO_RESPONSE_TO_CYTOKINE	GO_RESPONSE_TO_CYTOKINE		165	-0.266448	-1.49521	0.00916031	0.14426	1	597	tags=24%, list=14%, signal=26%
GO_REGULATION_OF_ESTABLISHMENT_OF_PROTEIN_LOCALIZATION_TO_PLASMA_MEMBRANE	GO_REGULATION_OF_ESTABLISHMENT_OF_PROTEIN_LOCALIZATION_TO_PLASMA_MEMBRANE		15	-0.463508	-1.49315	0.0579965	0.145878	1	515	tags=40%, list=12%, signal=45%
GO_POSITIVE_REGULATION_OF_ENDOCYTOSIS	GO_POSITIVE_REGULATION_OF_ENDOCYTOSIS		26	-0.396934	-1.49269	0.0415913	0.145933	1	1029	tags=46%, list=23%, signal=60%
GO_REGULATION_OF_NEURON_APOPTOTIC_PROCESS	GO_REGULATION_OF_NEURON_APOPTOTIC_PROCESS		48	-0.33903	-1.49	0.0421053	0.148028	1	608	tags=23%, list=14%, signal=26%
GO_RESPONSE_TO_NUTRIENT	GO_RESPONSE_TO_NUTRIENT		57	-0.325001	-1.48982	0.0288625	0.147832	1	368	tags=23%, list=8%, signal=25%
GO_RESPONSE_TO_NITROGEN_COMPOUND	GO_RESPONSE_TO_NITROGEN_COMPOUND		198	-0.261225	-1.48924	0.00933126	0.148029	1	930	tags=29%, list=21%, signal=35%
GO_STEROID_BINDING	GO_STEROID_BINDING		23	-0.416455	-1.48923	0.0511073	0.147653	1	335	tags=26%, list=8%, signal=28%
GO_ENDOCRINE_SYSTEM_DEVELOPMENT	GO_ENDOCRINE_SYSTEM_DEVELOPMENT		26	-0.387452	-1.48784	0.0588235	0.148644	1	810	tags=38%, list=18%, signal=47%
GO_POSITIVE_REGULATION_OF_MULTICELLULAR_ORGANISMAL_PROCESS	GO_POSITIVE_REGULATION_OF_MULTICELLULAR_ORGANISMAL_PROCESS		355	-0.243018	-1.4872	0	0.148834	1	764	tags=25%, list=17%, signal=28%
GO_REGENERATION	GO_REGENERATION		45	-0.344106	-1.4871	0.0484653	0.148527	1	774	tags=38%, list=18%, signal=45%
GO_MORPHOGENESIS_OF_AN_EPITHELIUM	GO_MORPHOGENESIS_OF_AN_EPITHELIUM		133	-0.27372	-1.48709	0.0192926	0.148144	1	765	tags=29%, list=17%, signal=34%
GO_REGULATION_OF_FATTY_ACID_METABOLIC_PROCESS	GO_REGULATION_OF_FATTY_ACID_METABOLIC_PROCESS		19	-0.432833	-1.48425	0.0655738	0.150485	1	442	tags=26%, list=10%, signal=29%
GO_RESPONSE_TO_OXYGEN_CONTAINING_COMPOUND	GO_RESPONSE_TO_OXYGEN_CONTAINING_COMPOUND		341	-0.242213	-1.48366	0.002886	0.15066	1	930	tags=28%, list=21%, signal=33%
GO_DETOXIFICATION	GO_DETOXIFICATION		23	-0.413191	-1.48281	0.0749064	0.151097	1	219	tags=17%, list=5%, signal=18%
GO_REGULATION_OF_SEQUESTERING_OF_CALCIUM_ION	GO_REGULATION_OF_SEQUESTERING_OF_CALCIUM_ION		25	-0.406562	-1.4825	0.0412371	0.151048	1	954	tags=40%, list=22%, signal=51%
GO_GOLGI_APPARATUS	GO_GOLGI_APPARATUS		330	-0.244027	-1.48104	0.00292826	0.152027	1	994	tags=28%, list=23%, signal=34%
GO_CELL_MORPHOGENESIS_INVOLVED_IN_NEURON_DIFFERENTIATION	GO_CELL_MORPHOGENESIS_INVOLVED_IN_NEURON_DIFFERENTIATION		90	-0.289596	-1.48086	0.0253807	0.151765	1	1160	tags=37%, list=26%, signal=49%
GO_CELLULAR_RESPONSE_TO_ORGANIC_CYCLIC_COMPOUND	GO_CELLULAR_RESPONSE_TO_ORGANIC_CYCLIC_COMPOUND		121	-0.278203	-1.47913	0.0210697	0.15311	1	597	tags=24%, list=14%, signal=27%
GO_REGULATION_OF_MUSCLE_CELL_DIFFERENTIATION	GO_REGULATION_OF_MUSCLE_CELL_DIFFERENTIATION		56	-0.322256	-1.47757	0.031614	0.154187	1	740	tags=30%, list=17%, signal=36%
GO_SOLUTE_CATION_SYMPORTER_ACTIVITY	GO_SOLUTE_CATION_SYMPORTER_ACTIVITY		18	-0.434323	-1.47648	0.0613288	0.154844	1	382	tags=33%, list=9%, signal=36%
GO_ESTABLISHMENT_OF_PROTEIN_LOCALIZATION_TO_ENDOPLASMIC_RETICULUM	GO_ESTABLISHMENT_OF_PROTEIN_LOCALIZATION_TO_ENDOPLASMIC_RETICULUM		25	-0.390512	-1.47583	0.0556586	0.155062	1	2239	tags=96%, list=51%, signal=194%
GO_BEHAVIOR	GO_BEHAVIOR		99	-0.290927	-1.47573	0.0188679	0.154769	1	1279	tags=41%, list=29%, signal=57%
GO_LIGAND_GATED_CHANNEL_ACTIVITY	GO_LIGAND_GATED_CHANNEL_ACTIVITY		25	-0.393807	-1.47568	0.0530973	0.154408	1	790	tags=40%, list=18%, signal=48%
GO_REGULATION_OF_CARBOHYDRATE_METABOLIC_PROCESS	GO_REGULATION_OF_CARBOHYDRATE_METABOLIC_PROCESS		47	-0.333401	-1.47399	0.0428082	0.155683	1	567	tags=21%, list=13%, signal=24%
GO_METAL_ION_TRANSPORT	GO_METAL_ION_TRANSPORT		130	-0.276659	-1.47299	0.0157729	0.156256	1	1184	tags=41%, list=27%, signal=54%
GO_CILIUM_MORPHOGENESIS	GO_CILIUM_MORPHOGENESIS		45	-0.342126	-1.47265	0.0409165	0.156161	1	1330	tags=44%, list=30%, signal=63%
GO_SPHINGOLIPID_BIOSYNTHETIC_PROCESS	GO_SPHINGOLIPID_BIOSYNTHETIC_PROCESS		21	-0.414506	-1.47177	0.0447227	0.156585	1	1010	tags=43%, list=23%, signal=55%
GO_EMBRYONIC_ORGAN_MORPHOGENESIS	GO_EMBRYONIC_ORGAN_MORPHOGENESIS		77	-0.304488	-1.47122	0.0286195	0.156798	1	1099	tags=44%, list=25%, signal=58%
GO_SENSORY_PERCEPTION	GO_SENSORY_PERCEPTION		103	-0.285136	-1.46962	0.0210697	0.158197	1	450	tags=21%, list=10%, signal=23%
GO_ORGANIC_ACID_TRANSMEMBRANE_TRANSPORTER_ACTIVITY	GO_ORGANIC_ACID_TRANSMEMBRANE_TRANSPORTER_ACTIVITY		28	-0.380705	-1.46847	0.0480592	0.159008	1	1147	tags=50%, list=26%, signal=67%
GO_SIGNAL_TRANSDUCTION_BY_PROTEIN_PHOSPHORYLATION	GO_SIGNAL_TRANSDUCTION_BY_PROTEIN_PHOSPHORYLATION		107	-0.284815	-1.46838	0.0121029	0.158686	1	749	tags=24%, list=17%, signal=29%
GO_POSITIVE_REGULATION_OF_MUSCLE_CELL_DIFFERENTIATION	GO_POSITIVE_REGULATION_OF_MUSCLE_CELL_DIFFERENTIATION		31	-0.374201	-1.46813	0.0659722	0.158586	1	596	tags=32%, list=14%, signal=37%
GO_RESPONSE_TO_PEPTIDE	GO_RESPONSE_TO_PEPTIDE		98	-0.286653	-1.46752	0.0216667	0.15879	1	918	tags=32%, list=21%, signal=39%
GO_NEGATIVE_REGULATION_OF_NEURON_DIFFERENTIATION	GO_NEGATIVE_REGULATION_OF_NEURON_DIFFERENTIATION		35	-0.363409	-1.46683	0.0437063	0.159039	1	757	tags=37%, list=17%, signal=44%
GO_NEGATIVE_REGULATION_OF_DEVELOPMENTAL_PROCESS	GO_NEGATIVE_REGULATION_OF_DEVELOPMENTAL_PROCESS		200	-0.257625	-1.46626	0.0058997	0.159254	1	771	tags=26%, list=18%, signal=30%
GO_REGULATION_OF_SODIUM_ION_TRANSMEMBRANE_TRANSPORT	GO_REGULATION_OF_SODIUM_ION_TRANSMEMBRANE_TRANSPORT		18	-0.428311	-1.46534	0.0766355	0.159863	1	1174	tags=50%, list=27%, signal=68%
GO_NEURON_PROJECTION_MORPHOGENESIS	GO_NEURON_PROJECTION_MORPHOGENESIS		99	-0.290183	-1.46471	0.0253165	0.160045	1	1160	tags=36%, list=26%, signal=48%
GO_RAS_GUANYL_NUCLEOTIDE_EXCHANGE_FACTOR_ACTIVITY	GO_RAS_GUANYL_NUCLEOTIDE_EXCHANGE_FACTOR_ACTIVITY		60	-0.314631	-1.46446	0.037415	0.15991	1	963	tags=40%, list=22%, signal=51%
GO_CELL_CELL_SIGNALING	GO_CELL_CELL_SIGNALING		151	-0.267926	-1.46421	0.015674	0.159773	1	842	tags=30%, list=19%, signal=36%
GO_REGULATION_OF_TISSUE_REMODELING	GO_REGULATION_OF_TISSUE_REMODELING		24	-0.394349	-1.46365	0.0552486	0.15992	1	334	tags=25%, list=8%, signal=27%
GO_NEGATIVE_REGULATION_OF_CELL_PROJECTION_ORGANIZATION	GO_NEGATIVE_REGULATION_OF_CELL_PROJECTION_ORGANIZATION		31	-0.365506	-1.46337	0.0556522	0.159834	1	757	tags=35%, list=17%, signal=43%
GO_CARDIAC_SEPTUM_MORPHOGENESIS	GO_CARDIAC_SEPTUM_MORPHOGENESIS		16	-0.449876	-1.46299	0.0778985	0.159837	1	1263	tags=63%, list=29%, signal=87%
GO_HOMEOSTASIS_OF_NUMBER_OF_CELLS	GO_HOMEOSTASIS_OF_NUMBER_OF_CELLS		37	-0.361601	-1.46068	0.057047	0.161764	1	496	tags=32%, list=11%, signal=36%
GO_MUSCLE_CELL_DIFFERENTIATION	GO_MUSCLE_CELL_DIFFERENTIATION		60	-0.318798	-1.45972	0.0394737	0.162342	1	811	tags=33%, list=18%, signal=40%
GO_MUSCLE_TISSUE_DEVELOPMENT	GO_MUSCLE_TISSUE_DEVELOPMENT		72	-0.30801	-1.45929	0.0479339	0.162406	1	1271	tags=47%, list=29%, signal=65%
GO_REGULATION_OF_CANONICAL_WNT_SIGNALING_PATHWAY	GO_REGULATION_OF_CANONICAL_WNT_SIGNALING_PATHWAY		75	-0.303662	-1.45869	0.0281457	0.162629	1	844	tags=31%, list=19%, signal=37%
GO_REGULATION_OF_CELL_MATRIX_ADHESION	GO_REGULATION_OF_CELL_MATRIX_ADHESION		19	-0.424958	-1.45823	0.0953237	0.16266	1	431	tags=26%, list=10%, signal=29%
GO_NEURAL_CREST_CELL_DIFFERENTIATION	GO_NEURAL_CREST_CELL_DIFFERENTIATION		26	-0.385625	-1.45822	0.0646258	0.162274	1	757	tags=46%, list=17%, signal=55%
GO_RESPONSE_TO_VITAMIN	GO_RESPONSE_TO_VITAMIN		43	-0.346462	-1.45697	0.0413793	0.163099	1	368	tags=26%, list=8%, signal=28%
GO_POSITIVE_REGULATION_OF_NF_KAPPAB_TRANSCRIPTION_FACTOR_ACTIVITY	GO_POSITIVE_REGULATION_OF_NF_KAPPAB_TRANSCRIPTION_FACTOR_ACTIVITY		35	-0.355421	-1.45549	0.07	0.164165	1	485	tags=26%, list=11%, signal=29%
GO_SARCOLEMMA	GO_SARCOLEMMA		32	-0.373484	-1.45536	0.0647482	0.163898	1	719	tags=34%, list=16%, signal=41%
GO_POSITIVE_REGULATION_OF_TRANSMEMBRANE_TRANSPORT	GO_POSITIVE_REGULATION_OF_TRANSMEMBRANE_TRANSPORT		30	-0.373186	-1.45509	0.0560272	0.163773	1	1099	tags=53%, list=25%, signal=71%
GO_REGULATION_OF_MAPK_CASCADE	GO_REGULATION_OF_MAPK_CASCADE		178	-0.256732	-1.45468	0.00918836	0.163749	1	441	tags=18%, list=10%, signal=19%
GO_CELLULAR_RESPONSE_TO_OXYGEN_LEVELS	GO_CELLULAR_RESPONSE_TO_OXYGEN_LEVELS		45	-0.334845	-1.45461	0.05026	0.163402	1	302	tags=20%, list=7%, signal=21%
GO_EMBRYO_DEVELOPMENT	GO_EMBRYO_DEVELOPMENT		241	-0.24673	-1.45282	0.00771605	0.16481	1	765	tags=27%, list=17%, signal=30%
GO_ORGANIC_ANION_TRANSPORT	GO_ORGANIC_ANION_TRANSPORT		89	-0.290294	-1.45229	0.0369128	0.164905	1	469	tags=22%, list=11%, signal=25%
GO_MUSCLE_STRUCTURE_DEVELOPMENT	GO_MUSCLE_STRUCTURE_DEVELOPMENT		113	-0.277429	-1.45224	0.025974	0.164579	1	1291	tags=43%, list=29%, signal=60%
GO_MAMMARY_GLAND_MORPHOGENESIS	GO_MAMMARY_GLAND_MORPHOGENESIS		17	-0.437461	-1.45166	0.0753676	0.164711	1	749	tags=47%, list=17%, signal=56%
GO_PASSIVE_TRANSMEMBRANE_TRANSPORTER_ACTIVITY	GO_PASSIVE_TRANSMEMBRANE_TRANSPORTER_ACTIVITY		83	-0.296541	-1.45119	0.0249169	0.164779	1	1001	tags=37%, list=23%, signal=47%
GO_NEGATIVE_REGULATION_OF_CATALYTIC_ACTIVITY	GO_NEGATIVE_REGULATION_OF_CATALYTIC_ACTIVITY		189	-0.252629	-1.45014	0.0120482	0.165493	1	646	tags=24%, list=15%, signal=27%
GO_TUBE_DEVELOPMENT	GO_TUBE_DEVELOPMENT		170	-0.259947	-1.44926	0.015361	0.165948	1	767	tags=27%, list=17%, signal=32%
GO_REGULATION_OF_CELL_PROJECTION_ORGANIZATION	GO_REGULATION_OF_CELL_PROJECTION_ORGANIZATION		141	-0.267155	-1.44865	0.0179739	0.166145	1	777	tags=26%, list=18%, signal=31%
GO_ENDODERMAL_CELL_DIFFERENTIATION	GO_ENDODERMAL_CELL_DIFFERENTIATION		15	-0.441713	-1.44861	0.0879121	0.165799	1	719	tags=47%, list=16%, signal=56%
GO_REGULATION_OF_CELL_SUBSTRATE_ADHESION	GO_REGULATION_OF_CELL_SUBSTRATE_ADHESION		45	-0.332104	-1.44811	0.0671141	0.165863	1	471	tags=22%, list=11%, signal=25%
GO_NEGATIVE_REGULATION_OF_CELL_DIFFERENTIATION	GO_NEGATIVE_REGULATION_OF_CELL_DIFFERENTIATION		151	-0.267298	-1.44768	0.0139535	0.165925	1	771	tags=27%, list=18%, signal=32%
GO_RESPONSE_TO_DRUG	GO_RESPONSE_TO_DRUG		117	-0.269833	-1.44767	0.0251177	0.165553	1	632	tags=25%, list=14%, signal=28%
GO_NEGATIVE_REGULATION_OF_CELLULAR_PROTEIN_LOCALIZATION	GO_NEGATIVE_REGULATION_OF_CELLULAR_PROTEIN_LOCALIZATION		37	-0.35182	-1.44758	0.0414508	0.165243	1	994	tags=35%, list=23%, signal=45%
GO_SOMATODENDRITIC_COMPARTMENT	GO_SOMATODENDRITIC_COMPARTMENT		139	-0.26946	-1.44643	0.0241546	0.166039	1	503	tags=19%, list=11%, signal=21%
GO_SYSTEM_PROCESS	GO_SYSTEM_PROCESS		298	-0.238414	-1.4459	0.00435414	0.166163	1	567	tags=19%, list=13%, signal=21%
GO_REGULATION_OF_CALCIUM_ION_TRANSPORT	GO_REGULATION_OF_CALCIUM_ION_TRANSPORT		47	-0.331971	-1.4455	0.0394265	0.166178	1	585	tags=30%, list=13%, signal=34%
GO_REGULATION_OF_EXTRINSIC_APOPTOTIC_SIGNALING_PATHWAY	GO_REGULATION_OF_EXTRINSIC_APOPTOTIC_SIGNALING_PATHWAY		45	-0.339361	-1.44413	0.0552764	0.167308	1	597	tags=24%, list=14%, signal=28%
GO_REGULATION_OF_SYNAPTIC_PLASTICITY	GO_REGULATION_OF_SYNAPTIC_PLASTICITY		30	-0.370232	-1.44309	0.0706522	0.167897	1	656	tags=33%, list=15%, signal=39%
GO_BINDING_BRIDGING	GO_BINDING_BRIDGING		37	-0.35119	-1.44054	0.0627306	0.170206	1	604	tags=30%, list=14%, signal=34%
GO_PROTEASE_BINDING	GO_PROTEASE_BINDING		27	-0.37609	-1.43974	0.0798548	0.170624	1	872	tags=37%, list=20%, signal=46%
GO_MONOSACCHARIDE_BINDING	GO_MONOSACCHARIDE_BINDING		16	-0.44456	-1.43949	0.0755065	0.170532	1	1191	tags=56%, list=27%, signal=77%
GO_NEGATIVE_REGULATION_OF_VASCULATURE_DEVELOPMENT	GO_NEGATIVE_REGULATION_OF_VASCULATURE_DEVELOPMENT		20	-0.401922	-1.43755	0.0753676	0.172271	1	487	tags=30%, list=11%, signal=34%
GO_RESPONSE_TO_RETINOIC_ACID	GO_RESPONSE_TO_RETINOIC_ACID		32	-0.357274	-1.43623	0.0724138	0.173259	1	907	tags=38%, list=21%, signal=47%
GO_REGULATION_OF_SMALL_GTPASE_MEDIATED_SIGNAL_TRANSDUCTION	GO_REGULATION_OF_SMALL_GTPASE_MEDIATED_SIGNAL_TRANSDUCTION		76	-0.293731	-1.43577	0.0331126	0.173303	1	929	tags=33%, list=21%, signal=41%
GO_RESPONSE_TO_LIPID	GO_RESPONSE_TO_LIPID		227	-0.244769	-1.43383	0.00582242	0.174948	1	925	tags=30%, list=21%, signal=36%
GO_REGULATION_OF_MAP_KINASE_ACTIVITY	GO_REGULATION_OF_MAP_KINASE_ACTIVITY		95	-0.284952	-1.43376	0.0238095	0.174639	1	441	tags=20%, list=10%, signal=22%
GO_POSITIVE_REGULATION_OF_TRANSMEMBRANE_RECEPTOR_PROTEIN_SERINE_THREONINE_KINASE_SIGNALING_PATHWAY	GO_POSITIVE_REGULATION_OF_TRANSMEMBRANE_RECEPTOR_PROTEIN_SERINE_THREONINE_KINASE_SIGNALING_PATHWAY		27	-0.372251	-1.43063	0.0641711	0.177588	1	608	tags=37%, list=14%, signal=43%
GO_REGULATION_OF_SYNAPSE_ORGANIZATION	GO_REGULATION_OF_SYNAPSE_ORGANIZATION		22	-0.397385	-1.43039	0.0848375	0.177444	1	350	tags=32%, list=8%, signal=34%
GO_POSITIVE_REGULATION_OF_CELL_DEVELOPMENT	GO_POSITIVE_REGULATION_OF_CELL_DEVELOPMENT		134	-0.269239	-1.42975	0.0260586	0.17775	1	763	tags=28%, list=17%, signal=32%
GO_EAR_DEVELOPMENT	GO_EAR_DEVELOPMENT		49	-0.331313	-1.42937	0.0738137	0.177742	1	749	tags=33%, list=17%, signal=39%
GO_PROTEIN_IMPORT	GO_PROTEIN_IMPORT		26	-0.379157	-1.42872	0.0702703	0.178068	1	750	tags=35%, list=17%, signal=41%
GO_RETINA_MORPHOGENESIS_IN_CAMERA_TYPE_EYE	GO_RETINA_MORPHOGENESIS_IN_CAMERA_TYPE_EYE		15	-0.442076	-1.42805	0.0858676	0.178366	1	890	tags=47%, list=20%, signal=58%
GO_NEGATIVE_REGULATION_OF_CELL_ADHESION	GO_NEGATIVE_REGULATION_OF_CELL_ADHESION		57	-0.315027	-1.42779	0.0486111	0.178238	1	442	tags=25%, list=10%, signal=27%
GO_POSITIVE_REGULATION_OF_CELL_PROLIFERATION	GO_POSITIVE_REGULATION_OF_CELL_PROLIFERATION		220	-0.246799	-1.42685	0.0136986	0.178879	1	972	tags=32%, list=22%, signal=39%
GO_INTERFERON_GAMMA_MEDIATED_SIGNALING_PATHWAY	GO_INTERFERON_GAMMA_MEDIATED_SIGNALING_PATHWAY		21	-0.402361	-1.42645	0.0773286	0.178886	1	1469	tags=62%, list=33%, signal=92%
GO_SINGLE_STRANDED_RNA_BINDING	GO_SINGLE_STRANDED_RNA_BINDING		16	-0.425944	-1.4263	0.0990654	0.178656	1	986	tags=44%, list=22%, signal=56%
GO_SENSORY_PERCEPTION_OF_PAIN	GO_SENSORY_PERCEPTION_OF_PAIN		20	-0.406689	-1.42621	0.0773381	0.178388	1	428	tags=30%, list=10%, signal=33%
GO_RESPONSE_TO_TOPOLOGICALLY_INCORRECT_PROTEIN	GO_RESPONSE_TO_TOPOLOGICALLY_INCORRECT_PROTEIN		48	-0.326141	-1.42567	0.0656028	0.178501	1	1818	tags=67%, list=41%, signal=112%
GO_REGULATION_OF_ORGAN_MORPHOGENESIS	GO_REGULATION_OF_ORGAN_MORPHOGENESIS		76	-0.291987	-1.42492	0.0433333	0.179012	1	833	tags=30%, list=19%, signal=37%
GO_POSITIVE_REGULATION_OF_HEMOPOIESIS	GO_POSITIVE_REGULATION_OF_HEMOPOIESIS		44	-0.329648	-1.42278	0.0627119	0.180949	1	743	tags=34%, list=17%, signal=41%
GO_APPENDAGE_DEVELOPMENT	GO_APPENDAGE_DEVELOPMENT		50	-0.318854	-1.42165	0.0592334	0.181802	1	749	tags=30%, list=17%, signal=36%
GO_NEUTRAL_LIPID_METABOLIC_PROCESS	GO_NEUTRAL_LIPID_METABOLIC_PROCESS		18	-0.417134	-1.42074	0.0894161	0.182348	1	1106	tags=50%, list=25%, signal=66%
GO_POSITIVE_REGULATION_OF_CELL_SUBSTRATE_ADHESION	GO_POSITIVE_REGULATION_OF_CELL_SUBSTRATE_ADHESION		23	-0.393425	-1.4195	0.0988075	0.18325	1	471	tags=26%, list=11%, signal=29%
GO_REGULATION_OF_PROTEIN_TARGETING	GO_REGULATION_OF_PROTEIN_TARGETING		77	-0.295197	-1.41928	0.036859	0.183112	1	994	tags=34%, list=23%, signal=43%
GO_MULTI_MULTICELLULAR_ORGANISM_PROCESS	GO_MULTI_MULTICELLULAR_ORGANISM_PROCESS		48	-0.321621	-1.41888	0.0730051	0.183165	1	544	tags=29%, list=12%, signal=33%
GO_REGULATION_OF_NUCLEOTIDE_METABOLIC_PROCESS	GO_REGULATION_OF_NUCLEOTIDE_METABOLIC_PROCESS		45	-0.327585	-1.41777	0.0629252	0.184022	1	295	tags=20%, list=7%, signal=21%
GO_POSITIVE_REGULATION_OF_CATALYTIC_ACTIVITY	GO_POSITIVE_REGULATION_OF_CATALYTIC_ACTIVITY		377	-0.227912	-1.4169	0.00569801	0.184546	1	972	tags=29%, list=22%, signal=34%
GO_ANION_TRANSPORT	GO_ANION_TRANSPORT		110	-0.270813	-1.41622	0.0277778	0.184906	1	469	tags=21%, list=11%, signal=23%
GO_SYNAPSE_PART	GO_SYNAPSE_PART		120	-0.266678	-1.41571	0.0195759	0.185117	1	759	tags=26%, list=17%, signal=30%
GO_NON_CANONICAL_WNT_SIGNALING_PATHWAY	GO_NON_CANONICAL_WNT_SIGNALING_PATHWAY		41	-0.33047	-1.41539	0.0646258	0.185108	1	833	tags=32%, list=19%, signal=39%
GO_CARDIAC_CHAMBER_DEVELOPMENT	GO_CARDIAC_CHAMBER_DEVELOPMENT		38	-0.340133	-1.41531	0.0651801	0.184812	1	890	tags=39%, list=20%, signal=49%
GO_REGULATION_OF_INTRACELLULAR_PROTEIN_TRANSPORT	GO_REGULATION_OF_INTRACELLULAR_PROTEIN_TRANSPORT		93	-0.283492	-1.41505	0.0337079	0.184726	1	994	tags=31%, list=23%, signal=39%
GO_ACUTE_INFLAMMATORY_RESPONSE	GO_ACUTE_INFLAMMATORY_RESPONSE		16	-0.435132	-1.41409	0.0924214	0.185398	1	437	tags=31%, list=10%, signal=35%
GO_NEGATIVE_REGULATION_OF_PEPTIDASE_ACTIVITY	GO_NEGATIVE_REGULATION_OF_PEPTIDASE_ACTIVITY		43	-0.334329	-1.41337	0.0743945	0.18578	1	636	tags=35%, list=14%, signal=40%
GO_RESPONSE_TO_TRANSFORMING_GROWTH_FACTOR_BETA	GO_RESPONSE_TO_TRANSFORMING_GROWTH_FACTOR_BETA		51	-0.316614	-1.41153	0.0659722	0.187378	1	760	tags=31%, list=17%, signal=37%
GO_REGULATION_OF_LEUKOCYTE_APOPTOTIC_PROCESS	GO_REGULATION_OF_LEUKOCYTE_APOPTOTIC_PROCESS		24	-0.38105	-1.40847	0.0793103	0.19043	1	872	tags=42%, list=20%, signal=52%
GO_SIDE_OF_MEMBRANE	GO_SIDE_OF_MEMBRANE		94	-0.282397	-1.40532	0.0396694	0.193641	1	889	tags=35%, list=20%, signal=43%
GO_KINASE_INHIBITOR_ACTIVITY	GO_KINASE_INHIBITOR_ACTIVITY		25	-0.373318	-1.40506	0.0895238	0.193584	1	632	tags=32%, list=14%, signal=37%
GO_POTASSIUM_ION_TRANSPORT	GO_POTASSIUM_ION_TRANSPORT		23	-0.382225	-1.40316	0.0891938	0.195182	1	936	tags=43%, list=21%, signal=55%
GO_ADENYLATE_CYCLASE_MODULATING_G_PROTEIN_COUPLED_RECEPTOR_SIGNALING_PATHWAY	GO_ADENYLATE_CYCLASE_MODULATING_G_PROTEIN_COUPLED_RECEPTOR_SIGNALING_PATHWAY		26	-0.368159	-1.40275	0.0917431	0.19528	1	1524	tags=62%, list=35%, signal=94%
GO_UDP_GLYCOSYLTRANSFERASE_ACTIVITY	GO_UDP_GLYCOSYLTRANSFERASE_ACTIVITY		35	-0.346427	-1.40223	0.0864198	0.195467	1	752	tags=31%, list=17%, signal=38%
GO_NEGATIVE_REGULATION_OF_ESTABLISHMENT_OF_PROTEIN_LOCALIZATION	GO_NEGATIVE_REGULATION_OF_ESTABLISHMENT_OF_PROTEIN_LOCALIZATION		50	-0.309978	-1.40151	0.0747029	0.19589	1	442	tags=20%, list=10%, signal=22%
GO_EPITHELIAL_CELL_DIFFERENTIATION	GO_EPITHELIAL_CELL_DIFFERENTIATION		126	-0.266386	-1.40114	0.0309598	0.195943	1	972	tags=33%, list=22%, signal=42%
GO_REGULATION_OF_RECEPTOR_ACTIVITY	GO_REGULATION_OF_RECEPTOR_ACTIVITY		28	-0.367604	-1.40092	0.0848056	0.195751	1	1099	tags=43%, list=25%, signal=57%
GO_NEGATIVE_REGULATION_OF_EXTRINSIC_APOPTOTIC_SIGNALING_PATHWAY	GO_NEGATIVE_REGULATION_OF_EXTRINSIC_APOPTOTIC_SIGNALING_PATHWAY		25	-0.372862	-1.40057	0.0958647	0.195824	1	294	tags=20%, list=7%, signal=21%
GO_ENDOCHONDRAL_BONE_MORPHOGENESIS	GO_ENDOCHONDRAL_BONE_MORPHOGENESIS		19	-0.405065	-1.40007	0.0792793	0.19599	1	728	tags=42%, list=17%, signal=50%
GO_METALLOENDOPEPTIDASE_ACTIVITY	GO_METALLOENDOPEPTIDASE_ACTIVITY		21	-0.392745	-1.39996	0.0947177	0.19571	1	1073	tags=48%, list=24%, signal=63%
GO_FACE_DEVELOPMENT	GO_FACE_DEVELOPMENT		18	-0.412724	-1.39948	0.096475	0.195861	1	334	tags=22%, list=8%, signal=24%
GO_REGULATION_OF_LIPID_BIOSYNTHETIC_PROCESS	GO_REGULATION_OF_LIPID_BIOSYNTHETIC_PROCESS		31	-0.35421	-1.39925	0.10397	0.195723	1	1068	tags=42%, list=24%, signal=55%
GO_NEGATIVE_REGULATION_OF_NEURON_DEATH	GO_NEGATIVE_REGULATION_OF_NEURON_DEATH		46	-0.321284	-1.39823	0.0657673	0.196436	1	608	tags=24%, list=14%, signal=27%
GO_REGULATION_OF_LIPASE_ACTIVITY	GO_REGULATION_OF_LIPASE_ACTIVITY		26	-0.373399	-1.398	0.0773481	0.196304	1	1173	tags=50%, list=27%, signal=68%
GO_ATPASE_ACTIVITY_COUPLED_TO_MOVEMENT_OF_SUBSTANCES	GO_ATPASE_ACTIVITY_COUPLED_TO_MOVEMENT_OF_SUBSTANCES		27	-0.370421	-1.39759	0.106164	0.196368	1	621	tags=33%, list=14%, signal=39%
GO_NEURON_PART	GO_NEURON_PART		271	-0.234012	-1.39646	0.0129496	0.197266	1	597	tags=18%, list=14%, signal=20%
GO_ANION_TRANSMEMBRANE_TRANSPORTER_ACTIVITY	GO_ANION_TRANSMEMBRANE_TRANSPORTER_ACTIVITY		57	-0.30392	-1.39645	0.0516351	0.196878	1	1184	tags=44%, list=27%, signal=59%
GO_NEGATIVE_REGULATION_OF_IMMUNE_RESPONSE	GO_NEGATIVE_REGULATION_OF_IMMUNE_RESPONSE		17	-0.415034	-1.39534	0.0866426	0.197675	1	1053	tags=53%, list=24%, signal=69%
GO_HEAD_DEVELOPMENT	GO_HEAD_DEVELOPMENT		179	-0.247103	-1.39473	0.0243161	0.197978	1	766	tags=24%, list=17%, signal=28%
GO_ORGANIC_ANION_TRANSMEMBRANE_TRANSPORTER_ACTIVITY	GO_ORGANIC_ANION_TRANSMEMBRANE_TRANSPORTER_ACTIVITY		38	-0.339548	-1.39387	0.0854701	0.198487	1	1184	tags=47%, list=27%, signal=64%
GO_PHOSPHOPROTEIN_BINDING	GO_PHOSPHOPROTEIN_BINDING		17	-0.42547	-1.39265	0.104587	0.199638	1	1174	tags=47%, list=27%, signal=64%
GO_BASOLATERAL_PLASMA_MEMBRANE	GO_BASOLATERAL_PLASMA_MEMBRANE		56	-0.305121	-1.39063	0.0670103	0.201714	1	743	tags=30%, list=17%, signal=36%
GO_INSULIN_RECEPTOR_SIGNALING_PATHWAY	GO_INSULIN_RECEPTOR_SIGNALING_PATHWAY		24	-0.376856	-1.39045	0.0956679	0.201513	1	640	tags=29%, list=15%, signal=34%
GO_REGULATION_OF_DEVELOPMENTAL_GROWTH	GO_REGULATION_OF_DEVELOPMENTAL_GROWTH		72	-0.288626	-1.3904	0.0463918	0.201175	1	991	tags=35%, list=23%, signal=44%
GO_FORMATION_OF_PRIMARY_GERM_LAYER	GO_FORMATION_OF_PRIMARY_GERM_LAYER		37	-0.343318	-1.39009	0.0738739	0.201193	1	810	tags=38%, list=18%, signal=46%
GO_POSITIVE_REGULATION_OF_LEUKOCYTE_DIFFERENTIATION	GO_POSITIVE_REGULATION_OF_LEUKOCYTE_DIFFERENTIATION		36	-0.342291	-1.38995	0.0843585	0.200965	1	743	tags=33%, list=17%, signal=40%
GO_POSITIVE_REGULATION_OF_MOLECULAR_FUNCTION	GO_POSITIVE_REGULATION_OF_MOLECULAR_FUNCTION		437	-0.222812	-1.38964	0.0042735	0.200879	1	972	tags=28%, list=22%, signal=33%
GO_REGULATION_OF_CYTOPLASMIC_TRANSPORT	GO_REGULATION_OF_CYTOPLASMIC_TRANSPORT		110	-0.266542	-1.38919	0.0456026	0.201022	1	994	tags=31%, list=23%, signal=39%
GO_NOTCH_SIGNALING_PATHWAY	GO_NOTCH_SIGNALING_PATHWAY		31	-0.34901	-1.38879	0.0951526	0.201079	1	567	tags=35%, list=13%, signal=40%
GO_RESPONSE_TO_ORGANIC_CYCLIC_COMPOUND	GO_RESPONSE_TO_ORGANIC_CYCLIC_COMPOUND		226	-0.241171	-1.38828	0.0141287	0.201322	1	573	tags=21%, list=13%, signal=23%
GO_REGULATION_OF_HEART_CONTRACTION	GO_REGULATION_OF_HEART_CONTRACTION		49	-0.309602	-1.38823	0.0627119	0.201012	1	989	tags=41%, list=22%, signal=52%
GO_CALCIUM_ION_BINDING	GO_CALCIUM_ION_BINDING		145	-0.255862	-1.38813	0.0321168	0.200744	1	692	tags=26%, list=16%, signal=30%
GO_PROTEIN_SECRETION	GO_PROTEIN_SECRETION		26	-0.369043	-1.38797	0.08981	0.200542	1	1124	tags=42%, list=26%, signal=56%
GO_RESPONSE_TO_OXYGEN_LEVELS	GO_RESPONSE_TO_OXYGEN_LEVELS		101	-0.275716	-1.38784	0.0380349	0.200335	1	972	tags=32%, list=22%, signal=40%
GO_REGULATION_OF_ACUTE_INFLAMMATORY_RESPONSE	GO_REGULATION_OF_ACUTE_INFLAMMATORY_RESPONSE		20	-0.398246	-1.38774	0.0931459	0.200062	1	1173	tags=55%, list=27%, signal=75%
GO_VOLTAGE_GATED_CATION_CHANNEL_ACTIVITY	GO_VOLTAGE_GATED_CATION_CHANNEL_ACTIVITY		19	-0.402982	-1.38521	0.0961888	0.202661	1	1099	tags=53%, list=25%, signal=70%
GO_REGULATION_OF_HEART_GROWTH	GO_REGULATION_OF_HEART_GROWTH		16	-0.427769	-1.385	0.107527	0.202524	1	890	tags=50%, list=20%, signal=62%
GO_MATERNAL_PROCESS_INVOLVED_IN_FEMALE_PREGNANCY	GO_MATERNAL_PROCESS_INVOLVED_IN_FEMALE_PREGNANCY		17	-0.41308	-1.38498	0.116152	0.202159	1	443	tags=29%, list=10%, signal=33%
GO_ENDOMEMBRANE_SYSTEM_ORGANIZATION	GO_ENDOMEMBRANE_SYSTEM_ORGANIZATION		113	-0.263207	-1.38316	0.0378549	0.20391	1	466	tags=18%, list=11%, signal=19%
GO_EMBRYONIC_ORGAN_DEVELOPMENT	GO_EMBRYONIC_ORGAN_DEVELOPMENT		116	-0.262526	-1.38257	0.0396196	0.204231	1	904	tags=32%, list=21%, signal=39%
GO_TRANSFERASE_ACTIVITY_TRANSFERRING_HEXOSYL_GROUPS	GO_TRANSFERASE_ACTIVITY_TRANSFERRING_HEXOSYL_GROUPS		51	-0.316791	-1.38256	0.0529801	0.203845	1	752	tags=31%, list=17%, signal=37%
GO_POSITIVE_REGULATION_OF_TRANSPORT	GO_POSITIVE_REGULATION_OF_TRANSPORT		218	-0.238062	-1.38207	0.0197869	0.203967	1	754	tags=25%, list=17%, signal=28%
GO_PROTEIN_FOLDING	GO_PROTEIN_FOLDING		57	-0.302436	-1.38206	0.0602219	0.20359	1	1842	tags=65%, list=42%, signal=110%
GO_ARTERY_MORPHOGENESIS	GO_ARTERY_MORPHOGENESIS		20	-0.400992	-1.38184	0.112084	0.203465	1	1099	tags=55%, list=25%, signal=73%
GO_CELL_ACTIVATION	GO_CELL_ACTIVATION		122	-0.26295	-1.38077	0.0449612	0.204367	1	442	tags=21%, list=10%, signal=23%
GO_ANION_CHANNEL_ACTIVITY	GO_ANION_CHANNEL_ACTIVITY		18	-0.41206	-1.38025	0.138544	0.204633	1	1315	tags=61%, list=30%, signal=87%
GO_CILIUM_ORGANIZATION	GO_CILIUM_ORGANIZATION		42	-0.322793	-1.3785	0.070018	0.20624	1	1268	tags=40%, list=29%, signal=56%
GO_REGULATION_OF_WNT_SIGNALING_PATHWAY	GO_REGULATION_OF_WNT_SIGNALING_PATHWAY		97	-0.27484	-1.37841	0.0413223	0.205958	1	749	tags=26%, list=17%, signal=30%
GO_POSITIVE_REGULATION_OF_NERVOUS_SYSTEM_DEVELOPMENT	GO_POSITIVE_REGULATION_OF_NERVOUS_SYSTEM_DEVELOPMENT		108	-0.263399	-1.37813	0.0440457	0.205914	1	754	tags=27%, list=17%, signal=32%
GO_REGULATION_OF_STEM_CELL_PROLIFERATION	GO_REGULATION_OF_STEM_CELL_PROLIFERATION		31	-0.35151	-1.37795	0.102253	0.205739	1	972	tags=42%, list=22%, signal=53%
GO_REGULATION_OF_CALCIUM_ION_TRANSMEMBRANE_TRANSPORT	GO_REGULATION_OF_CALCIUM_ION_TRANSMEMBRANE_TRANSPORT		22	-0.379724	-1.37674	0.115789	0.206725	1	1099	tags=45%, list=25%, signal=60%
GO_CATION_TRANSPORT	GO_CATION_TRANSPORT		169	-0.247781	-1.37488	0.0253968	0.208486	1	1137	tags=37%, list=26%, signal=48%
GO_REGULATION_OF_CELLULAR_PH	GO_REGULATION_OF_CELLULAR_PH		19	-0.393846	-1.37463	0.117202	0.208395	1	1184	tags=53%, list=27%, signal=72%
GO_REGULATION_OF_ERK1_AND_ERK2_CASCADE	GO_REGULATION_OF_ERK1_AND_ERK2_CASCADE		59	-0.299045	-1.37429	0.0722892	0.20841	1	437	tags=20%, list=10%, signal=22%
GO_INORGANIC_ION_TRANSMEMBRANE_TRANSPORT	GO_INORGANIC_ION_TRANSMEMBRANE_TRANSPORT		117	-0.258533	-1.37338	0.0382848	0.209181	1	1147	tags=37%, list=26%, signal=48%
GO_PALLIUM_DEVELOPMENT	GO_PALLIUM_DEVELOPMENT		41	-0.320489	-1.3725	0.0784314	0.209902	1	369	tags=22%, list=8%, signal=24%
GO_REGULATION_OF_NITRIC_OXIDE_BIOSYNTHETIC_PROCESS	GO_REGULATION_OF_NITRIC_OXIDE_BIOSYNTHETIC_PROCESS		19	-0.39351	-1.37114	0.110727	0.211133	1	496	tags=37%, list=11%, signal=41%
GO_NEGATIVE_REGULATION_OF_CELL_CELL_ADHESION	GO_NEGATIVE_REGULATION_OF_CELL_CELL_ADHESION		31	-0.350537	-1.3707	0.0967742	0.21128	1	564	tags=29%, list=13%, signal=33%
GO_SPINAL_CORD_DEVELOPMENT	GO_SPINAL_CORD_DEVELOPMENT		19	-0.396745	-1.37044	0.1	0.211209	1	890	tags=37%, list=20%, signal=46%
GO_NEGATIVE_REGULATION_OF_CATION_TRANSMEMBRANE_TRANSPORT	GO_NEGATIVE_REGULATION_OF_CATION_TRANSMEMBRANE_TRANSPORT		15	-0.420827	-1.36998	0.125461	0.211396	1	1524	tags=60%, list=35%, signal=91%
GO_INTEGRIN_MEDIATED_SIGNALING_PATHWAY	GO_INTEGRIN_MEDIATED_SIGNALING_PATHWAY		25	-0.372073	-1.36963	0.102113	0.211455	1	868	tags=44%, list=20%, signal=54%
GO_SYNAPTIC_SIGNALING	GO_SYNAPTIC_SIGNALING		75	-0.282379	-1.36951	0.0720268	0.211224	1	870	tags=31%, list=20%, signal=38%
GO_POSITIVE_REGULATION_OF_LOCOMOTION	GO_POSITIVE_REGULATION_OF_LOCOMOTION		123	-0.259107	-1.36891	0.0522979	0.211544	1	890	tags=30%, list=20%, signal=37%
GO_PLATELET_DEGRANULATION	GO_PLATELET_DEGRANULATION		35	-0.330431	-1.36809	0.0994941	0.212091	1	334	tags=20%, list=8%, signal=21%
GO_POSITIVE_REGULATION_OF_INFLAMMATORY_RESPONSE	GO_POSITIVE_REGULATION_OF_INFLAMMATORY_RESPONSE		27	-0.363898	-1.36762	0.0917431	0.212224	1	749	tags=37%, list=17%, signal=44%
GO_LEUKOCYTE_PROLIFERATION	GO_LEUKOCYTE_PROLIFERATION		17	-0.413109	-1.36415	0.106572	0.216042	1	350	tags=29%, list=8%, signal=32%
GO_NEGATIVE_REGULATION_OF_KINASE_ACTIVITY	GO_NEGATIVE_REGULATION_OF_KINASE_ACTIVITY		75	-0.285736	-1.36361	0.0737705	0.216278	1	640	tags=27%, list=15%, signal=31%
GO_GLAND_DEVELOPMENT	GO_GLAND_DEVELOPMENT		106	-0.264659	-1.36351	0.055814	0.215998	1	921	tags=32%, list=21%, signal=40%
GO_VASCULAR_PROCESS_IN_CIRCULATORY_SYSTEM	GO_VASCULAR_PROCESS_IN_CIRCULATORY_SYSTEM		45	-0.325091	-1.3622	0.0795848	0.217161	1	567	tags=27%, list=13%, signal=30%
GO_REGULATION_OF_CELL_SIZE	GO_REGULATION_OF_CELL_SIZE		36	-0.332429	-1.36132	0.090106	0.217867	1	757	tags=33%, list=17%, signal=40%
GO_ANION_TRANSMEMBRANE_TRANSPORT	GO_ANION_TRANSMEMBRANE_TRANSPORT		49	-0.309756	-1.36033	0.104918	0.218764	1	1315	tags=47%, list=30%, signal=66%
GO_COLLAGEN_BINDING	GO_COLLAGEN_BINDING		23	-0.37444	-1.35972	0.116608	0.219158	1	838	tags=39%, list=19%, signal=48%
GO_CHLORIDE_TRANSPORT	GO_CHLORIDE_TRANSPORT		16	-0.425858	-1.35945	0.13059	0.219101	1	1315	tags=56%, list=30%, signal=80%
GO_IRON_ION_BINDING	GO_IRON_ION_BINDING		33	-0.333756	-1.35934	0.0897887	0.218871	1	1197	tags=42%, list=27%, signal=58%
GO_CELLULAR_RESPONSE_TO_INSULIN_STIMULUS	GO_CELLULAR_RESPONSE_TO_INSULIN_STIMULUS		42	-0.31706	-1.35846	0.106529	0.219582	1	1068	tags=38%, list=24%, signal=50%
GO_POSITIVE_REGULATION_OF_LYMPHOCYTE_DIFFERENTIATION	GO_POSITIVE_REGULATION_OF_LYMPHOCYTE_DIFFERENTIATION		22	-0.376789	-1.35742	0.10772	0.22059	1	442	tags=32%, list=10%, signal=35%
GO_REGULATION_OF_TRANSCRIPTION_FACTOR_IMPORT_INTO_NUCLEUS	GO_REGULATION_OF_TRANSCRIPTION_FACTOR_IMPORT_INTO_NUCLEUS		23	-0.379281	-1.3572	0.0958647	0.220513	1	431	tags=26%, list=10%, signal=29%
GO_REGULATION_OF_CELLULAR_PROTEIN_LOCALIZATION	GO_REGULATION_OF_CELLULAR_PROTEIN_LOCALIZATION		153	-0.245407	-1.35623	0.0490998	0.221331	1	994	tags=29%, list=23%, signal=37%
GO_CARDIAC_VENTRICLE_DEVELOPMENT	GO_CARDIAC_VENTRICLE_DEVELOPMENT		25	-0.36206	-1.35583	0.135231	0.221394	1	890	tags=44%, list=20%, signal=55%
GO_POSITIVE_REGULATION_OF_PHOSPHORUS_METABOLIC_PROCESS	GO_POSITIVE_REGULATION_OF_PHOSPHORUS_METABOLIC_PROCESS		259	-0.229757	-1.35563	0.0167173	0.221229	1	452	tags=17%, list=10%, signal=18%
GO_PEPTIDASE_INHIBITOR_ACTIVITY	GO_PEPTIDASE_INHIBITOR_ACTIVITY		29	-0.343695	-1.35502	0.0904348	0.22155	1	522	tags=34%, list=12%, signal=39%
GO_ION_TRANSPORT	GO_ION_TRANSPORT		273	-0.226365	-1.35501	0.0250368	0.221172	1	1192	tags=36%, list=27%, signal=46%
GO_CELLULAR_RESPONSE_TO_EXTRACELLULAR_STIMULUS	GO_CELLULAR_RESPONSE_TO_EXTRACELLULAR_STIMULUS		49	-0.307031	-1.35491	0.0795053	0.220911	1	368	tags=20%, list=8%, signal=22%
GO_REGULATION_OF_LIPID_KINASE_ACTIVITY	GO_REGULATION_OF_LIPID_KINASE_ACTIVITY		15	-0.430395	-1.35467	0.137184	0.220811	1	431	tags=33%, list=10%, signal=37%
GO_RESPONSE_TO_ACID_CHEMICAL	GO_RESPONSE_TO_ACID_CHEMICAL		91	-0.270751	-1.35396	0.084507	0.221343	1	930	tags=32%, list=21%, signal=40%
GO_PEPTIDYL_TYROSINE_MODIFICATION	GO_PEPTIDYL_TYROSINE_MODIFICATION		50	-0.303565	-1.35299	0.0921739	0.222164	1	672	tags=28%, list=15%, signal=33%
GO_POSITIVE_REGULATION_OF_CARBOHYDRATE_METABOLIC_PROCESS	GO_POSITIVE_REGULATION_OF_CARBOHYDRATE_METABOLIC_PROCESS		22	-0.377012	-1.35289	0.128857	0.221896	1	295	tags=18%, list=7%, signal=19%
GO_CYTOPLASMIC_SIDE_OF_MEMBRANE	GO_CYTOPLASMIC_SIDE_OF_MEMBRANE		38	-0.322716	-1.35288	0.0963855	0.221527	1	1193	tags=47%, list=27%, signal=64%
GO_REGULATION_OF_CHEMOKINE_PRODUCTION	GO_REGULATION_OF_CHEMOKINE_PRODUCTION		15	-0.432766	-1.35115	0.119048	0.223228	1	437	tags=27%, list=10%, signal=30%
GO_POSITIVE_REGULATION_OF_CATION_TRANSMEMBRANE_TRANSPORT	GO_POSITIVE_REGULATION_OF_CATION_TRANSMEMBRANE_TRANSPORT		21	-0.372149	-1.35046	0.131769	0.223678	1	1099	tags=48%, list=25%, signal=63%
GO_POSITIVE_REGULATION_OF_ESTABLISHMENT_OF_PROTEIN_LOCALIZATION	GO_POSITIVE_REGULATION_OF_ESTABLISHMENT_OF_PROTEIN_LOCALIZATION		116	-0.256417	-1.34968	0.0528926	0.224256	1	754	tags=25%, list=17%, signal=29%
GO_REGULATION_OF_TRANSPORT	GO_REGULATION_OF_TRANSPORT		405	-0.214688	-1.34954	0.0112835	0.22404	1	1005	tags=28%, list=23%, signal=33%
GO_WNT_SIGNALING_PATHWAY_CALCIUM_MODULATING_PATHWAY	GO_WNT_SIGNALING_PATHWAY_CALCIUM_MODULATING_PATHWAY		15	-0.421117	-1.34951	0.132509	0.223692	1	833	tags=40%, list=19%, signal=49%
GO_MACROMITOPHAGY	GO_MACROMITOPHAGY		32	-0.341942	-1.34827	0.113208	0.2249	1	1706	tags=56%, list=39%, signal=91%
GO_POSITIVE_REGULATION_OF_CELLULAR_PROTEIN_LOCALIZATION	GO_POSITIVE_REGULATION_OF_CELLULAR_PROTEIN_LOCALIZATION		93	-0.267609	-1.34733	0.0557377	0.225704	1	631	tags=24%, list=14%, signal=27%
GO_STRIATED_MUSCLE_CELL_DIFFERENTIATION	GO_STRIATED_MUSCLE_CELL_DIFFERENTIATION		46	-0.313423	-1.3473	0.0935374	0.225337	1	754	tags=33%, list=17%, signal=39%
GO_CANONICAL_WNT_SIGNALING_PATHWAY	GO_CANONICAL_WNT_SIGNALING_PATHWAY		27	-0.35216	-1.34234	0.119171	0.231328	1	833	tags=33%, list=19%, signal=41%
GO_REGULATION_OF_CELLULAR_KETONE_METABOLIC_PROCESS	GO_REGULATION_OF_CELLULAR_KETONE_METABOLIC_PROCESS		38	-0.328593	-1.34231	0.0979021	0.230959	1	567	tags=21%, list=13%, signal=24%
GO_NEGATIVE_REGULATION_OF_MULTI_ORGANISM_PROCESS	GO_NEGATIVE_REGULATION_OF_MULTI_ORGANISM_PROCESS		35	-0.335881	-1.34213	0.114783	0.230767	1	137	tags=14%, list=3%, signal=15%
GO_CYTOPLASMIC_VESICLE_PART	GO_CYTOPLASMIC_VESICLE_PART		140	-0.246255	-1.34192	0.0527183	0.230629	1	766	tags=26%, list=17%, signal=30%
GO_CARDIAC_MUSCLE_CELL_DIFFERENTIATION	GO_CARDIAC_MUSCLE_CELL_DIFFERENTIATION		24	-0.358908	-1.34165	0.142602	0.230553	1	1268	tags=58%, list=29%, signal=81%
GO_POSITIVE_REGULATION_OF_CYTOPLASMIC_TRANSPORT	GO_POSITIVE_REGULATION_OF_CYTOPLASMIC_TRANSPORT		70	-0.287108	-1.34051	0.0856672	0.231597	1	971	tags=34%, list=22%, signal=43%
GO_CARDIOCYTE_DIFFERENTIATION	GO_CARDIOCYTE_DIFFERENTIATION		31	-0.342037	-1.3399	0.122776	0.232036	1	1268	tags=55%, list=29%, signal=76%
GO_KINASE_REGULATOR_ACTIVITY	GO_KINASE_REGULATOR_ACTIVITY		47	-0.312671	-1.33799	0.102113	0.234213	1	843	tags=34%, list=19%, signal=42%
GO_REGULATION_OF_ACTIN_FILAMENT_BASED_PROCESS	GO_REGULATION_OF_ACTIN_FILAMENT_BASED_PROCESS		80	-0.274453	-1.33713	0.0752864	0.234992	1	474	tags=23%, list=11%, signal=25%
GO_REGULATION_OF_ANATOMICAL_STRUCTURE_SIZE	GO_REGULATION_OF_ANATOMICAL_STRUCTURE_SIZE		105	-0.257044	-1.33623	0.0652866	0.235735	1	582	tags=22%, list=13%, signal=25%
GO_GASTRULATION	GO_GASTRULATION		47	-0.306075	-1.33599	0.100182	0.235624	1	810	tags=34%, list=18%, signal=41%
GO_POSITIVE_REGULATION_OF_INTRACELLULAR_SIGNAL_TRANSDUCTION	GO_POSITIVE_REGULATION_OF_INTRACELLULAR_SIGNAL_TRANSDUCTION		235	-0.227128	-1.3358	0.0296296	0.235442	1	1297	tags=36%, list=29%, signal=49%
GO_TRANSMEMBRANE_RECEPTOR_PROTEIN_SERINE_THREONINE_KINASE_SIGNALING_PATHWAY	GO_TRANSMEMBRANE_RECEPTOR_PROTEIN_SERINE_THREONINE_KINASE_SIGNALING_PATHWAY		55	-0.298508	-1.33532	0.0865052	0.235697	1	927	tags=35%, list=21%, signal=43%
GO_POSITIVE_REGULATION_OF_PATHWAY_RESTRICTED_SMAD_PROTEIN_PHOSPHORYLATION	GO_POSITIVE_REGULATION_OF_PATHWAY_RESTRICTED_SMAD_PROTEIN_PHOSPHORYLATION		17	-0.397407	-1.33474	0.138577	0.236112	1	608	tags=41%, list=14%, signal=48%
GO_IRON_ION_TRANSPORT	GO_IRON_ION_TRANSPORT		18	-0.399326	-1.33429	0.137736	0.23629	1	1137	tags=50%, list=26%, signal=67%
GO_REGULATION_OF_VIRAL_TRANSCRIPTION	GO_REGULATION_OF_VIRAL_TRANSCRIPTION		17	-0.398638	-1.33316	0.131532	0.23745	1	1911	tags=71%, list=43%, signal=124%
GO_MODULATION_OF_SYNAPTIC_TRANSMISSION	GO_MODULATION_OF_SYNAPTIC_TRANSMISSION		53	-0.292912	-1.33136	0.097479	0.239421	1	763	tags=28%, list=17%, signal=34%
GO_RESPONSE_TO_TUMOR_NECROSIS_FACTOR	GO_RESPONSE_TO_TUMOR_NECROSIS_FACTOR		55	-0.298497	-1.33085	0.10087	0.239711	1	597	tags=27%, list=14%, signal=31%
GO_REGULATION_OF_SKELETAL_MUSCLE_TISSUE_DEVELOPMENT	GO_REGULATION_OF_SKELETAL_MUSCLE_TISSUE_DEVELOPMENT		17	-0.401787	-1.33002	0.160839	0.240364	1	648	tags=29%, list=15%, signal=34%
GO_REGULATION_OF_HEMOPOIESIS	GO_REGULATION_OF_HEMOPOIESIS		74	-0.276564	-1.32868	0.0935961	0.241834	1	743	tags=30%, list=17%, signal=35%
GO_CELL_SUBSTRATE_ADHESION	GO_CELL_SUBSTRATE_ADHESION		36	-0.315714	-1.32855	0.0994854	0.241605	1	443	tags=25%, list=10%, signal=28%
GO_POSITIVE_REGULATION_OF_INTRINSIC_APOPTOTIC_SIGNALING_PATHWAY	GO_POSITIVE_REGULATION_OF_INTRINSIC_APOPTOTIC_SIGNALING_PATHWAY		17	-0.400205	-1.32846	0.13093	0.241305	1	254	tags=24%, list=6%, signal=25%
GO_NEGATIVE_REGULATION_OF_CELL_GROWTH	GO_NEGATIVE_REGULATION_OF_CELL_GROWTH		43	-0.312537	-1.32741	0.0957983	0.24225	1	810	tags=30%, list=18%, signal=37%
GO_INTRINSIC_COMPONENT_OF_ORGANELLE_MEMBRANE	GO_INTRINSIC_COMPONENT_OF_ORGANELLE_MEMBRANE		64	-0.277825	-1.32679	0.100167	0.242643	1	999	tags=33%, list=23%, signal=42%
GO_CELL_AGING	GO_CELL_AGING		21	-0.370817	-1.32501	0.158182	0.244606	1	241	tags=19%, list=5%, signal=20%
GO_VIRAL_LIFE_CYCLE	GO_VIRAL_LIFE_CYCLE		67	-0.280636	-1.325	0.0985222	0.244229	1	453	tags=18%, list=10%, signal=20%
GO_EXTRINSIC_COMPONENT_OF_MEMBRANE	GO_EXTRINSIC_COMPONENT_OF_MEMBRANE		63	-0.287087	-1.3243	0.092257	0.244752	1	889	tags=32%, list=20%, signal=39%
GO_REGULATION_OF_ERBB_SIGNALING_PATHWAY	GO_REGULATION_OF_ERBB_SIGNALING_PATHWAY		15	-0.409301	-1.32323	0.141608	0.245829	1	918	tags=47%, list=21%, signal=59%
GO_MEMBRANE_LIPID_BIOSYNTHETIC_PROCESS	GO_MEMBRANE_LIPID_BIOSYNTHETIC_PROCESS		29	-0.341964	-1.3224	0.137931	0.246514	1	1010	tags=34%, list=23%, signal=44%
GO_POSITIVE_REGULATION_OF_INTRACELLULAR_PROTEIN_TRANSPORT	GO_POSITIVE_REGULATION_OF_INTRACELLULAR_PROTEIN_TRANSPORT		64	-0.281346	-1.32235	0.10066	0.246164	1	971	tags=33%, list=22%, signal=41%
GO_CELLULAR_RESPONSE_TO_CYTOKINE_STIMULUS	GO_CELLULAR_RESPONSE_TO_CYTOKINE_STIMULUS		141	-0.242016	-1.32217	0.0515298	0.246002	1	573	tags=22%, list=13%, signal=24%
GO_FIBROBLAST_GROWTH_FACTOR_RECEPTOR_SIGNALING_PATHWAY	GO_FIBROBLAST_GROWTH_FACTOR_RECEPTOR_SIGNALING_PATHWAY		15	-0.412261	-1.32189	0.150763	0.24605	1	672	tags=33%, list=15%, signal=39%
GO_SITE_OF_POLARIZED_GROWTH	GO_SITE_OF_POLARIZED_GROWTH		35	-0.325986	-1.32156	0.115658	0.246076	1	443	tags=20%, list=10%, signal=22%
GO_MONOVALENT_INORGANIC_CATION_TRANSMEMBRANE_TRANSPORTER_ACTIVITY	GO_MONOVALENT_INORGANIC_CATION_TRANSMEMBRANE_TRANSPORTER_ACTIVITY		72	-0.272611	-1.32031	0.0948276	0.247378	1	1099	tags=39%, list=25%, signal=51%
GO_CELL_PROJECTION	GO_CELL_PROJECTION		404	-0.211377	-1.31901	0.0208623	0.248714	1	1293	tags=35%, list=29%, signal=46%
GO_NEGATIVE_REGULATION_OF_CYSTEINE_TYPE_ENDOPEPTIDASE_ACTIVITY	GO_NEGATIVE_REGULATION_OF_CYSTEINE_TYPE_ENDOPEPTIDASE_ACTIVITY		16	-0.408222	-1.31885	0.159926	0.248497	1	597	tags=38%, list=14%, signal=43%
GO_REGULATION_OF_LYMPHOCYTE_DIFFERENTIATION	GO_REGULATION_OF_LYMPHOCYTE_DIFFERENTIATION		30	-0.337904	-1.31822	0.123264	0.249006	1	442	tags=30%, list=10%, signal=33%

## Sheet: AX_all_genes
PDX1_A/X_ALL_GENES_UP_NAME	GS<br> follow link to MSigDB	GS DETAILS	SIZE	ES	NES	NOM p-val	FDR q-val	FWER p-val	RANK AT MAX	LEADING EDGE
GO_ODORANT_BINDING	GO_ODORANT_BINDING	Details ...	82	0.81658	2.81191	0	0	0	325	tags=2%, list=1%, signal=2%
GO_ESTABLISHMENT_OF_PROTEIN_LOCALIZATION_TO_ENDOPLASMIC_RETICULUM	GO_ESTABLISHMENT_OF_PROTEIN_LOCALIZATION_TO_ENDOPLASMIC_RETICULUM	Details ...	100	0.642991	2.32721	0	0	0	5191	tags=67%, list=23%, signal=87%
GO_RESPIRATORY_CHAIN	GO_RESPIRATORY_CHAIN	Details ...	78	0.653479	2.26695	0	0	0	5561	tags=68%, list=25%, signal=90%
GO_OXIDATIVE_PHOSPHORYLATION	GO_OXIDATIVE_PHOSPHORYLATION	Details ...	83	0.645818	2.23607	0	0	0	5520	tags=71%, list=25%, signal=94%
GO_CYTOSOLIC_RIBOSOME	GO_CYTOSOLIC_RIBOSOME	Details ...	106	0.607959	2.2159	0	0.000200202	0.001	5191	tags=63%, list=23%, signal=82%
GO_INNER_MITOCHONDRIAL_MEMBRANE_PROTEIN_COMPLEX	GO_INNER_MITOCHONDRIAL_MEMBRANE_PROTEIN_COMPLEX	Details ...	102	0.619256	2.20212	0	0.000332749	0.002	4852	tags=62%, list=22%, signal=78%
GO_MITOCHONDRIAL_PROTEIN_COMPLEX	GO_MITOCHONDRIAL_PROTEIN_COMPLEX	Details ...	132	0.588216	2.17879	0	0.000285214	0.002	4852	tags=58%, list=22%, signal=74%
GO_NUCLEAR_TRANSCRIBED_MRNA_CATABOLIC_PROCESS_NONSENSE_MEDIATED_DECAY	GO_NUCLEAR_TRANSCRIBED_MRNA_CATABOLIC_PROCESS_NONSENSE_MEDIATED_DECAY	Details ...	113	0.585091	2.15522	0	0.000502192	0.004	6725	tags=74%, list=30%, signal=105%
GO_ELECTRON_TRANSPORT_CHAIN	GO_ELECTRON_TRANSPORT_CHAIN	Details ...	92	0.60695	2.14823	0	0.000446393	0.004	4825	tags=62%, list=21%, signal=79%
GO_DNA_PACKAGING_COMPLEX	GO_DNA_PACKAGING_COMPLEX	Details ...	103	0.600293	2.14794	0	0.00050423	0.005	3384	tags=43%, list=15%, signal=50%
GO_TRANSLATIONAL_INITIATION	GO_TRANSLATIONAL_INITIATION	Details ...	139	0.570087	2.13707	0	0.00055136	0.006	5212	tags=57%, list=23%, signal=74%
GO_RIBOSOME	GO_RIBOSOME	Details ...	215	0.534713	2.12754	0	0.000505413	0.006	6321	tags=61%, list=28%, signal=85%
GO_INNATE_IMMUNE_RESPONSE_IN_MUCOSA	GO_INNATE_IMMUNE_RESPONSE_IN_MUCOSA	Details ...	21	0.79926	2.12263	0	0.000624113	0.008	1688	tags=43%, list=8%, signal=46%
GO_RIBOSOMAL_SUBUNIT	GO_RIBOSOMAL_SUBUNIT	Details ...	154	0.555253	2.11901	0	0.000579534	0.008	6373	tags=68%, list=28%, signal=94%
GO_NADH_DEHYDROGENASE_COMPLEX	GO_NADH_DEHYDROGENASE_COMPLEX	Details ...	42	0.692062	2.113	0	0.00067645	0.01	5454	tags=79%, list=24%, signal=104%
GO_PROTEIN_LOCALIZATION_TO_ENDOPLASMIC_RETICULUM	GO_PROTEIN_LOCALIZATION_TO_ENDOPLASMIC_RETICULUM	Details ...	119	0.569412	2.10644	0	0.00069822	0.011	5191	tags=64%, list=23%, signal=83%
GO_STRUCTURAL_CONSTITUENT_OF_RIBOSOME	GO_STRUCTURAL_CONSTITUENT_OF_RIBOSOME	Details ...	201	0.530198	2.09185	0	0.000957174	0.016	5191	tags=54%, list=23%, signal=70%
GO_NUCLEAR_NUCLEOSOME	GO_NUCLEAR_NUCLEOSOME	Details ...	37	0.698885	2.0902	0	0.000903997	0.016	2771	tags=49%, list=12%, signal=55%
GO_MITOCHONDRIAL_RESPIRATORY_CHAIN_COMPLEX_I_BIOGENESIS	GO_MITOCHONDRIAL_RESPIRATORY_CHAIN_COMPLEX_I_BIOGENESIS	Details ...	56	0.643887	2.08004	0	0.00112231	0.021	5454	tags=68%, list=24%, signal=89%
GO_MITOCHONDRIAL_MEMBRANE_PART	GO_MITOCHONDRIAL_MEMBRANE_PART	Details ...	167	0.539619	2.07603	0	0.00106619	0.021	4918	tags=53%, list=22%, signal=67%
GO_CELLULAR_RESPIRATION	GO_CELLULAR_RESPIRATION		140	0.551316	2.05722	0	0.00158942	0.033	5261	tags=60%, list=23%, signal=78%
GO_MULTI_ORGANISM_METABOLIC_PROCESS	GO_MULTI_ORGANISM_METABOLIC_PROCESS		132	0.543002	2.02683	0	0.00280164	0.059	6259	tags=68%, list=28%, signal=94%
GO_LUMENAL_SIDE_OF_MEMBRANE	GO_LUMENAL_SIDE_OF_MEMBRANE		32	0.678221	2.01455	0	0.00360267	0.079	5518	tags=66%, list=25%, signal=87%
GO_CYTOSOLIC_LARGE_RIBOSOMAL_SUBUNIT	GO_CYTOSOLIC_LARGE_RIBOSOMAL_SUBUNIT		56	0.614495	2.00555	0	0.00417072	0.094	5180	tags=66%, list=23%, signal=86%
GO_MITOCHONDRIAL_TRANSMEMBRANE_TRANSPORT	GO_MITOCHONDRIAL_TRANSMEMBRANE_TRANSPORT		54	0.603419	1.99397	0	0.00489537	0.116	5881	tags=65%, list=26%, signal=88%
GO_LARGE_RIBOSOMAL_SUBUNIT	GO_LARGE_RIBOSOMAL_SUBUNIT		90	0.573409	1.98132	0	0.00599092	0.143	6259	tags=68%, list=28%, signal=94%
GO_CYTOSOLIC_SMALL_RIBOSOMAL_SUBUNIT	GO_CYTOSOLIC_SMALL_RIBOSOMAL_SUBUNIT		42	0.640688	1.95191	0	0.00985784	0.232	5191	tags=64%, list=23%, signal=83%
GO_ATP_HYDROLYSIS_COUPLED_TRANSMEMBRANE_TRANSPORT	GO_ATP_HYDROLYSIS_COUPLED_TRANSMEMBRANE_TRANSPORT		35	0.648328	1.93974	0.00228833	0.0115638	0.278	4376	tags=57%, list=19%, signal=71%
GO_STEROL_BIOSYNTHETIC_PROCESS	GO_STEROL_BIOSYNTHETIC_PROCESS		42	0.615147	1.9278	0	0.013149	0.317	3898	tags=52%, list=17%, signal=63%
GO_ENERGY_DERIVATION_BY_OXIDATION_OF_ORGANIC_COMPOUNDS	GO_ENERGY_DERIVATION_BY_OXIDATION_OF_ORGANIC_COMPOUNDS		212	0.484125	1.9267	0	0.012845	0.319	5119	tags=51%, list=23%, signal=66%
GO_HYDROGEN_EXPORTING_ATPASE_ACTIVITY	GO_HYDROGEN_EXPORTING_ATPASE_ACTIVITY		26	0.699663	1.92622	0	0.0125615	0.323	4833	tags=69%, list=21%, signal=88%
GO_INTRINSIC_COMPONENT_OF_ENDOPLASMIC_RETICULUM_MEMBRANE	GO_INTRINSIC_COMPONENT_OF_ENDOPLASMIC_RETICULUM_MEMBRANE		132	0.514296	1.92148	0	0.0132409	0.348	5598	tags=55%, list=25%, signal=72%
GO_PEPTIDE_ANTIGEN_BINDING	GO_PEPTIDE_ANTIGEN_BINDING		28	0.682736	1.91751	0	0.0138167	0.365	2963	tags=54%, list=13%, signal=62%
GO_MHC_PROTEIN_COMPLEX	GO_MHC_PROTEIN_COMPLEX		27	0.682279	1.91263	0	0.0143334	0.384	2963	tags=52%, list=13%, signal=60%
GO_HYDROGEN_PEROXIDE_CATABOLIC_PROCESS	GO_HYDROGEN_PEROXIDE_CATABOLIC_PROCESS		20	0.72007	1.8691	0	0.0259673	0.594	3952	tags=40%, list=18%, signal=48%
GO_POSITIVE_REGULATION_OF_ACTIVATED_T_CELL_PROLIFERATION	GO_POSITIVE_REGULATION_OF_ACTIVATED_T_CELL_PROLIFERATION		27	0.660219	1.86254	0	0.0276717	0.622	3495	tags=33%, list=16%, signal=39%
GO_MITOCHONDRIAL_ATP_SYNTHESIS_COUPLED_PROTON_TRANSPORT	GO_MITOCHONDRIAL_ATP_SYNTHESIS_COUPLED_PROTON_TRANSPORT		16	0.746573	1.86147	0.00221729	0.0272514	0.627	4284	tags=81%, list=19%, signal=100%
GO_HYDROGEN_ION_TRANSMEMBRANE_TRANSPORT	GO_HYDROGEN_ION_TRANSMEMBRANE_TRANSPORT		103	0.524611	1.86126	0	0.0266163	0.627	4593	tags=54%, list=20%, signal=68%
GO_CATION_TRANSPORTING_ATPASE_ACTIVITY	GO_CATION_TRANSPORTING_ATPASE_ACTIVITY		57	0.564331	1.85906	0	0.0269176	0.64	4376	tags=46%, list=19%, signal=56%
GO_GAS_TRANSPORT	GO_GAS_TRANSPORT		19	0.737572	1.85478	0	0.0279644	0.666	832	tags=21%, list=4%, signal=22%
GO_PROTEIN_DNA_COMPLEX	GO_PROTEIN_DNA_COMPLEX		168	0.48047	1.84652	0	0.0305676	0.716	5044	tags=43%, list=22%, signal=56%
GO_BENZENE_CONTAINING_COMPOUND_METABOLIC_PROCESS	GO_BENZENE_CONTAINING_COMPOUND_METABOLIC_PROCESS		23	0.683286	1.83565	0	0.0347115	0.765	4949	tags=48%, list=22%, signal=61%
GO_NUCLEOSIDE_TRIPHOSPHATE_METABOLIC_PROCESS	GO_NUCLEOSIDE_TRIPHOSPHATE_METABOLIC_PROCESS		221	0.46413	1.82876	0	0.0371917	0.794	4835	tags=47%, list=21%, signal=59%
GO_SMALL_RIBOSOMAL_SUBUNIT	GO_SMALL_RIBOSOMAL_SUBUNIT		64	0.543633	1.82709	0	0.0371339	0.803	4982	tags=56%, list=22%, signal=72%
GO_AEROBIC_RESPIRATION	GO_AEROBIC_RESPIRATION		52	0.561587	1.82637	0	0.0365108	0.807	4258	tags=52%, list=19%, signal=64%
GO_MITOCHONDRIAL_RESPIRATORY_CHAIN_COMPLEX_ASSEMBLY	GO_MITOCHONDRIAL_RESPIRATORY_CHAIN_COMPLEX_ASSEMBLY		76	0.535996	1.82543	0	0.0363354	0.814	4825	tags=54%, list=21%, signal=68%
GO_PROTON_TRANSPORTING_TWO_SECTOR_ATPASE_COMPLEX	GO_PROTON_TRANSPORTING_TWO_SECTOR_ATPASE_COMPLEX		45	0.593526	1.8194	0.00231481	0.0386926	0.834	4833	tags=64%, list=21%, signal=82%
GO_ANTIMICROBIAL_HUMORAL_RESPONSE	GO_ANTIMICROBIAL_HUMORAL_RESPONSE		44	0.583559	1.81705	0	0.0390293	0.839	1688	tags=25%, list=8%, signal=27%
GO_OXIDOREDUCTASE_ACTIVITY_ACTING_ON_NAD_P_H_QUINONE_OR_SIMILAR_COMPOUND_AS_ACCEPTOR	GO_OXIDOREDUCTASE_ACTIVITY_ACTING_ON_NAD_P_H_QUINONE_OR_SIMILAR_COMPOUND_AS_ACCEPTOR		51	0.565143	1.81657	0	0.0384818	0.84	4486	tags=61%, list=20%, signal=76%
GO_POSITIVE_REGULATION_OF_T_CELL_MEDIATED_CYTOTOXICITY	GO_POSITIVE_REGULATION_OF_T_CELL_MEDIATED_CYTOTOXICITY		16	0.719807	1.80464	0	0.0448693	0.886	2963	tags=44%, list=13%, signal=50%
GO_HEME_METABOLIC_PROCESS	GO_HEME_METABOLIC_PROCESS		28	0.631538	1.80316	0.00454545	0.0450025	0.894	5447	tags=68%, list=24%, signal=89%
GO_CHROMATIN_SILENCING	GO_CHROMATIN_SILENCING		92	0.506115	1.79931	0	0.046419	0.912	3811	tags=36%, list=17%, signal=43%
GO_TRICARBOXYLIC_ACID_METABOLIC_PROCESS	GO_TRICARBOXYLIC_ACID_METABOLIC_PROCESS		37	0.594373	1.792	0.00232558	0.0500725	0.937	5112	tags=62%, list=23%, signal=80%
GO_QUATERNARY_AMMONIUM_GROUP_TRANSPORT	GO_QUATERNARY_AMMONIUM_GROUP_TRANSPORT		17	0.717631	1.785	0.00662252	0.0536835	0.955	3315	tags=53%, list=15%, signal=62%
GO_REGULATION_OF_OXIDATIVE_PHOSPHORYLATION	GO_REGULATION_OF_OXIDATIVE_PHOSPHORYLATION		16	0.720207	1.77983	0.00442478	0.0561724	0.961	2685	tags=44%, list=12%, signal=50%
GO_STEROID_BIOSYNTHETIC_PROCESS	GO_STEROID_BIOSYNTHETIC_PROCESS		111	0.492564	1.77794	0	0.0563828	0.962	4334	tags=43%, list=19%, signal=53%
GO_PROTEIN_TARGETING_TO_MEMBRANE	GO_PROTEIN_TARGETING_TO_MEMBRANE		153	0.47063	1.77561	0	0.056871	0.962	5191	tags=58%, list=23%, signal=75%
GO_PH_REDUCTION	GO_PH_REDUCTION		39	0.590785	1.77278	0.00229885	0.0577062	0.965	4833	tags=56%, list=21%, signal=72%
GO_OXIDOREDUCTASE_ACTIVITY_ACTING_ON_PEROXIDE_AS_ACCEPTOR	GO_OXIDOREDUCTASE_ACTIVITY_ACTING_ON_PEROXIDE_AS_ACCEPTOR		42	0.5819	1.76624	0.00447427	0.0615363	0.973	4134	tags=40%, list=18%, signal=49%
GO_ISOPRENOID_BIOSYNTHETIC_PROCESS	GO_ISOPRENOID_BIOSYNTHETIC_PROCESS		25	0.630594	1.76115	0	0.0642392	0.974	6018	tags=60%, list=27%, signal=82%
GO_PREASSEMBLY_OF_GPI_ANCHOR_IN_ER_MEMBRANE	GO_PREASSEMBLY_OF_GPI_ANCHOR_IN_ER_MEMBRANE		15	0.729325	1.75693	0.00437637	0.0664393	0.98	3809	tags=73%, list=17%, signal=88%
GO_GENERATION_OF_PRECURSOR_METABOLITES_AND_ENERGY	GO_GENERATION_OF_PRECURSOR_METABOLITES_AND_ENERGY		287	0.431218	1.75618	0	0.0659913	0.98	5261	tags=47%, list=23%, signal=60%
GO_ESTABLISHMENT_OF_PROTEIN_LOCALIZATION_TO_ORGANELLE	GO_ESTABLISHMENT_OF_PROTEIN_LOCALIZATION_TO_ORGANELLE		352	0.423627	1.75565	0	0.065361	0.98	6099	tags=52%, list=27%, signal=70%
GO_REGULATION_OF_T_CELL_MEDIATED_CYTOTOXICITY	GO_REGULATION_OF_T_CELL_MEDIATED_CYTOTOXICITY		23	0.632613	1.75217	0.00653595	0.0666805	0.985	2963	tags=30%, list=13%, signal=35%
GO_CYTOSOLIC_PART	GO_CYTOSOLIC_PART		212	0.441825	1.74933	0	0.0676347	0.988	5191	tags=45%, list=23%, signal=58%
GO_ATPASE_COMPLEX	GO_ATPASE_COMPLEX		23	0.64678	1.74803	0.00204082	0.0675472	0.99	4171	tags=43%, list=19%, signal=53%
GO_ALPHA_AMINO_ACID_BIOSYNTHETIC_PROCESS	GO_ALPHA_AMINO_ACID_BIOSYNTHETIC_PROCESS		73	0.505519	1.74643	0	0.0676549	0.991	5596	tags=55%, list=25%, signal=73%
GO_MITOCHONDRIAL_TRANSLATION	GO_MITOCHONDRIAL_TRANSLATION		102	0.484944	1.74339	0.00234192	0.0688772	0.992	5427	tags=49%, list=24%, signal=64%
GO_COFACTOR_METABOLIC_PROCESS	GO_COFACTOR_METABOLIC_PROCESS		331	0.419127	1.7415	0	0.0691125	0.992	4596	tags=41%, list=20%, signal=51%
GO_NEGATIVE_REGULATION_OF_GENE_EXPRESSION_EPIGENETIC	GO_NEGATIVE_REGULATION_OF_GENE_EXPRESSION_EPIGENETIC		109	0.479199	1.74022	0	0.0691682	0.992	3811	tags=34%, list=17%, signal=41%
GO_MITOCHONDRIAL_MATRIX	GO_MITOCHONDRIAL_MATRIX		397	0.412405	1.73863	0	0.0695644	0.993	5321	tags=45%, list=24%, signal=57%
GO_ATP_BIOSYNTHETIC_PROCESS	GO_ATP_BIOSYNTHETIC_PROCESS		35	0.592421	1.73733	0.002331	0.0695272	0.994	4284	tags=60%, list=19%, signal=74%
GO_NUCLEOSIDE_MONOPHOSPHATE_METABOLIC_PROCESS	GO_NUCLEOSIDE_MONOPHOSPHATE_METABOLIC_PROCESS		236	0.431331	1.73106	0	0.0740216	0.995	4835	tags=45%, list=21%, signal=57%
GO_RRNA_BINDING	GO_RRNA_BINDING		54	0.540768	1.73102	0	0.0730349	0.995	6373	tags=63%, list=28%, signal=88%
GO_COFACTOR_BIOSYNTHETIC_PROCESS	GO_COFACTOR_BIOSYNTHETIC_PROCESS		164	0.449106	1.72997	0	0.073038	0.995	4576	tags=48%, list=20%, signal=59%
GO_RIBOSOME_ASSEMBLY	GO_RIBOSOME_ASSEMBLY		52	0.539072	1.72084	0	0.0796824	0.996	4982	tags=48%, list=22%, signal=62%
GO_THIOESTER_BIOSYNTHETIC_PROCESS	GO_THIOESTER_BIOSYNTHETIC_PROCESS		54	0.530975	1.72053	0.00224719	0.0789217	0.996	3064	tags=46%, list=14%, signal=53%
GO_PHAGOSOME_ACIDIFICATION	GO_PHAGOSOME_ACIDIFICATION		27	0.606924	1.7149	0.00675676	0.0830059	0.998	4833	tags=56%, list=21%, signal=71%
GO_DNA_REPLICATION_DEPENDENT_NUCLEOSOME_ORGANIZATION	GO_DNA_REPLICATION_DEPENDENT_NUCLEOSOME_ORGANIZATION		31	0.601265	1.71064	0.00445434	0.085659	1	3751	tags=55%, list=17%, signal=66%
GO_HYDROGEN_TRANSPORT	GO_HYDROGEN_TRANSPORT		135	0.461099	1.70832	0	0.0868701	1	3582	tags=41%, list=16%, signal=48%
GO_RIBOSOMAL_SMALL_SUBUNIT_ASSEMBLY	GO_RIBOSOMAL_SMALL_SUBUNIT_ASSEMBLY		17	0.688119	1.70509	0.0112867	0.088802	1	4982	tags=59%, list=22%, signal=75%
GO_PROTON_TRANSPORTING_TWO_SECTOR_ATPASE_COMPLEX_CATALYTIC_DOMAIN	GO_PROTON_TRANSPORTING_TWO_SECTOR_ATPASE_COMPLEX_CATALYTIC_DOMAIN		16	0.68109	1.70324	0.00221729	0.0893276	1	4376	tags=75%, list=19%, signal=93%
GO_PROTEIN_TARGETING_TO_MITOCHONDRION	GO_PROTEIN_TARGETING_TO_MITOCHONDRION		50	0.538852	1.70303	0	0.0884217	1	7107	tags=68%, list=32%, signal=99%
GO_NUCLEOSIDE_TRIPHOSPHATE_BIOSYNTHETIC_PROCESS	GO_NUCLEOSIDE_TRIPHOSPHATE_BIOSYNTHETIC_PROCESS		59	0.516712	1.69921	0	0.0907587	1	4944	tags=53%, list=22%, signal=67%
GO_CLATHRIN_COAT_OF_COATED_PIT	GO_CLATHRIN_COAT_OF_COATED_PIT		16	0.696048	1.69771	0.00705882	0.0909674	1	3636	tags=56%, list=16%, signal=67%
GO_PSEUDOURIDINE_SYNTHESIS	GO_PSEUDOURIDINE_SYNTHESIS		17	0.685834	1.69631	0.00221729	0.0912359	1	5690	tags=76%, list=25%, signal=102%
GO_FATTY_ACID_BIOSYNTHETIC_PROCESS	GO_FATTY_ACID_BIOSYNTHETIC_PROCESS		110	0.466597	1.69348	0	0.0926901	1	3025	tags=35%, list=13%, signal=41%
GO_STEROL_METABOLIC_PROCESS	GO_STEROL_METABOLIC_PROCESS		120	0.455221	1.69346	0	0.0916593	1	4334	tags=43%, list=19%, signal=53%
GO_CELLULAR_ALDEHYDE_METABOLIC_PROCESS	GO_CELLULAR_ALDEHYDE_METABOLIC_PROCESS		83	0.490851	1.69253	0	0.0916086	1	4021	tags=36%, list=18%, signal=44%
GO_MITOCHONDRIAL_TRANSPORT	GO_MITOCHONDRIAL_TRANSPORT		172	0.434454	1.69087	0	0.0921717	1	5881	tags=49%, list=26%, signal=66%
GO_PROTEIN_HETEROTETRAMERIZATION	GO_PROTEIN_HETEROTETRAMERIZATION		37	0.559761	1.68213	0.00448431	0.0997394	1	3875	tags=54%, list=17%, signal=65%
GO_INTRAMOLECULAR_OXIDOREDUCTASE_ACTIVITY	GO_INTRAMOLECULAR_OXIDOREDUCTASE_ACTIVITY		51	0.533175	1.68206	0	0.0987322	1	4273	tags=41%, list=19%, signal=51%
GO_FATTY_ACYL_COA_METABOLIC_PROCESS	GO_FATTY_ACYL_COA_METABOLIC_PROCESS		51	0.522171	1.68162	0.00221239	0.0981267	1	3064	tags=47%, list=14%, signal=54%
GO_ASPARTATE_FAMILY_AMINO_ACID_BIOSYNTHETIC_PROCESS	GO_ASPARTATE_FAMILY_AMINO_ACID_BIOSYNTHETIC_PROCESS		23	0.625009	1.67898	0.00877193	0.0997346	1	6369	tags=70%, list=28%, signal=97%
GO_TRANSLATIONAL_TERMINATION	GO_TRANSLATIONAL_TERMINATION		89	0.471614	1.67721	0	0.100475	1	6321	tags=57%, list=28%, signal=79%
GO_AMIDE_BIOSYNTHETIC_PROCESS	GO_AMIDE_BIOSYNTHETIC_PROCESS		485	0.393835	1.67611	0	0.100459	1	5235	tags=42%, list=23%, signal=53%
GO_INTRINSIC_COMPONENT_OF_MITOCHONDRIAL_INNER_MEMBRANE	GO_INTRINSIC_COMPONENT_OF_MITOCHONDRIAL_INNER_MEMBRANE		22	0.61406	1.67523	0.0103734	0.100215	1	7116	tags=82%, list=32%, signal=120%
GO_ER_TO_GOLGI_TRANSPORT_VESICLE_MEMBRANE	GO_ER_TO_GOLGI_TRANSPORT_VESICLE_MEMBRANE		55	0.52452	1.67447	0	0.099926	1	4959	tags=51%, list=22%, signal=65%
GO_RNA_CATABOLIC_PROCESS	GO_RNA_CATABOLIC_PROCESS		219	0.42322	1.6739	0	0.0995721	1	7039	tags=58%, list=31%, signal=84%
GO_PURINE_NUCLEOSIDE_MONOPHOSPHATE_BIOSYNTHETIC_PROCESS	GO_PURINE_NUCLEOSIDE_MONOPHOSPHATE_BIOSYNTHETIC_PROCESS		61	0.501391	1.67383	0.00239234	0.0986165	1	4590	tags=52%, list=20%, signal=66%
GO_GLUTATHIONE_METABOLIC_PROCESS	GO_GLUTATHIONE_METABOLIC_PROCESS		57	0.511629	1.67299	0.00229885	0.0983626	1	2873	tags=28%, list=13%, signal=32%
GO_CATION_TRANSPORTING_ATPASE_COMPLEX	GO_CATION_TRANSPORTING_ATPASE_COMPLEX		15	0.690676	1.67206	0.0153846	0.0982996	1	4171	tags=47%, list=19%, signal=57%
GO_PROTEIN_TARGETING	GO_PROTEIN_TARGETING		397	0.398938	1.67198	0	0.0974138	1	5998	tags=50%, list=27%, signal=67%
GO_HYPEROSMOTIC_RESPONSE	GO_HYPEROSMOTIC_RESPONSE		20	0.64312	1.66771	0.00898876	0.100637	1	2456	tags=35%, list=11%, signal=39%
GO_RIBONUCLEOSIDE_TRIPHOSPHATE_BIOSYNTHETIC_PROCESS	GO_RIBONUCLEOSIDE_TRIPHOSPHATE_BIOSYNTHETIC_PROCESS		47	0.53196	1.66575	0	0.101525	1	4784	tags=53%, list=21%, signal=67%
GO_CLATHRIN_ADAPTOR_COMPLEX	GO_CLATHRIN_ADAPTOR_COMPLEX		26	0.597561	1.66468	0.00653595	0.101624	1	5692	tags=54%, list=25%, signal=72%
GO_GLYCOSYL_COMPOUND_METABOLIC_PROCESS	GO_GLYCOSYL_COMPOUND_METABOLIC_PROCESS		360	0.400116	1.66322	0	0.10212	1	4832	tags=40%, list=21%, signal=50%
GO_MITOCHONDRIAL_ELECTRON_TRANSPORT_CYTOCHROME_C_TO_OXYGEN	GO_MITOCHONDRIAL_ELECTRON_TRANSPORT_CYTOCHROME_C_TO_OXYGEN		16	0.676814	1.65766	0.00904977	0.106754	1	2833	tags=50%, list=13%, signal=57%
GO_GLYCERALDEHYDE_3_PHOSPHATE_METABOLIC_PROCESS	GO_GLYCERALDEHYDE_3_PHOSPHATE_METABOLIC_PROCESS		18	0.655036	1.65742	0.0199115	0.106005	1	4596	tags=61%, list=20%, signal=77%
GO_ASPARTIC_TYPE_PEPTIDASE_ACTIVITY	GO_ASPARTIC_TYPE_PEPTIDASE_ACTIVITY		23	0.615725	1.65398	0.00677201	0.108614	1	5492	tags=43%, list=24%, signal=57%
GO_THIOESTER_METABOLIC_PROCESS	GO_THIOESTER_METABOLIC_PROCESS		83	0.475279	1.65055	0	0.111307	1	4395	tags=45%, list=20%, signal=55%
GO_STEROID_METABOLIC_PROCESS	GO_STEROID_METABOLIC_PROCESS		230	0.414719	1.64916	0	0.11176	1	4334	tags=37%, list=19%, signal=45%
GO_VERY_LONG_CHAIN_FATTY_ACID_METABOLIC_PROCESS	GO_VERY_LONG_CHAIN_FATTY_ACID_METABOLIC_PROCESS		29	0.57709	1.64661	0.0070922	0.1135	1	4158	tags=59%, list=18%, signal=72%
GO_OXIDOREDUCTASE_ACTIVITY_ACTING_ON_THE_CH_OH_GROUP_OF_DONORS_NAD_OR_NADP_AS_ACCEPTOR	GO_OXIDOREDUCTASE_ACTIVITY_ACTING_ON_THE_CH_OH_GROUP_OF_DONORS_NAD_OR_NADP_AS_ACCEPTOR		111	0.449221	1.64643	0	0.112717	1	4596	tags=45%, list=20%, signal=56%
GO_OXIDOREDUCTASE_ACTIVITY_ACTING_ON_CH_OH_GROUP_OF_DONORS	GO_OXIDOREDUCTASE_ACTIVITY_ACTING_ON_CH_OH_GROUP_OF_DONORS		132	0.439173	1.6462	0	0.111967	1	4596	tags=42%, list=20%, signal=52%
GO_COATED_VESICLE	GO_COATED_VESICLE		229	0.412972	1.64475	0	0.112549	1	5199	tags=41%, list=23%, signal=52%
GO_VACUOLAR_ACIDIFICATION	GO_VACUOLAR_ACIDIFICATION		15	0.679604	1.64382	0.0151515	0.11261	1	3032	tags=53%, list=13%, signal=62%
GO_AUTOPHAGOSOME_ORGANIZATION	GO_AUTOPHAGOSOME_ORGANIZATION		43	0.533878	1.63953	0.00228833	0.116554	1	5492	tags=47%, list=24%, signal=61%
GO_CHROMATIN_SILENCING_AT_RDNA	GO_CHROMATIN_SILENCING_AT_RDNA		36	0.551185	1.63684	0.010846	0.118634	1	3751	tags=47%, list=17%, signal=57%
GO_NUCLEOTIDE_EXCISION_REPAIR_DNA_GAP_FILLING	GO_NUCLEOTIDE_EXCISION_REPAIR_DNA_GAP_FILLING		23	0.605656	1.63239	0.0105708	0.122544	1	5044	tags=43%, list=22%, signal=56%
GO_HYDROGEN_PEROXIDE_METABOLIC_PROCESS	GO_HYDROGEN_PEROXIDE_METABOLIC_PROCESS		30	0.583953	1.63064	0.0132159	0.12339	1	4210	tags=40%, list=19%, signal=49%
GO_MISFOLDED_OR_INCOMPLETELY_SYNTHESIZED_PROTEIN_CATABOLIC_PROCESS	GO_MISFOLDED_OR_INCOMPLETELY_SYNTHESIZED_PROTEIN_CATABOLIC_PROCESS		16	0.659327	1.63044	0.0336323	0.122579	1	6254	tags=81%, list=28%, signal=112%
GO_ORGANIC_ACID_BIOSYNTHETIC_PROCESS	GO_ORGANIC_ACID_BIOSYNTHETIC_PROCESS		261	0.403473	1.629	0	0.12336	1	4529	tags=40%, list=20%, signal=50%
GO_TETRAPYRROLE_BIOSYNTHETIC_PROCESS	GO_TETRAPYRROLE_BIOSYNTHETIC_PROCESS		27	0.587596	1.62467	0.0135135	0.127408	1	4126	tags=52%, list=18%, signal=63%
GO_POSITIVE_REGULATION_OF_SEQUESTERING_OF_CALCIUM_ION	GO_POSITIVE_REGULATION_OF_SEQUESTERING_OF_CALCIUM_ION		16	0.658775	1.6219	0.0207469	0.129542	1	5011	tags=56%, list=22%, signal=72%
GO_COATED_VESICLE_MEMBRANE	GO_COATED_VESICLE_MEMBRANE		136	0.431776	1.62081	0	0.129809	1	5051	tags=42%, list=22%, signal=54%
GO_COENZYME_BIOSYNTHETIC_PROCESS	GO_COENZYME_BIOSYNTHETIC_PROCESS		125	0.432215	1.62079	0.00255102	0.128811	1	4529	tags=46%, list=20%, signal=58%
GO_OXIDOREDUCTASE_ACTIVITY_ACTING_ON_A_HEME_GROUP_OF_DONORS	GO_OXIDOREDUCTASE_ACTIVITY_ACTING_ON_A_HEME_GROUP_OF_DONORS		25	0.583047	1.62035	0.013245	0.128293	1	3197	tags=48%, list=14%, signal=56%
GO_COENZYME_METABOLIC_PROCESS	GO_COENZYME_METABOLIC_PROCESS		263	0.397049	1.61998	0	0.12774	1	4529	tags=38%, list=20%, signal=48%
GO_PORPHYRIN_CONTAINING_COMPOUND_METABOLIC_PROCESS	GO_PORPHYRIN_CONTAINING_COMPOUND_METABOLIC_PROCESS		35	0.548179	1.61746	0.00890869	0.129745	1	5447	tags=60%, list=24%, signal=79%
GO_NAD_BINDING	GO_NAD_BINDING		53	0.508616	1.61399	0.00488998	0.133097	1	4479	tags=51%, list=20%, signal=63%
GO_ANTIGEN_BINDING	GO_ANTIGEN_BINDING		80	0.464099	1.61376	0	0.132433	1	2599	tags=24%, list=12%, signal=27%
GO_ORGANELLAR_RIBOSOME	GO_ORGANELLAR_RIBOSOME		70	0.475823	1.61319	0.00220264	0.13201	1	4932	tags=46%, list=22%, signal=58%
GO_OXYGEN_TRANSPORT	GO_OXYGEN_TRANSPORT		15	0.672081	1.61243	0.0147059	0.131979	1	832	tags=13%, list=4%, signal=14%
GO_ENDOPLASMIC_RETICULUM_ORGANIZATION	GO_ENDOPLASMIC_RETICULUM_ORGANIZATION		38	0.531337	1.6123	0.00707547	0.131145	1	5665	tags=53%, list=25%, signal=70%
GO_RIBONUCLEASE_ACTIVITY	GO_RIBONUCLEASE_ACTIVITY		91	0.455079	1.612	0	0.130649	1	4108	tags=29%, list=18%, signal=35%
GO_OXIDOREDUCTASE_COMPLEX	GO_OXIDOREDUCTASE_COMPLEX		93	0.455061	1.61166	0.00238663	0.130003	1	4486	tags=46%, list=20%, signal=58%
GO_PROTON_TRANSPORTING_V_TYPE_ATPASE_COMPLEX	GO_PROTON_TRANSPORTING_V_TYPE_ATPASE_COMPLEX		23	0.587304	1.61002	0.0223714	0.13091	1	4833	tags=52%, list=21%, signal=66%
GO_INTRINSIC_COMPONENT_OF_MITOCHONDRIAL_MEMBRANE	GO_INTRINSIC_COMPONENT_OF_MITOCHONDRIAL_MEMBRANE		51	0.505581	1.6096	0.00235294	0.130266	1	7116	tags=67%, list=32%, signal=97%
GO_ER_ASSOCIATED_UBIQUITIN_DEPENDENT_PROTEIN_CATABOLIC_PROCESS	GO_ER_ASSOCIATED_UBIQUITIN_DEPENDENT_PROTEIN_CATABOLIC_PROCESS		58	0.490441	1.60936	0.0045977	0.129581	1	5860	tags=53%, list=26%, signal=72%
GO_MITOCHONDRIAL_FISSION	GO_MITOCHONDRIAL_FISSION		15	0.662537	1.60917	0.0229358	0.128905	1	5597	tags=40%, list=25%, signal=53%
GO_GLUTATHIONE_PEROXIDASE_ACTIVITY	GO_GLUTATHIONE_PEROXIDASE_ACTIVITY		18	0.635871	1.6051	0.0155556	0.132874	1	4868	tags=50%, list=22%, signal=64%
GO_GABAERGIC_NEURON_DIFFERENTIATION	GO_GABAERGIC_NEURON_DIFFERENTIATION		15	0.659776	1.60464	0.0196937	0.132506	1	575	tags=33%, list=3%, signal=34%
GO_ORGAN_OR_TISSUE_SPECIFIC_IMMUNE_RESPONSE	GO_ORGAN_OR_TISSUE_SPECIFIC_IMMUNE_RESPONSE		31	0.564883	1.60368	0.0159817	0.13256	1	1688	tags=32%, list=8%, signal=35%
GO_CEREBRAL_CORTEX_NEURON_DIFFERENTIATION	GO_CEREBRAL_CORTEX_NEURON_DIFFERENTIATION		22	0.594833	1.5968	0.0227743	0.139931	1	575	tags=23%, list=3%, signal=23%
GO_CLATHRIN_COATED_VESICLE	GO_CLATHRIN_COATED_VESICLE		155	0.415634	1.59185	0	0.145036	1	4370	tags=32%, list=19%, signal=39%
GO_DETOXIFICATION	GO_DETOXIFICATION		77	0.458967	1.58988	0.005	0.14655	1	4210	tags=38%, list=19%, signal=46%
GO_NEGATIVE_REGULATION_OF_ENDOPLASMIC_RETICULUM_STRESS_INDUCED_INTRINSIC_APOPTOTIC_SIGNALING_PATHWAY	GO_NEGATIVE_REGULATION_OF_ENDOPLASMIC_RETICULUM_STRESS_INDUCED_INTRINSIC_APOPTOTIC_SIGNALING_PATHWAY		19	0.609765	1.58984	0.0223714	0.145607	1	4340	tags=53%, list=19%, signal=65%
GO_ESTABLISHMENT_OF_PROTEIN_LOCALIZATION_TO_MEMBRANE	GO_ESTABLISHMENT_OF_PROTEIN_LOCALIZATION_TO_MEMBRANE		257	0.393257	1.5896	0	0.144901	1	5590	tags=50%, list=25%, signal=66%
GO_REGULATION_OF_ACTIVATED_T_CELL_PROLIFERATION	GO_REGULATION_OF_ACTIVATED_T_CELL_PROLIFERATION		39	0.524725	1.58665	0.0197368	0.147512	1	2732	tags=23%, list=12%, signal=26%
GO_TRANSLATIONAL_ELONGATION	GO_TRANSLATIONAL_ELONGATION		105	0.439872	1.5846	0.00248139	0.149129	1	5057	tags=45%, list=22%, signal=57%
GO_COFACTOR_BINDING	GO_COFACTOR_BINDING		258	0.391568	1.58117	0	0.152599	1	4519	tags=39%, list=20%, signal=48%
GO_COENZYME_BINDING	GO_COENZYME_BINDING		175	0.410317	1.58062	0	0.15221	1	4519	tags=41%, list=20%, signal=51%
GO_NUCLEOTIDE_TRANSPORT	GO_NUCLEOTIDE_TRANSPORT		24	0.581326	1.5804	0.0209302	0.151563	1	3221	tags=46%, list=14%, signal=53%
GO_ER_TO_GOLGI_TRANSPORT_VESICLE	GO_ER_TO_GOLGI_TRANSPORT_VESICLE		70	0.457963	1.57534	0.0124069	0.157158	1	5134	tags=49%, list=23%, signal=63%
GO_HEME_BIOSYNTHETIC_PROCESS	GO_HEME_BIOSYNTHETIC_PROCESS		20	0.620213	1.57227	0.0204545	0.160107	1	4126	tags=60%, list=18%, signal=73%
GO_PROTON_TRANSPORTING_ATP_SYNTHASE_COMPLEX	GO_PROTON_TRANSPORTING_ATP_SYNTHASE_COMPLEX		20	0.600209	1.57196	0.0230126	0.159517	1	4284	tags=75%, list=19%, signal=93%
GO_GOLGI_ASSOCIATED_VESICLE	GO_GOLGI_ASSOCIATED_VESICLE		79	0.450476	1.56294	0.00740741	0.171022	1	6507	tags=59%, list=29%, signal=83%
GO_ORGANELLAR_LARGE_RIBOSOMAL_SUBUNIT	GO_ORGANELLAR_LARGE_RIBOSOMAL_SUBUNIT		32	0.538877	1.56136	0.0183908	0.172296	1	5714	tags=53%, list=25%, signal=71%
GO_NUCLEOSIDE_MONOPHOSPHATE_BIOSYNTHETIC_PROCESS	GO_NUCLEOSIDE_MONOPHOSPHATE_BIOSYNTHETIC_PROCESS		81	0.46173	1.56004	0.00496278	0.173309	1	4680	tags=48%, list=21%, signal=61%
GO_RRNA_METABOLIC_PROCESS	GO_RRNA_METABOLIC_PROCESS		247	0.384358	1.55839	0	0.174377	1	5775	tags=43%, list=26%, signal=57%
GO_PROTEIN_LOCALIZATION_TO_MITOCHONDRION	GO_PROTEIN_LOCALIZATION_TO_MITOCHONDRION		68	0.462094	1.55742	0.00913242	0.174689	1	6474	tags=57%, list=29%, signal=80%
GO_REGULATION_OF_TRANSCRIPTION_INVOLVED_IN_G1_S_TRANSITION_OF_MITOTIC_CELL_CYCLE	GO_REGULATION_OF_TRANSCRIPTION_INVOLVED_IN_G1_S_TRANSITION_OF_MITOTIC_CELL_CYCLE		26	0.558014	1.55526	0.0276498	0.176619	1	4534	tags=50%, list=20%, signal=63%
GO_PROTEIN_SERINE_THREONINE_KINASE_INHIBITOR_ACTIVITY	GO_PROTEIN_SERINE_THREONINE_KINASE_INHIBITOR_ACTIVITY		30	0.545914	1.55423	0.0229885	0.177046	1	3522	tags=40%, list=16%, signal=47%
GO_ENERGY_COUPLED_PROTON_TRANSPORT_DOWN_ELECTROCHEMICAL_GRADIENT	GO_ENERGY_COUPLED_PROTON_TRANSPORT_DOWN_ELECTROCHEMICAL_GRADIENT		23	0.578742	1.55015	0.0242291	0.181917	1	4284	tags=65%, list=19%, signal=80%
GO_FATTY_ACID_METABOLIC_PROCESS	GO_FATTY_ACID_METABOLIC_PROCESS		287	0.38238	1.54998	0	0.181089	1	3075	tags=29%, list=14%, signal=33%
GO_TRANS_GOLGI_NETWORK_TRANSPORT_VESICLE	GO_TRANS_GOLGI_NETWORK_TRANSPORT_VESICLE		26	0.562421	1.54869	0.0322581	0.18178	1	5837	tags=62%, list=26%, signal=83%
GO_CHROMATIN_ASSEMBLY_OR_DISASSEMBLY	GO_CHROMATIN_ASSEMBLY_OR_DISASSEMBLY		168	0.400753	1.54846	0.00255102	0.181042	1	3304	tags=26%, list=15%, signal=30%
GO_INTRINSIC_COMPONENT_OF_ORGANELLE_MEMBRANE	GO_INTRINSIC_COMPONENT_OF_ORGANELLE_MEMBRANE		273	0.379918	1.54637	0	0.182972	1	3724	tags=32%, list=17%, signal=38%
GO_CLATHRIN_COATED_ENDOCYTIC_VESICLE_MEMBRANE	GO_CLATHRIN_COATED_ENDOCYTIC_VESICLE_MEMBRANE		48	0.492173	1.54345	0.0118203	0.186282	1	4112	tags=35%, list=18%, signal=43%
GO_SMALL_MOLECULE_BIOSYNTHETIC_PROCESS	GO_SMALL_MOLECULE_BIOSYNTHETIC_PROCESS		433	0.364142	1.54305	0	0.185706	1	4658	tags=39%, list=21%, signal=48%
GO_ORGANIC_HYDROXY_COMPOUND_METABOLIC_PROCESS	GO_ORGANIC_HYDROXY_COMPOUND_METABOLIC_PROCESS		474	0.360767	1.54104	0	0.187482	1	4340	tags=32%, list=19%, signal=39%
GO_MICROBODY	GO_MICROBODY		132	0.415089	1.54084	0.0023753	0.186715	1	5360	tags=43%, list=24%, signal=56%
GO_LIPOPROTEIN_BIOSYNTHETIC_PROCESS	GO_LIPOPROTEIN_BIOSYNTHETIC_PROCESS		84	0.438309	1.54061	0.00242131	0.186008	1	4339	tags=37%, list=19%, signal=46%
GO_OXIDOREDUCTASE_ACTIVITY_ACTING_ON_NAD_P_H	GO_OXIDOREDUCTASE_ACTIVITY_ACTING_ON_NAD_P_H		92	0.439856	1.54049	0.00476191	0.185141	1	4486	tags=47%, list=20%, signal=58%
GO_LOW_DENSITY_LIPOPROTEIN_PARTICLE_RECEPTOR_BINDING	GO_LOW_DENSITY_LIPOPROTEIN_PARTICLE_RECEPTOR_BINDING		16	0.614343	1.54032	0.0289256	0.184244	1	2973	tags=31%, list=13%, signal=36%
GO_PROTEASOME_COMPLEX	GO_PROTEASOME_COMPLEX		76	0.448665	1.53936	0.00950119	0.18462	1	7279	tags=61%, list=32%, signal=89%
GO_MONOCARBOXYLIC_ACID_CATABOLIC_PROCESS	GO_MONOCARBOXYLIC_ACID_CATABOLIC_PROCESS		92	0.430184	1.53839	0.00484261	0.185083	1	2303	tags=30%, list=10%, signal=34%
GO_MITOCHONDRIAL_FUSION	GO_MITOCHONDRIAL_FUSION		19	0.610858	1.53593	0.0206422	0.188122	1	3708	tags=47%, list=16%, signal=57%
GO_GPI_ANCHOR_METABOLIC_PROCESS	GO_GPI_ANCHOR_METABOLIC_PROCESS		33	0.522944	1.53495	0.027972	0.18858	1	4232	tags=58%, list=19%, signal=71%
GO_PURINE_NUCLEOSIDE_BIOSYNTHETIC_PROCESS	GO_PURINE_NUCLEOSIDE_BIOSYNTHETIC_PROCESS		84	0.434082	1.53427	0.0025	0.188657	1	4406	tags=44%, list=20%, signal=55%
GO_OXIDOREDUCTASE_ACTIVITY_ACTING_ON_A_SULFUR_GROUP_OF_DONORS	GO_OXIDOREDUCTASE_ACTIVITY_ACTING_ON_A_SULFUR_GROUP_OF_DONORS		48	0.482893	1.53224	0.00681818	0.190784	1	3667	tags=40%, list=16%, signal=47%
GO_ALCOHOL_METABOLIC_PROCESS	GO_ALCOHOL_METABOLIC_PROCESS		342	0.369948	1.53166	0	0.190573	1	4468	tags=35%, list=20%, signal=43%
GO_CYTOPLASMIC_TRANSLATION	GO_CYTOPLASMIC_TRANSLATION		38	0.512717	1.53165	0.0110132	0.189565	1	6259	tags=61%, list=28%, signal=84%
GO_BETA_AMYLOID_BINDING	GO_BETA_AMYLOID_BINDING		34	0.518132	1.53045	0.0263158	0.190553	1	3927	tags=41%, list=17%, signal=50%
GO_TRNA_SPECIFIC_RIBONUCLEASE_ACTIVITY	GO_TRNA_SPECIFIC_RIBONUCLEASE_ACTIVITY		16	0.609767	1.52954	0.0412844	0.190869	1	3964	tags=56%, list=18%, signal=68%
GO_SODIUM_ION_HOMEOSTASIS	GO_SODIUM_ION_HOMEOSTASIS		29	0.53834	1.52824	0.0367816	0.191877	1	2210	tags=28%, list=10%, signal=31%
GO_MONOCARBOXYLIC_ACID_BIOSYNTHETIC_PROCESS	GO_MONOCARBOXYLIC_ACID_BIOSYNTHETIC_PROCESS		167	0.401564	1.52735	0	0.192291	1	3945	tags=37%, list=18%, signal=45%
GO_NCRNA_PROCESSING	GO_NCRNA_PROCESSING		375	0.36816	1.52734	0	0.1913	1	5842	tags=43%, list=26%, signal=57%
GO_TRANSFERASE_ACTIVITY_TRANSFERRING_ALKYL_OR_ARYL_OTHER_THAN_METHYL_GROUPS	GO_TRANSFERASE_ACTIVITY_TRANSFERRING_ALKYL_OR_ARYL_OTHER_THAN_METHYL_GROUPS		60	0.467498	1.52669	0.0182232	0.191241	1	5677	tags=45%, list=25%, signal=60%
GO_AMIDE_BINDING	GO_AMIDE_BINDING		265	0.374001	1.52666	0	0.190314	1	3097	tags=27%, list=14%, signal=31%
GO_POSITIVE_REGULATION_OF_GENE_EXPRESSION_EPIGENETIC	GO_POSITIVE_REGULATION_OF_GENE_EXPRESSION_EPIGENETIC		77	0.446796	1.52648	0.0166667	0.189691	1	4392	tags=40%, list=20%, signal=50%
GO_NEGATIVE_REGULATION_OF_INTRINSIC_APOPTOTIC_SIGNALING_PATHWAY_BY_P53_CLASS_MEDIATOR	GO_NEGATIVE_REGULATION_OF_INTRINSIC_APOPTOTIC_SIGNALING_PATHWAY_BY_P53_CLASS_MEDIATOR		18	0.588832	1.52585	0.0400943	0.189617	1	5368	tags=61%, list=24%, signal=80%
GO_GOLGI_ASSOCIATED_VESICLE_MEMBRANE	GO_GOLGI_ASSOCIATED_VESICLE_MEMBRANE		47	0.486922	1.52491	0.0218818	0.189906	1	6148	tags=55%, list=27%, signal=76%
GO_PIGMENT_METABOLIC_PROCESS	GO_PIGMENT_METABOLIC_PROCESS		57	0.472871	1.52217	0.0174129	0.192966	1	4406	tags=46%, list=20%, signal=57%
GO_NUCLEOSIDE_BISPHOSPHATE_METABOLIC_PROCESS	GO_NUCLEOSIDE_BISPHOSPHATE_METABOLIC_PROCESS		36	0.500335	1.5148	0.020316	0.202318	1	2288	tags=31%, list=10%, signal=34%
GO_ORGANELLE_ENVELOPE_LUMEN	GO_ORGANELLE_ENVELOPE_LUMEN		80	0.432082	1.51368	0.00947867	0.203028	1	5149	tags=50%, list=23%, signal=65%
GO_FAT_SOLUBLE_VITAMIN_METABOLIC_PROCESS	GO_FAT_SOLUBLE_VITAMIN_METABOLIC_PROCESS		32	0.525469	1.51296	0.0266667	0.203247	1	3225	tags=31%, list=14%, signal=36%
GO_QUINONE_METABOLIC_PROCESS	GO_QUINONE_METABOLIC_PROCESS		29	0.536039	1.51051	0.0374449	0.20625	1	4129	tags=52%, list=18%, signal=63%
GO_RIBOSOME_BIOGENESIS	GO_RIBOSOME_BIOGENESIS		296	0.368538	1.50991	0	0.206161	1	5409	tags=38%, list=24%, signal=50%
GO_CELLULAR_KETONE_METABOLIC_PROCESS	GO_CELLULAR_KETONE_METABOLIC_PROCESS		67	0.453675	1.50464	0.0206897	0.213968	1	4334	tags=40%, list=19%, signal=50%
GO_GLYCOSYL_COMPOUND_BIOSYNTHETIC_PROCESS	GO_GLYCOSYL_COMPOUND_BIOSYNTHETIC_PROCESS		114	0.408933	1.50212	0	0.217222	1	4784	tags=42%, list=21%, signal=53%
GO_DISRUPTION_OF_CELLS_OF_OTHER_ORGANISM	GO_DISRUPTION_OF_CELLS_OF_OTHER_ORGANISM		25	0.55468	1.50164	0.0399113	0.216883	1	850	tags=12%, list=4%, signal=12%
GO_DNA_PACKAGING	GO_DNA_PACKAGING		184	0.390037	1.50004	0	0.218548	1	2982	tags=24%, list=13%, signal=27%
GO_ENDORIBONUCLEASE_ACTIVITY_PRODUCING_5_PHOSPHOMONOESTERS	GO_ENDORIBONUCLEASE_ACTIVITY_PRODUCING_5_PHOSPHOMONOESTERS		26	0.544178	1.49982	0.0309051	0.217925	1	3964	tags=35%, list=18%, signal=42%
GO_FATTY_ACID_CATABOLIC_PROCESS	GO_FATTY_ACID_CATABOLIC_PROCESS		70	0.440048	1.49561	0.0116822	0.224033	1	3075	tags=36%, list=14%, signal=41%
GO_ERROR_FREE_TRANSLESION_SYNTHESIS	GO_ERROR_FREE_TRANSLESION_SYNTHESIS		18	0.576893	1.49309	0.0431655	0.227407	1	3559	tags=39%, list=16%, signal=46%
GO_ERAD_PATHWAY	GO_ERAD_PATHWAY		70	0.439406	1.49256	0.0145278	0.227192	1	6008	tags=54%, list=27%, signal=74%
GO_ELECTRON_CARRIER_ACTIVITY	GO_ELECTRON_CARRIER_ACTIVITY		109	0.41025	1.49055	0.00717703	0.229686	1	4593	tags=46%, list=20%, signal=57%
GO_RESPONSE_TO_TESTOSTERONE	GO_RESPONSE_TO_TESTOSTERONE		37	0.50198	1.48762	0.0241228	0.232691	1	3663	tags=41%, list=16%, signal=48%
GO_NEGATIVE_REGULATION_OF_KIDNEY_DEVELOPMENT	GO_NEGATIVE_REGULATION_OF_KIDNEY_DEVELOPMENT		17	0.592903	1.48749	0.0465116	0.23184	1	533	tags=24%, list=2%, signal=24%
GO_RIBOSOMAL_LARGE_SUBUNIT_ASSEMBLY	GO_RIBOSOMAL_LARGE_SUBUNIT_ASSEMBLY		22	0.565058	1.48741	0.034632	0.230899	1	4981	tags=50%, list=22%, signal=64%
GO_CELLULAR_CARBOHYDRATE_METABOLIC_PROCESS	GO_CELLULAR_CARBOHYDRATE_METABOLIC_PROCESS		140	0.390838	1.48658	0	0.231258	1	4596	tags=35%, list=20%, signal=44%
GO_ANCHORED_COMPONENT_OF_EXTERNAL_SIDE_OF_PLASMA_MEMBRANE	GO_ANCHORED_COMPONENT_OF_EXTERNAL_SIDE_OF_PLASMA_MEMBRANE		20	0.561849	1.48629	0.0469799	0.230662	1	1629	tags=25%, list=7%, signal=27%
GO_REGULATION_OF_CLATHRIN_MEDIATED_ENDOCYTOSIS	GO_REGULATION_OF_CLATHRIN_MEDIATED_ENDOCYTOSIS		16	0.607143	1.48456	0.0488889	0.232675	1	4239	tags=63%, list=19%, signal=77%
GO_POSITIVE_REGULATION_OF_T_CELL_MEDIATED_IMMUNITY	GO_POSITIVE_REGULATION_OF_T_CELL_MEDIATED_IMMUNITY		32	0.508276	1.48094	0.0354767	0.238272	1	3016	tags=31%, list=13%, signal=36%
GO_MICROBODY_LUMEN	GO_MICROBODY_LUMEN		44	0.47471	1.47913	0.0215311	0.239165	1	5247	tags=39%, list=23%, signal=50%
GO_PIGMENT_BIOSYNTHETIC_PROCESS	GO_PIGMENT_BIOSYNTHETIC_PROCESS		47	0.473806	1.47847	0.0253456	0.239357	1	4406	tags=47%, list=20%, signal=58%
GO_PRIMARY_ALCOHOL_METABOLIC_PROCESS	GO_PRIMARY_ALCOHOL_METABOLIC_PROCESS		46	0.466134	1.47776	0.0214797	0.239456	1	2475	tags=26%, list=11%, signal=29%
GO_METHIONINE_METABOLIC_PROCESS	GO_METHIONINE_METABOLIC_PROCESS		18	0.587442	1.47741	0.0419287	0.239042	1	4529	tags=50%, list=20%, signal=63%
GO_REGULATION_OF_CHOLESTEROL_METABOLIC_PROCESS	GO_REGULATION_OF_CHOLESTEROL_METABOLIC_PROCESS		22	0.561362	1.47649	0.0384615	0.23962	1	5321	tags=55%, list=24%, signal=71%
GO_PHAGOSOME_MATURATION	GO_PHAGOSOME_MATURATION		36	0.499233	1.47567	0.0327869	0.240066	1	5172	tags=56%, list=23%, signal=72%
GO_DNA_STRAND_ELONGATION_INVOLVED_IN_DNA_REPLICATION	GO_DNA_STRAND_ELONGATION_INVOLVED_IN_DNA_REPLICATION		25	0.528822	1.47475	0.0324074	0.240561	1	5362	tags=56%, list=24%, signal=73%
GO_INTRA_GOLGI_VESICLE_MEDIATED_TRANSPORT	GO_INTRA_GOLGI_VESICLE_MEDIATED_TRANSPORT		44	0.473953	1.4733	0.0357143	0.242061	1	5924	tags=41%, list=26%, signal=55%
GO_CLATHRIN_VESICLE_COAT	GO_CLATHRIN_VESICLE_COAT		22	0.554222	1.47254	0.0406852	0.242374	1	5837	tags=59%, list=26%, signal=80%
GO_ACETYL_COA_METABOLIC_PROCESS	GO_ACETYL_COA_METABOLIC_PROCESS		26	0.526517	1.47173	0.0474041	0.242846	1	6789	tags=69%, list=30%, signal=99%
GO_NEGATIVE_REGULATION_OF_LYMPHOCYTE_MEDIATED_IMMUNITY	GO_NEGATIVE_REGULATION_OF_LYMPHOCYTE_MEDIATED_IMMUNITY		35	0.503071	1.46751	0.034188	0.249353	1	2963	tags=26%, list=13%, signal=30%
GO_DICARBOXYLIC_ACID_METABOLIC_PROCESS	GO_DICARBOXYLIC_ACID_METABOLIC_PROCESS		97	0.409588	1.46676	0.00970874	0.249505	1	5245	tags=41%, list=23%, signal=54%
GO_LIPID_CATABOLIC_PROCESS	GO_LIPID_CATABOLIC_PROCESS		242	0.362486	1.46619	0.00257732	0.249454	1	4551	tags=32%, list=20%, signal=40%
GO_ASPARTATE_FAMILY_AMINO_ACID_METABOLIC_PROCESS	GO_ASPARTATE_FAMILY_AMINO_ACID_METABOLIC_PROCESS		54	0.461603	1.46562	0.018018	0.249367	1	4529	tags=43%, list=20%, signal=53%
PDX1_A/X_ALL_GENES_DOWN_NAME	GS<br> follow link to MSigDB	GS DETAILS	SIZE	ES	NES	NOM p-val	FDR q-val	FWER p-val	RANK AT MAX	LEADING EDGE
GO_EXTRACELLULAR_MATRIX_STRUCTURAL_CONSTITUENT	GO_EXTRACELLULAR_MATRIX_STRUCTURAL_CONSTITUENT	Details ...	73	-0.651375	-2.14977	0	0.00198712	0.002	3661	tags=51%, list=16%, signal=60%
GO_REGULATION_OF_CARDIAC_MUSCLE_CELL_PROLIFERATION	GO_REGULATION_OF_CARDIAC_MUSCLE_CELL_PROLIFERATION	Details ...	29	-0.743941	-2.04842	0	0.00694477	0.014	3994	tags=66%, list=18%, signal=80%
GO_EPITHELIAL_CELL_FATE_COMMITMENT	GO_EPITHELIAL_CELL_FATE_COMMITMENT	Details ...	15	-0.873015	-2.04008	0	0.00662033	0.02	1922	tags=53%, list=9%, signal=58%
GO_POSITIVE_REGULATION_OF_CARDIAC_MUSCLE_CELL_PROLIFERATION	GO_POSITIVE_REGULATION_OF_CARDIAC_MUSCLE_CELL_PROLIFERATION	Details ...	19	-0.769516	-1.92957	0	0.0493562	0.18	3098	tags=68%, list=14%, signal=79%
GO_REGULATION_OF_HEART_GROWTH	GO_REGULATION_OF_HEART_GROWTH	Details ...	42	-0.6442	-1.92789	0	0.0406732	0.185	3173	tags=48%, list=14%, signal=55%
GO_REGULATION_OF_SYNAPSE_ASSEMBLY	GO_REGULATION_OF_SYNAPSE_ASSEMBLY	Details ...	77	-0.581846	-1.92422	0	0.0357111	0.195	3360	tags=38%, list=15%, signal=44%
GO_BASEMENT_MEMBRANE	GO_BASEMENT_MEMBRANE	Details ...	88	-0.56456	-1.90958	0	0.0409607	0.254	1742	tags=36%, list=8%, signal=39%
GO_EXTRACELLULAR_MATRIX_COMPONENT	GO_EXTRACELLULAR_MATRIX_COMPONENT	Details ...	118	-0.544915	-1.90393	0	0.0400538	0.278	1742	tags=35%, list=8%, signal=37%
GO_CILIUM_MOVEMENT	GO_CILIUM_MOVEMENT	Details ...	35	-0.668142	-1.89054	0	0.0453973	0.341	4107	tags=49%, list=18%, signal=59%
GO_REGULATION_OF_SYNAPSE_ORGANIZATION	GO_REGULATION_OF_SYNAPSE_ORGANIZATION	Details ...	111	-0.535258	-1.87196	0	0.0572219	0.444	3360	tags=36%, list=15%, signal=42%
GO_REGULATION_OF_MUSCLE_TISSUE_DEVELOPMENT	GO_REGULATION_OF_MUSCLE_TISSUE_DEVELOPMENT	Details ...	102	-0.537925	-1.86935	0	0.0542694	0.458	3173	tags=37%, list=14%, signal=43%
GO_GABA_RECEPTOR_COMPLEX	GO_GABA_RECEPTOR_COMPLEX	Details ...	18	-0.756233	-1.84621	0	0.0732664	0.601	4846	tags=44%, list=22%, signal=57%
GO_CENTRAL_NERVOUS_SYSTEM_PROJECTION_NEURON_AXONOGENESIS	GO_CENTRAL_NERVOUS_SYSTEM_PROJECTION_NEURON_AXONOGENESIS	Details ...	22	-0.710836	-1.84288	0	0.072123	0.623	3482	tags=50%, list=15%, signal=59%
GO_DENDRITIC_SPINE_DEVELOPMENT	GO_DENDRITIC_SPINE_DEVELOPMENT	Details ...	19	-0.724125	-1.83295	0.00182482	0.0788684	0.684	636	tags=37%, list=3%, signal=38%
GO_GROWTH_FACTOR_BINDING	GO_GROWTH_FACTOR_BINDING	Details ...	120	-0.523701	-1.82653	0	0.0808102	0.723	4233	tags=41%, list=19%, signal=50%
GO_CELL_CHEMOTAXIS	GO_CELL_CHEMOTAXIS	Details ...	157	-0.490158	-1.81214	0	0.0942083	0.794	5552	tags=44%, list=25%, signal=58%
GO_RETINA_MORPHOGENESIS_IN_CAMERA_TYPE_EYE	GO_RETINA_MORPHOGENESIS_IN_CAMERA_TYPE_EYE	Details ...	45	-0.594982	-1.80477	0	0.0976961	0.825	3234	tags=42%, list=14%, signal=49%
GO_POSITIVE_REGULATION_OF_SYNAPSE_ASSEMBLY	GO_POSITIVE_REGULATION_OF_SYNAPSE_ASSEMBLY	Details ...	60	-0.564229	-1.79564	0	0.105237	0.859	3186	tags=33%, list=14%, signal=39%
GO_POSITIVE_REGULATION_OF_HEART_GROWTH	GO_POSITIVE_REGULATION_OF_HEART_GROWTH	Details ...	27	-0.661067	-1.78301	0	0.120837	0.904	3098	tags=56%, list=14%, signal=64%
GO_REGULATION_OF_ENDOTHELIAL_CELL_CHEMOTAXIS	GO_REGULATION_OF_ENDOTHELIAL_CELL_CHEMOTAXIS	Details ...	17	-0.738845	-1.77839	0.00184162	0.12078	0.912	2084	tags=41%, list=9%, signal=45%
GO_CENTRAL_NERVOUS_SYSTEM_NEURON_AXONOGENESIS	GO_CENTRAL_NERVOUS_SYSTEM_NEURON_AXONOGENESIS		27	-0.65517	-1.77701	0.0018622	0.117338	0.916	3482	tags=41%, list=15%, signal=48%
GO_REGULATION_OF_CARDIAC_MUSCLE_TISSUE_DEVELOPMENT	GO_REGULATION_OF_CARDIAC_MUSCLE_TISSUE_DEVELOPMENT		48	-0.579807	-1.77492	0	0.115701	0.924	3173	tags=42%, list=14%, signal=48%
GO_REGULATION_OF_ENDOCRINE_PROCESS	GO_REGULATION_OF_ENDOCRINE_PROCESS		47	-0.570497	-1.77434	0.00174216	0.111447	0.927	3677	tags=36%, list=16%, signal=43%
GO_EXTRACELLULAR_STRUCTURE_ORGANIZATION	GO_EXTRACELLULAR_STRUCTURE_ORGANIZATION		298	-0.4521	-1.77429	0	0.106885	0.927	3772	tags=36%, list=17%, signal=43%
GO_SYNAPSE_ORGANIZATION	GO_SYNAPSE_ORGANIZATION		142	-0.486443	-1.77048	0	0.107601	0.932	3078	tags=34%, list=14%, signal=39%
GO_DENDRITE_DEVELOPMENT	GO_DENDRITE_DEVELOPMENT		78	-0.53398	-1.76615	0	0.110206	0.942	3911	tags=41%, list=17%, signal=49%
GO_T_CELL_DIFFERENTIATION_INVOLVED_IN_IMMUNE_RESPONSE	GO_T_CELL_DIFFERENTIATION_INVOLVED_IN_IMMUNE_RESPONSE		29	-0.64032	-1.75477	0.0035461	0.122782	0.964	1675	tags=24%, list=7%, signal=26%
GO_ACETYLGALACTOSAMINYLTRANSFERASE_ACTIVITY	GO_ACETYLGALACTOSAMINYLTRANSFERASE_ACTIVITY		32	-0.617855	-1.74304	0.00172712	0.137323	0.979	2641	tags=34%, list=12%, signal=39%
GO_FIBRONECTIN_BINDING	GO_FIBRONECTIN_BINDING		28	-0.632334	-1.73089	0	0.154974	0.99	2626	tags=36%, list=12%, signal=40%
GO_VENTRICULAR_CARDIAC_MUSCLE_CELL_DIFFERENTIATION	GO_VENTRICULAR_CARDIAC_MUSCLE_CELL_DIFFERENTIATION		19	-0.703202	-1.73062	0.00559702	0.150138	0.991	2839	tags=47%, list=13%, signal=54%
GO_NEURON_PROJECTION_MORPHOGENESIS	GO_NEURON_PROJECTION_MORPHOGENESIS		394	-0.429128	-1.72221	0	0.162867	0.994	3590	tags=31%, list=16%, signal=37%
GO_SEMAPHORIN_PLEXIN_SIGNALING_PATHWAY	GO_SEMAPHORIN_PLEXIN_SIGNALING_PATHWAY		36	-0.597608	-1.72034	0.00358423	0.161548	0.994	2009	tags=42%, list=9%, signal=46%
GO_POSITIVE_REGULATION_OF_SMOOTH_MUSCLE_CELL_MIGRATION	GO_POSITIVE_REGULATION_OF_SMOOTH_MUSCLE_CELL_MIGRATION		30	-0.622279	-1.71934	0.003861	0.158245	0.994	3960	tags=50%, list=18%, signal=61%
GO_CELL_MORPHOGENESIS_INVOLVED_IN_NEURON_DIFFERENTIATION	GO_CELL_MORPHOGENESIS_INVOLVED_IN_NEURON_DIFFERENTIATION		360	-0.428362	-1.71638	0	0.158837	0.994	3529	tags=31%, list=16%, signal=37%
GO_REGULATION_OF_CHEMOTAXIS	GO_REGULATION_OF_CHEMOTAXIS		176	-0.461897	-1.71392	0	0.159507	0.994	3482	tags=32%, list=15%, signal=38%
GO_POSITIVE_REGULATION_OF_LEUKOCYTE_APOPTOTIC_PROCESS	GO_POSITIVE_REGULATION_OF_LEUKOCYTE_APOPTOTIC_PROCESS		28	-0.620115	-1.70617	0.00365631	0.170739	0.996	2129	tags=32%, list=9%, signal=35%
GO_COCHLEA_DEVELOPMENT	GO_COCHLEA_DEVELOPMENT		39	-0.590237	-1.70549	0	0.167732	0.996	4174	tags=46%, list=19%, signal=57%
GO_MUSCLE_CELL_DIFFERENTIATION	GO_MUSCLE_CELL_DIFFERENTIATION		237	-0.443866	-1.70487	0	0.16423	0.996	3439	tags=30%, list=15%, signal=35%
GO_PROTEIN_COMPLEX_INVOLVED_IN_CELL_ADHESION	GO_PROTEIN_COMPLEX_INVOLVED_IN_CELL_ADHESION		30	-0.611458	-1.70368	0.00175439	0.163018	0.998	3772	tags=47%, list=17%, signal=56%
GO_REGULATION_OF_MYOTUBE_DIFFERENTIATION	GO_REGULATION_OF_MYOTUBE_DIFFERENTIATION		55	-0.538496	-1.70341	0	0.159511	0.998	4365	tags=36%, list=19%, signal=45%
GO_FIBRINOLYSIS	GO_FIBRINOLYSIS		21	-0.655725	-1.70243	0.0127505	0.157427	0.998	2406	tags=38%, list=11%, signal=43%
GO_PROTEINACEOUS_EXTRACELLULAR_MATRIX	GO_PROTEINACEOUS_EXTRACELLULAR_MATRIX		343	-0.427935	-1.69914	0	0.160463	0.998	1909	tags=26%, list=8%, signal=28%
GO_NEGATIVE_REGULATION_OF_CYTOKINE_SECRETION	GO_NEGATIVE_REGULATION_OF_CYTOKINE_SECRETION		44	-0.56746	-1.69192	0.00180505	0.170237	0.999	5874	tags=50%, list=26%, signal=68%
GO_REGULATION_OF_SYNAPSE_STRUCTURE_OR_ACTIVITY	GO_REGULATION_OF_SYNAPSE_STRUCTURE_OR_ACTIVITY		230	-0.439522	-1.69075	0	0.168619	0.999	3434	tags=31%, list=15%, signal=36%
GO_RESPONSE_TO_GONADOTROPIN	GO_RESPONSE_TO_GONADOTROPIN		28	-0.615663	-1.68948	0.003663	0.167776	0.999	3545	tags=36%, list=16%, signal=42%
GO_MUSCLE_STRUCTURE_DEVELOPMENT	GO_MUSCLE_STRUCTURE_DEVELOPMENT		427	-0.419087	-1.68936	0	0.164539	0.999	3439	tags=29%, list=15%, signal=34%
GO_SPROUTING_ANGIOGENESIS	GO_SPROUTING_ANGIOGENESIS		45	-0.559484	-1.68699	0	0.165272	0.999	3637	tags=44%, list=16%, signal=53%
GO_ENDODERM_FORMATION	GO_ENDODERM_FORMATION		48	-0.555435	-1.68552	0	0.16453	0.999	5026	tags=52%, list=22%, signal=67%
GO_NEURON_MIGRATION	GO_NEURON_MIGRATION		109	-0.480786	-1.68437	0	0.163533	0.999	3098	tags=35%, list=14%, signal=40%
GO_ACTININ_BINDING	GO_ACTININ_BINDING		29	-0.598146	-1.67465	0.00352734	0.179969	1	3819	tags=31%, list=17%, signal=37%
GO_MAIN_AXON	GO_MAIN_AXON		56	-0.531867	-1.67331	0.00343053	0.179181	1	2372	tags=34%, list=11%, signal=38%
GO_EXTRACELLULAR_MATRIX	GO_EXTRACELLULAR_MATRIX		411	-0.4187	-1.6705	0	0.181261	1	1909	tags=24%, list=8%, signal=26%
GO_DENDRITIC_SPINE_ORGANIZATION	GO_DENDRITIC_SPINE_ORGANIZATION		17	-0.690413	-1.66924	0.00571429	0.180527	1	1454	tags=41%, list=6%, signal=44%
GO_BASAL_LAMINA	GO_BASAL_LAMINA		18	-0.667748	-1.66676	0.00363636	0.182535	1	3661	tags=56%, list=16%, signal=66%
GO_MUSCLE_ORGAN_DEVELOPMENT	GO_MUSCLE_ORGAN_DEVELOPMENT		272	-0.426821	-1.66479	0	0.183048	1	3439	tags=29%, list=15%, signal=33%
GO_POSITIVE_REGULATION_OF_ORGAN_GROWTH	GO_POSITIVE_REGULATION_OF_ORGAN_GROWTH		38	-0.569786	-1.66109	0.00919118	0.187734	1	3098	tags=45%, list=14%, signal=52%
GO_MUSCLE_ORGAN_MORPHOGENESIS	GO_MUSCLE_ORGAN_MORPHOGENESIS		69	-0.505673	-1.65883	0.00342466	0.189375	1	3210	tags=30%, list=14%, signal=35%
GO_STEROID_HORMONE_RECEPTOR_ACTIVITY	GO_STEROID_HORMONE_RECEPTOR_ACTIVITY		59	-0.51925	-1.65875	0.0017094	0.18635	1	3156	tags=37%, list=14%, signal=43%
GO_MYOFILAMENT	GO_MYOFILAMENT		24	-0.626873	-1.65797	0.00511073	0.185021	1	5099	tags=54%, list=23%, signal=70%
GO_OTIC_VESICLE_DEVELOPMENT	GO_OTIC_VESICLE_DEVELOPMENT		15	-0.703583	-1.65703	0.00763359	0.18387	1	3647	tags=53%, list=16%, signal=64%
GO_CEREBELLAR_CORTEX_MORPHOGENESIS	GO_CEREBELLAR_CORTEX_MORPHOGENESIS		30	-0.599794	-1.65645	0.0127505	0.181991	1	3430	tags=43%, list=15%, signal=51%
GO_INSULIN_LIKE_GROWTH_FACTOR_BINDING	GO_INSULIN_LIKE_GROWTH_FACTOR_BINDING		25	-0.611482	-1.65582	0.00739372	0.18033	1	2950	tags=40%, list=13%, signal=46%
GO_AORTA_MORPHOGENESIS	GO_AORTA_MORPHOGENESIS		21	-0.645544	-1.65486	0.00358423	0.179388	1	3820	tags=52%, list=17%, signal=63%
GO_RECEPTOR_CLUSTERING	GO_RECEPTOR_CLUSTERING		41	-0.555808	-1.65453	0.00711744	0.177358	1	3877	tags=49%, list=17%, signal=59%
GO_CELLULAR_EXTRAVASATION	GO_CELLULAR_EXTRAVASATION		25	-0.626758	-1.65453	0.012939	0.174661	1	197	tags=20%, list=1%, signal=20%
GO_ALPHA_ACTININ_BINDING	GO_ALPHA_ACTININ_BINDING		21	-0.638185	-1.65365	0.0192308	0.17374	1	3819	tags=33%, list=17%, signal=40%
GO_POSITIVE_REGULATION_OF_MUSCLE_TISSUE_DEVELOPMENT	GO_POSITIVE_REGULATION_OF_MUSCLE_TISSUE_DEVELOPMENT		56	-0.523103	-1.65273	0.00524476	0.172717	1	3098	tags=39%, list=14%, signal=45%
GO_CARDIAC_RIGHT_VENTRICLE_MORPHOGENESIS	GO_CARDIAC_RIGHT_VENTRICLE_MORPHOGENESIS		16	-0.686717	-1.65143	0.012844	0.17264	1	3098	tags=56%, list=14%, signal=65%
GO_SIALYLATION	GO_SIALYLATION		21	-0.644167	-1.64914	0.00365631	0.174674	1	2054	tags=38%, list=9%, signal=42%
GO_PLATELET_DENSE_GRANULE	GO_PLATELET_DENSE_GRANULE		20	-0.643412	-1.64658	0.00754717	0.176923	1	1059	tags=25%, list=5%, signal=26%
GO_REGULATION_OF_ORGAN_GROWTH	GO_REGULATION_OF_ORGAN_GROWTH		73	-0.507387	-1.64622	0	0.17517	1	3210	tags=36%, list=14%, signal=41%
GO_INTRASPECIES_INTERACTION_BETWEEN_ORGANISMS	GO_INTRASPECIES_INTERACTION_BETWEEN_ORGANISMS		45	-0.541612	-1.64528	0.00541516	0.174722	1	3550	tags=36%, list=16%, signal=42%
GO_EPIDERMIS_MORPHOGENESIS	GO_EPIDERMIS_MORPHOGENESIS		29	-0.600201	-1.64393	0.0122807	0.17491	1	1589	tags=34%, list=7%, signal=37%
GO_POSITIVE_REGULATION_OF_BLOOD_CIRCULATION	GO_POSITIVE_REGULATION_OF_BLOOD_CIRCULATION		93	-0.484274	-1.6415	0	0.177283	1	4424	tags=41%, list=20%, signal=51%
GO_REGULATION_OF_SMOOTH_MUSCLE_CELL_MIGRATION	GO_REGULATION_OF_SMOOTH_MUSCLE_CELL_MIGRATION		49	-0.539787	-1.63987	0.00352113	0.178342	1	3960	tags=47%, list=18%, signal=57%
GO_HOMOPHILIC_CELL_ADHESION_VIA_PLASMA_MEMBRANE_ADHESION_MOLECULES	GO_HOMOPHILIC_CELL_ADHESION_VIA_PLASMA_MEMBRANE_ADHESION_MOLECULES		117	-0.464206	-1.63934	0	0.177156	1	3788	tags=38%, list=17%, signal=45%
GO_PROTEIN_LOCALIZATION_TO_SYNAPSE	GO_PROTEIN_LOCALIZATION_TO_SYNAPSE		16	-0.693392	-1.63765	0.0093985	0.178266	1	2972	tags=50%, list=13%, signal=58%
GO_GAMMA_AMINOBUTYRIC_ACID_SIGNALING_PATHWAY	GO_GAMMA_AMINOBUTYRIC_ACID_SIGNALING_PATHWAY		22	-0.639504	-1.63656	0.0217786	0.177937	1	5749	tags=45%, list=26%, signal=61%
GO_POSITIVE_REGULATION_OF_CARDIAC_MUSCLE_TISSUE_DEVELOPMENT	GO_POSITIVE_REGULATION_OF_CARDIAC_MUSCLE_TISSUE_DEVELOPMENT		29	-0.588279	-1.63649	0.00696864	0.175785	1	3098	tags=48%, list=14%, signal=56%
GO_MICROTUBULE_BUNDLE_FORMATION	GO_MICROTUBULE_BUNDLE_FORMATION		69	-0.503442	-1.63645	0.00176991	0.17365	1	4429	tags=39%, list=20%, signal=49%
GO_REGULATION_OF_MUSCLE_CELL_DIFFERENTIATION	GO_REGULATION_OF_MUSCLE_CELL_DIFFERENTIATION		151	-0.446875	-1.6349	0	0.17415	1	3156	tags=26%, list=14%, signal=31%
GO_CHEMOKINE_ACTIVITY	GO_CHEMOKINE_ACTIVITY		45	-0.544037	-1.63372	0	0.174277	1	5844	tags=40%, list=26%, signal=54%
GO_DETECTION_OF_MECHANICAL_STIMULUS	GO_DETECTION_OF_MECHANICAL_STIMULUS		41	-0.547703	-1.62991	0.00892857	0.179389	1	3907	tags=44%, list=17%, signal=53%
GO_ARTERY_MORPHOGENESIS	GO_ARTERY_MORPHOGENESIS		50	-0.521789	-1.62848	0.00352113	0.179601	1	4572	tags=50%, list=20%, signal=63%
GO_DETECTION_OF_MECHANICAL_STIMULUS_INVOLVED_IN_SENSORY_PERCEPTION	GO_DETECTION_OF_MECHANICAL_STIMULUS_INVOLVED_IN_SENSORY_PERCEPTION		24	-0.629915	-1.62469	0.00519931	0.184307	1	3907	tags=58%, list=17%, signal=71%
GO_TAXIS	GO_TAXIS		450	-0.398532	-1.6205	0	0.190286	1	3482	tags=28%, list=15%, signal=32%
GO_SYNAPTIC_MEMBRANE	GO_SYNAPTIC_MEMBRANE		257	-0.420107	-1.61822	0	0.192794	1	4437	tags=33%, list=20%, signal=41%
GO_NEURON_PROJECTION_GUIDANCE	GO_NEURON_PROJECTION_GUIDANCE		199	-0.429669	-1.61796	0	0.191042	1	3482	tags=32%, list=15%, signal=38%
GO_INTEGRIN_MEDIATED_SIGNALING_PATHWAY	GO_INTEGRIN_MEDIATED_SIGNALING_PATHWAY		80	-0.478039	-1.61736	0.00172117	0.190009	1	4973	tags=41%, list=22%, signal=53%
GO_LEUKOCYTE_CHEMOTAXIS	GO_LEUKOCYTE_CHEMOTAXIS		113	-0.459403	-1.61286	0.00174825	0.197019	1	5874	tags=42%, list=26%, signal=56%
GO_POSTSYNAPSE	GO_POSTSYNAPSE		371	-0.402867	-1.61246	0	0.195777	1	3186	tags=25%, list=14%, signal=29%
GO_REGULATION_OF_POSTSYNAPTIC_MEMBRANE_POTENTIAL	GO_REGULATION_OF_POSTSYNAPTIC_MEMBRANE_POTENTIAL		55	-0.51998	-1.60982	0.00182149	0.199429	1	2730	tags=31%, list=12%, signal=35%
GO_POSITIVE_REGULATION_OF_VASODILATION	GO_POSITIVE_REGULATION_OF_VASODILATION		32	-0.57355	-1.60537	0.00922509	0.206424	1	4223	tags=44%, list=19%, signal=54%
GO_COLUMNAR_CUBOIDAL_EPITHELIAL_CELL_DIFFERENTIATION	GO_COLUMNAR_CUBOIDAL_EPITHELIAL_CELL_DIFFERENTIATION		109	-0.461501	-1.60533	0	0.204301	1	3734	tags=38%, list=17%, signal=45%
GO_NEGATIVE_REGULATION_OF_CHEMOTAXIS	GO_NEGATIVE_REGULATION_OF_CHEMOTAXIS		49	-0.529264	-1.6052	0.00524476	0.20239	1	2480	tags=33%, list=11%, signal=37%
GO_BLOOD_VESSEL_MORPHOGENESIS	GO_BLOOD_VESSEL_MORPHOGENESIS		358	-0.403615	-1.60515	0	0.200436	1	3841	tags=33%, list=17%, signal=39%
GO_BODY_MORPHOGENESIS	GO_BODY_MORPHOGENESIS		44	-0.540168	-1.60499	0.00536673	0.198635	1	3663	tags=45%, list=16%, signal=54%
GO_EXCITATORY_SYNAPSE	GO_EXCITATORY_SYNAPSE		195	-0.429726	-1.60373	0	0.198935	1	4374	tags=35%, list=19%, signal=43%
GO_STRIATED_MUSCLE_CELL_DIFFERENTIATION	GO_STRIATED_MUSCLE_CELL_DIFFERENTIATION		173	-0.43649	-1.60351	0	0.197436	1	3439	tags=31%, list=15%, signal=36%
GO_RESPONSE_TO_MECHANICAL_STIMULUS	GO_RESPONSE_TO_MECHANICAL_STIMULUS		205	-0.42092	-1.60179	0	0.198553	1	3934	tags=31%, list=17%, signal=37%
GO_RECEPTOR_COMPLEX	GO_RECEPTOR_COMPLEX		324	-0.404819	-1.6013	0	0.197615	1	5037	tags=36%, list=22%, signal=45%
GO_POSITIVE_REGULATION_OF_NEUROLOGICAL_SYSTEM_PROCESS	GO_POSITIVE_REGULATION_OF_NEUROLOGICAL_SYSTEM_PROCESS		23	-0.606004	-1.60128	0.0182149	0.195697	1	2153	tags=30%, list=10%, signal=34%
GO_MATURE_B_CELL_DIFFERENTIATION	GO_MATURE_B_CELL_DIFFERENTIATION		15	-0.672923	-1.59787	0.0207939	0.200719	1	3488	tags=53%, list=15%, signal=63%
GO_PHOSPHOLIPID_TRANSLOCATING_ATPASE_ACTIVITY	GO_PHOSPHOLIPID_TRANSLOCATING_ATPASE_ACTIVITY		16	-0.673378	-1.59557	0.0223577	0.203037	1	4884	tags=69%, list=22%, signal=88%
GO_POSITIVE_REGULATION_OF_ACUTE_INFLAMMATORY_RESPONSE	GO_POSITIVE_REGULATION_OF_ACUTE_INFLAMMATORY_RESPONSE		28	-0.580921	-1.59525	0.0141844	0.201972	1	5463	tags=46%, list=24%, signal=61%
GO_POSITIVE_REGULATION_OF_MACROPHAGE_DERIVED_FOAM_CELL_DIFFERENTIATION	GO_POSITIVE_REGULATION_OF_MACROPHAGE_DERIVED_FOAM_CELL_DIFFERENTIATION		15	-0.691743	-1.59472	0.0111732	0.201237	1	4772	tags=47%, list=21%, signal=59%
GO_NEGATIVE_REGULATION_OF_STAT_CASCADE	GO_NEGATIVE_REGULATION_OF_STAT_CASCADE		43	-0.533707	-1.59433	0.00365631	0.200068	1	3689	tags=37%, list=16%, signal=44%
GO_POSITIVE_REGULATION_OF_VASCULATURE_DEVELOPMENT	GO_POSITIVE_REGULATION_OF_VASCULATURE_DEVELOPMENT		131	-0.439443	-1.59271	0.00323102	0.201472	1	4573	tags=40%, list=20%, signal=50%
GO_EYE_MORPHOGENESIS	GO_EYE_MORPHOGENESIS		136	-0.44306	-1.59264	0.00178891	0.19975	1	3339	tags=29%, list=15%, signal=33%
GO_ANGIOGENESIS	GO_ANGIOGENESIS		288	-0.407451	-1.59044	0	0.202347	1	3210	tags=30%, list=14%, signal=34%
GO_REGULATION_OF_TUMOR_NECROSIS_FACTOR_BIOSYNTHETIC_PROCESS	GO_REGULATION_OF_TUMOR_NECROSIS_FACTOR_BIOSYNTHETIC_PROCESS		18	-0.647153	-1.58997	0.0201835	0.201568	1	3360	tags=33%, list=15%, signal=39%
GO_REGULATION_OF_STRIATED_MUSCLE_CELL_DIFFERENTIATION	GO_REGULATION_OF_STRIATED_MUSCLE_CELL_DIFFERENTIATION		85	-0.471409	-1.58963	0.0017452	0.200572	1	2742	tags=27%, list=12%, signal=31%
GO_POSITIVE_REGULATION_OF_MUSCLE_CONTRACTION	GO_POSITIVE_REGULATION_OF_MUSCLE_CONTRACTION		44	-0.53698	-1.58954	0.00724638	0.198955	1	4424	tags=43%, list=20%, signal=54%
GO_RESPONSE_TO_MURAMYL_DIPEPTIDE	GO_RESPONSE_TO_MURAMYL_DIPEPTIDE		15	-0.664844	-1.58827	0.0176991	0.199774	1	1196	tags=27%, list=5%, signal=28%
GO_VASCULATURE_DEVELOPMENT	GO_VASCULATURE_DEVELOPMENT		462	-0.389949	-1.58803	0	0.198442	1	3948	tags=32%, list=18%, signal=38%
GO_ENDODERM_DEVELOPMENT	GO_ENDODERM_DEVELOPMENT		69	-0.485313	-1.5869	0.00343643	0.198796	1	4500	tags=42%, list=20%, signal=52%
GO_CARDIAC_MUSCLE_CELL_DIFFERENTIATION	GO_CARDIAC_MUSCLE_CELL_DIFFERENTIATION		74	-0.482368	-1.58471	0.005291	0.20139	1	4770	tags=41%, list=21%, signal=51%
GO_EPITHELIAL_CILIUM_MOVEMENT	GO_EPITHELIAL_CILIUM_MOVEMENT		18	-0.648814	-1.58468	0.0162455	0.199709	1	7627	tags=83%, list=34%, signal=126%
GO_COLLAGEN_TRIMER	GO_COLLAGEN_TRIMER		83	-0.471056	-1.58453	0.00656814	0.198339	1	2463	tags=28%, list=11%, signal=31%
GO_REGULATION_OF_MACROPHAGE_CHEMOTAXIS	GO_REGULATION_OF_MACROPHAGE_CHEMOTAXIS		16	-0.661677	-1.58421	0.019573	0.19743	1	4252	tags=44%, list=19%, signal=54%
GO_NEUROEPITHELIAL_CELL_DIFFERENTIATION	GO_NEUROEPITHELIAL_CELL_DIFFERENTIATION		61	-0.495437	-1.58251	0.00175439	0.199076	1	3734	tags=38%, list=17%, signal=45%
GO_REGULATION_OF_HORMONE_BIOSYNTHETIC_PROCESS	GO_REGULATION_OF_HORMONE_BIOSYNTHETIC_PROCESS		18	-0.627476	-1.58124	0.0148976	0.200003	1	1579	tags=28%, list=7%, signal=30%
GO_POSTSYNAPTIC_MEMBRANE	GO_POSTSYNAPTIC_MEMBRANE		201	-0.419152	-1.58114	0	0.198538	1	4437	tags=32%, list=20%, signal=40%
GO_MUSCLE_HYPERTROPHY	GO_MUSCLE_HYPERTROPHY		28	-0.578454	-1.58066	0.0136054	0.197823	1	4340	tags=50%, list=19%, signal=62%
GO_HINDBRAIN_MORPHOGENESIS	GO_HINDBRAIN_MORPHOGENESIS		40	-0.533269	-1.58038	0.00866551	0.196779	1	3430	tags=35%, list=15%, signal=41%
GO_DENDRITE	GO_DENDRITE		442	-0.392191	-1.58037	0	0.195241	1	3174	tags=24%, list=14%, signal=27%
GO_POLYPEPTIDE_N_ACETYLGALACTOSAMINYLTRANSFERASE_ACTIVITY	GO_POLYPEPTIDE_N_ACETYLGALACTOSAMINYLTRANSFERASE_ACTIVITY		18	-0.651777	-1.57896	0.0110497	0.196146	1	2641	tags=39%, list=12%, signal=44%
GO_ENDODERMAL_CELL_DIFFERENTIATION	GO_ENDODERMAL_CELL_DIFFERENTIATION		38	-0.541403	-1.57758	0.00902527	0.197344	1	5026	tags=53%, list=22%, signal=68%
GO_POSITIVE_REGULATION_OF_CHEMOTAXIS	GO_POSITIVE_REGULATION_OF_CHEMOTAXIS		118	-0.445428	-1.57546	0	0.199504	1	4410	tags=36%, list=20%, signal=45%
GO_REGULATION_OF_ALPHA_AMINO_3_HYDROXY_5_METHYL_4_ISOXAZOLE_PROPIONATE_SELECTIVE_GLUTAMATE_RECEPTOR_ACTIVITY	GO_REGULATION_OF_ALPHA_AMINO_3_HYDROXY_5_METHYL_4_ISOXAZOLE_PROPIONATE_SELECTIVE_GLUTAMATE_RECEPTOR_ACTIVITY		18	-0.638937	-1.574	0.0170455	0.200865	1	3744	tags=50%, list=17%, signal=60%
GO_AXONEME_ASSEMBLY	GO_AXONEME_ASSEMBLY		44	-0.516967	-1.56869	0.0114286	0.209704	1	4335	tags=41%, list=19%, signal=51%
GO_ACTIN_MYOSIN_FILAMENT_SLIDING	GO_ACTIN_MYOSIN_FILAMENT_SLIDING		38	-0.539509	-1.5674	0.0123023	0.210677	1	5099	tags=34%, list=23%, signal=44%
GO_T_CELL_SELECTION	GO_T_CELL_SELECTION		36	-0.54467	-1.55927	0.0139616	0.226079	1	4387	tags=44%, list=19%, signal=55%
GO_CARDIAC_VENTRICLE_MORPHOGENESIS	GO_CARDIAC_VENTRICLE_MORPHOGENESIS		62	-0.488842	-1.55678	0.00694444	0.229564	1	3210	tags=32%, list=14%, signal=38%
GO_NEGATIVE_REGULATION_OF_VASCULATURE_DEVELOPMENT	GO_NEGATIVE_REGULATION_OF_VASCULATURE_DEVELOPMENT		80	-0.466021	-1.55601	0.00178891	0.229501	1	3186	tags=31%, list=14%, signal=36%
GO_SENSORY_ORGAN_MORPHOGENESIS	GO_SENSORY_ORGAN_MORPHOGENESIS		238	-0.405815	-1.55477	0	0.230452	1	3911	tags=30%, list=17%, signal=36%
GO_G_PROTEIN_ALPHA_SUBUNIT_BINDING	GO_G_PROTEIN_ALPHA_SUBUNIT_BINDING		22	-0.60538	-1.55372	0.0199637	0.230927	1	3363	tags=45%, list=15%, signal=53%
GO_CEREBELLAR_CORTEX_FORMATION	GO_CEREBELLAR_CORTEX_FORMATION		22	-0.604362	-1.55294	0.025641	0.230939	1	3430	tags=41%, list=15%, signal=48%
GO_SYNAPSE_ASSEMBLY	GO_SYNAPSE_ASSEMBLY		69	-0.474985	-1.55167	0.00863558	0.232101	1	3078	tags=35%, list=14%, signal=40%
GO_RESPONSE_TO_AUDITORY_STIMULUS	GO_RESPONSE_TO_AUDITORY_STIMULUS		23	-0.599093	-1.54964	0.0181488	0.234667	1	3751	tags=43%, list=17%, signal=52%
GO_LEUKOCYTE_MIGRATION	GO_LEUKOCYTE_MIGRATION		254	-0.398835	-1.54925	0	0.233881	1	3593	tags=25%, list=16%, signal=30%
GO_ESTROUS_CYCLE	GO_ESTROUS_CYCLE		19	-0.611839	-1.54884	0.0209924	0.23312	1	2618	tags=53%, list=12%, signal=60%
GO_MULTICELLULAR_ORGANISMAL_RESPONSE_TO_STRESS	GO_MULTICELLULAR_ORGANISMAL_RESPONSE_TO_STRESS		67	-0.477781	-1.54781	0.00915751	0.233651	1	2730	tags=28%, list=12%, signal=32%
GO_REGULATION_OF_CAMP_MEDIATED_SIGNALING	GO_REGULATION_OF_CAMP_MEDIATED_SIGNALING		23	-0.600138	-1.54767	0.0131827	0.232255	1	3948	tags=48%, list=18%, signal=58%
GO_DENDRITE_MORPHOGENESIS	GO_DENDRITE_MORPHOGENESIS		42	-0.52513	-1.54658	0.00905797	0.233079	1	2839	tags=40%, list=13%, signal=46%
GO_HEPARIN_BINDING	GO_HEPARIN_BINDING		153	-0.421871	-1.54576	0	0.233269	1	3777	tags=28%, list=17%, signal=34%
GO_POSTSYNAPTIC_MEMBRANE_ORGANIZATION	GO_POSTSYNAPTIC_MEMBRANE_ORGANIZATION		25	-0.579715	-1.54568	0.0327273	0.231817	1	3078	tags=40%, list=14%, signal=46%
GO_CD4_POSITIVE_ALPHA_BETA_T_CELL_ACTIVATION	GO_CD4_POSITIVE_ALPHA_BETA_T_CELL_ACTIVATION		34	-0.539483	-1.54544	0.0125899	0.230787	1	1675	tags=24%, list=7%, signal=25%
GO_RETINOIC_ACID_BINDING	GO_RETINOIC_ACID_BINDING		16	-0.639022	-1.54489	0.0267176	0.230467	1	2903	tags=38%, list=13%, signal=43%
GO_CELL_MIGRATION_INVOLVED_IN_SPROUTING_ANGIOGENESIS	GO_CELL_MIGRATION_INVOLVED_IN_SPROUTING_ANGIOGENESIS		15	-0.643659	-1.5429	0.0380228	0.233287	1	4633	tags=67%, list=21%, signal=84%
GO_NEURON_MATURATION	GO_NEURON_MATURATION		30	-0.558334	-1.54274	0.0147874	0.232025	1	3784	tags=40%, list=17%, signal=48%
GO_SECRETORY_GRANULE_LUMEN	GO_SECRETORY_GRANULE_LUMEN		81	-0.462207	-1.54157	0.00330579	0.233121	1	3282	tags=28%, list=15%, signal=33%
GO_CARDIOCYTE_DIFFERENTIATION	GO_CARDIOCYTE_DIFFERENTIATION		96	-0.448673	-1.54142	0.0035461	0.23185	1	3820	tags=33%, list=17%, signal=40%
GO_REGULATION_OF_NEURON_PROJECTION_DEVELOPMENT	GO_REGULATION_OF_NEURON_PROJECTION_DEVELOPMENT		401	-0.383743	-1.54126	0	0.230684	1	4410	tags=32%, list=20%, signal=39%
GO_LYMPHOCYTE_CHEMOTAXIS	GO_LYMPHOCYTE_CHEMOTAXIS		35	-0.537351	-1.54125	0.0217786	0.229196	1	5874	tags=40%, list=26%, signal=54%
GO_CAMERA_TYPE_EYE_MORPHOGENESIS	GO_CAMERA_TYPE_EYE_MORPHOGENESIS		101	-0.449513	-1.54015	0	0.230026	1	3234	tags=30%, list=14%, signal=35%
GO_POSITIVE_REGULATION_OF_NERVOUS_SYSTEM_DEVELOPMENT	GO_POSITIVE_REGULATION_OF_NERVOUS_SYSTEM_DEVELOPMENT		429	-0.381343	-1.53944	0	0.229981	1	3751	tags=28%, list=17%, signal=33%
GO_HEAD_MORPHOGENESIS	GO_HEAD_MORPHOGENESIS		36	-0.528898	-1.53662	0.0137694	0.234485	1	3663	tags=47%, list=16%, signal=56%
GO_FORMATION_OF_PRIMARY_GERM_LAYER	GO_FORMATION_OF_PRIMARY_GERM_LAYER		108	-0.440933	-1.53473	0.0051458	0.23701	1	4500	tags=42%, list=20%, signal=52%
GO_CAMP_METABOLIC_PROCESS	GO_CAMP_METABOLIC_PROCESS		33	-0.540306	-1.53467	0.0205128	0.235703	1	5150	tags=48%, list=23%, signal=63%
GO_REGULATION_OF_SYNCYTIUM_FORMATION_BY_PLASMA_MEMBRANE_FUSION	GO_REGULATION_OF_SYNCYTIUM_FORMATION_BY_PLASMA_MEMBRANE_FUSION		25	-0.569408	-1.53302	0.0236794	0.237738	1	5768	tags=48%, list=26%, signal=64%
GO_POSITIVE_REGULATION_OF_PHOSPHATIDYLINOSITOL_3_KINASE_SIGNALING	GO_POSITIVE_REGULATION_OF_PHOSPHATIDYLINOSITOL_3_KINASE_SIGNALING		61	-0.479049	-1.53244	0.00922509	0.237389	1	3751	tags=36%, list=17%, signal=43%
GO_REGULATION_OF_NEUROLOGICAL_SYSTEM_PROCESS	GO_REGULATION_OF_NEUROLOGICAL_SYSTEM_PROCESS		67	-0.475605	-1.53138	0.00860585	0.238276	1	3533	tags=31%, list=16%, signal=37%
GO_REGULATION_OF_FIBROBLAST_GROWTH_FACTOR_RECEPTOR_SIGNALING_PATHWAY	GO_REGULATION_OF_FIBROBLAST_GROWTH_FACTOR_RECEPTOR_SIGNALING_PATHWAY		25	-0.571977	-1.53125	0.0303571	0.237107	1	2581	tags=32%, list=11%, signal=36%
GO_REGULATION_OF_MACROPHAGE_DERIVED_FOAM_CELL_DIFFERENTIATION	GO_REGULATION_OF_MACROPHAGE_DERIVED_FOAM_CELL_DIFFERENTIATION		28	-0.556425	-1.53007	0.0286225	0.238259	1	5418	tags=46%, list=24%, signal=61%
GO_NEGATIVE_REGULATION_OF_SMOOTH_MUSCLE_CELL_MIGRATION	GO_NEGATIVE_REGULATION_OF_SMOOTH_MUSCLE_CELL_MIGRATION		16	-0.627722	-1.52867	0.0368324	0.239823	1	3960	tags=50%, list=18%, signal=61%
GO_REGULATION_OF_TYPE_2_IMMUNE_RESPONSE	GO_REGULATION_OF_TYPE_2_IMMUNE_RESPONSE		26	-0.573596	-1.52814	0.030853	0.239669	1	3048	tags=27%, list=14%, signal=31%
GO_ATRIOVENTRICULAR_VALVE_MORPHOGENESIS	GO_ATRIOVENTRICULAR_VALVE_MORPHOGENESIS		16	-0.629615	-1.52661	0.035524	0.241431	1	1965	tags=38%, list=9%, signal=41%
GO_REGULATION_OF_VASCULATURE_DEVELOPMENT	GO_REGULATION_OF_VASCULATURE_DEVELOPMENT		230	-0.398526	-1.52519	0	0.243055	1	3296	tags=29%, list=15%, signal=33%
GO_POSITIVE_REGULATION_OF_LOCOMOTION	GO_POSITIVE_REGULATION_OF_LOCOMOTION		414	-0.378379	-1.52485	0	0.242493	1	3535	tags=28%, list=16%, signal=33%
GO_REGULATION_OF_B_CELL_PROLIFERATION	GO_REGULATION_OF_B_CELL_PROLIFERATION		55	-0.481593	-1.52463	0.00662252	0.241544	1	4901	tags=35%, list=22%, signal=44%
GO_NEGATIVE_REGULATION_OF_RESPONSE_TO_WOUNDING	GO_NEGATIVE_REGULATION_OF_RESPONSE_TO_WOUNDING		151	-0.420564	-1.5243	0	0.240877	1	3515	tags=28%, list=16%, signal=34%
GO_FACE_DEVELOPMENT	GO_FACE_DEVELOPMENT		50	-0.489549	-1.52351	0.0145985	0.24116	1	3663	tags=40%, list=16%, signal=48%
GO_NEGATIVE_REGULATION_OF_ENDOTHELIAL_CELL_APOPTOTIC_PROCESS	GO_NEGATIVE_REGULATION_OF_ENDOTHELIAL_CELL_APOPTOTIC_PROCESS		27	-0.560702	-1.5235	0.0244361	0.239791	1	4582	tags=37%, list=20%, signal=46%
GO_NEURAL_CREST_CELL_MIGRATION	GO_NEURAL_CREST_CELL_MIGRATION		50	-0.494917	-1.52219	0.015625	0.241103	1	1744	tags=32%, list=8%, signal=35%
GO_SENSORY_ORGAN_DEVELOPMENT	GO_SENSORY_ORGAN_DEVELOPMENT		488	-0.371502	-1.52205	0	0.240014	1	3430	tags=25%, list=15%, signal=29%
GO_SYNAPTIC_TRANSMISSION_CHOLINERGIC	GO_SYNAPTIC_TRANSMISSION_CHOLINERGIC		36	-0.526078	-1.5203	0.0245614	0.242779	1	5151	tags=33%, list=23%, signal=43%
GO_PLASMA_MEMBRANE_RECEPTOR_COMPLEX	GO_PLASMA_MEMBRANE_RECEPTOR_COMPLEX		174	-0.408224	-1.52021	0.00159744	0.241566	1	5151	tags=37%, list=23%, signal=48%
GO_MUSCLE_CELL_PROLIFERATION	GO_MUSCLE_CELL_PROLIFERATION		19	-0.601831	-1.52013	0.0373134	0.240388	1	3210	tags=37%, list=14%, signal=43%
GO_REGULATION_OF_NEURON_MIGRATION	GO_REGULATION_OF_NEURON_MIGRATION		28	-0.559777	-1.51932	0.0243478	0.240823	1	3706	tags=54%, list=16%, signal=64%
GO_NEGATIVE_REGULATION_OF_MUSCLE_TISSUE_DEVELOPMENT	GO_NEGATIVE_REGULATION_OF_MUSCLE_TISSUE_DEVELOPMENT		36	-0.527114	-1.51868	0.0149254	0.240904	1	1570	tags=31%, list=7%, signal=33%
GO_GLYCOSPHINGOLIPID_BIOSYNTHETIC_PROCESS	GO_GLYCOSPHINGOLIPID_BIOSYNTHETIC_PROCESS		25	-0.570129	-1.51821	0.0324324	0.240511	1	2054	tags=32%, list=9%, signal=35%
GO_NEGATIVE_REGULATION_OF_MUSCLE_CONTRACTION	GO_NEGATIVE_REGULATION_OF_MUSCLE_CONTRACTION		22	-0.587918	-1.51657	0.0365385	0.24264	1	2618	tags=41%, list=12%, signal=46%
GO_ACTIN_MEDIATED_CELL_CONTRACTION	GO_ACTIN_MEDIATED_CELL_CONTRACTION		74	-0.456878	-1.51649	0.00525394	0.241504	1	5099	tags=35%, list=23%, signal=45%
GO_1_PHOSPHATIDYLINOSITOL_BINDING	GO_1_PHOSPHATIDYLINOSITOL_BINDING		19	-0.611971	-1.51591	0.0280374	0.241367	1	3383	tags=37%, list=15%, signal=43%
GO_REGULATION_OF_LEUKOCYTE_MIGRATION	GO_REGULATION_OF_LEUKOCYTE_MIGRATION		145	-0.417972	-1.5139	0.00162075	0.244073	1	3551	tags=30%, list=16%, signal=36%
GO_EPITHELIAL_CELL_PROLIFERATION	GO_EPITHELIAL_CELL_PROLIFERATION		88	-0.447682	-1.51308	0.00493421	0.244364	1	2945	tags=28%, list=13%, signal=33%
GO_NEGATIVE_REGULATION_OF_INFLAMMATORY_RESPONSE	GO_NEGATIVE_REGULATION_OF_INFLAMMATORY_RESPONSE		95	-0.439517	-1.51217	0.0034904	0.24494	1	5418	tags=40%, list=24%, signal=52%
GO_EXTRACELLULAR_MATRIX_DISASSEMBLY	GO_EXTRACELLULAR_MATRIX_DISASSEMBLY		75	-0.459543	-1.5099	0.00346021	0.248279	1	4546	tags=39%, list=20%, signal=48%
GO_REGULATION_OF_POSITIVE_CHEMOTAXIS	GO_REGULATION_OF_POSITIVE_CHEMOTAXIS		23	-0.580008	-1.5096	0.0238532	0.24764	1	2700	tags=43%, list=12%, signal=49%
GO_GROWTH_FACTOR_ACTIVITY	GO_GROWTH_FACTOR_ACTIVITY		155	-0.4119	-1.50856	0.00319489	0.2486	1	4574	tags=32%, list=20%, signal=40%
GO_CYTOKINE_SECRETION	GO_CYTOKINE_SECRETION		38	-0.511597	-1.50818	0.0230089	0.248088	1	3287	tags=32%, list=15%, signal=37%
GO_CENTRAL_NERVOUS_SYSTEM_NEURON_DEVELOPMENT	GO_CENTRAL_NERVOUS_SYSTEM_NEURON_DEVELOPMENT		68	-0.464228	-1.50798	0.0175439	0.247249	1	3751	tags=34%, list=17%, signal=40%
GO_INFLAMMATORY_RESPONSE	GO_INFLAMMATORY_RESPONSE		444	-0.371914	-1.50656	0	0.248984	1	5274	tags=34%, list=23%, signal=43%
PDX2_A/X_ALL_GENES_UP_NAME	GS<br> follow link to MSigDB	GS DETAILS	SIZE	ES	NES	NOM p-val	FDR q-val	FWER p-val	RANK AT MAX	LEADING EDGE
GO_ODORANT_BINDING	GO_ODORANT_BINDING	Details ...	82	0.676147	2.18173	0	0	0	3830	tags=7%, list=17%, signal=9%
GO_CHEMOKINE_MEDIATED_SIGNALING_PATHWAY	GO_CHEMOKINE_MEDIATED_SIGNALING_PATHWAY	Details ...	70	0.606204	1.9001	0	0.129022	0.283	2166	tags=24%, list=10%, signal=27%
GO_POSITIVE_REGULATION_OF_TOLL_LIKE_RECEPTOR_SIGNALING_PATHWAY	GO_POSITIVE_REGULATION_OF_TOLL_LIKE_RECEPTOR_SIGNALING_PATHWAY	Details ...	18	0.783548	1.88154	0	0.120617	0.379	957	tags=33%, list=4%, signal=35%
PDX2_A/X_ALL_GENES_DOWN_NAME	0

## Sheet: AX_FC1.2
PDX1_A/X_FC1.2_UP_NAME	GS<br> follow link to MSigDB	GS DETAILS	SIZE	ES	NES	NOM p-val	FDR q-val	FWER p-val	RANK AT MAX	LEADING EDGE
GO_INNER_MITOCHONDRIAL_MEMBRANE_PROTEIN_COMPLEX	GO_INNER_MITOCHONDRIAL_MEMBRANE_PROTEIN_COMPLEX	Details ...	94	0.584679	2.64489	0	0	0	3626	tags=63%, list=28%, signal=86%
GO_ESTABLISHMENT_OF_PROTEIN_LOCALIZATION_TO_ENDOPLASMIC_RETICULUM	GO_ESTABLISHMENT_OF_PROTEIN_LOCALIZATION_TO_ENDOPLASMIC_RETICULUM	Details ...	86	0.575083	2.562	0	0	0	4148	tags=73%, list=32%, signal=107%
GO_DNA_PACKAGING_COMPLEX	GO_DNA_PACKAGING_COMPLEX	Details ...	77	0.582718	2.51709	0	0	0	1665	tags=45%, list=13%, signal=52%
GO_PROTEIN_LOCALIZATION_TO_ENDOPLASMIC_RETICULUM	GO_PROTEIN_LOCALIZATION_TO_ENDOPLASMIC_RETICULUM	Details ...	100	0.553468	2.50772	0	0	0	4148	tags=71%, list=32%, signal=103%
GO_MITOCHONDRIAL_PROTEIN_COMPLEX	GO_MITOCHONDRIAL_PROTEIN_COMPLEX	Details ...	119	0.54247	2.49503	0	0	0	3626	tags=60%, list=28%, signal=82%
GO_OXIDATIVE_PHOSPHORYLATION	GO_OXIDATIVE_PHOSPHORYLATION	Details ...	80	0.567951	2.4813	0	0	0	3880	tags=68%, list=30%, signal=95%
GO_RESPIRATORY_CHAIN	GO_RESPIRATORY_CHAIN	Details ...	73	0.577305	2.47903	0	0	0	3880	tags=66%, list=30%, signal=93%
GO_ELECTRON_TRANSPORT_CHAIN	GO_ELECTRON_TRANSPORT_CHAIN	Details ...	85	0.557488	2.44642	0	0	0	3690	tags=65%, list=28%, signal=90%
GO_TRANSLATIONAL_INITIATION	GO_TRANSLATIONAL_INITIATION	Details ...	110	0.529302	2.39839	0	0	0	4171	tags=69%, list=32%, signal=101%
GO_NUCLEAR_NUCLEOSOME	GO_NUCLEAR_NUCLEOSOME	Details ...	28	0.684392	2.39267	0	0	0	1665	tags=57%, list=13%, signal=65%
GO_MITOCHONDRIAL_MEMBRANE_PART	GO_MITOCHONDRIAL_MEMBRANE_PART	Details ...	143	0.496446	2.36494	0	9.51531e-05	0.001	3955	tags=60%, list=30%, signal=85%
GO_CYTOSOLIC_RIBOSOME	GO_CYTOSOLIC_RIBOSOME	Details ...	91	0.52669	2.35248	0	8.72237e-05	0.001	4148	tags=69%, list=32%, signal=101%
GO_RIBOSOME	GO_RIBOSOME	Details ...	182	0.466035	2.35059	0	8.05142e-05	0.001	4148	tags=59%, list=32%, signal=85%
GO_CELLULAR_RESPIRATION	GO_CELLULAR_RESPIRATION	Details ...	124	0.496861	2.34254	0	0.000303524	0.004	3690	tags=61%, list=28%, signal=85%
GO_ENERGY_DERIVATION_BY_OXIDATION_OF_ORGANIC_COMPOUNDS	GO_ENERGY_DERIVATION_BY_OXIDATION_OF_ORGANIC_COMPOUNDS	Details ...	171	0.472759	2.33915	0	0.000283289	0.004	3466	tags=55%, list=27%, signal=74%
GO_STRUCTURAL_CONSTITUENT_OF_RIBOSOME	GO_STRUCTURAL_CONSTITUENT_OF_RIBOSOME	Details ...	172	0.463232	2.32412	0	0.000396881	0.006	4148	tags=60%, list=32%, signal=87%
GO_PROTON_TRANSPORTING_TWO_SECTOR_ATPASE_COMPLEX	GO_PROTON_TRANSPORTING_TWO_SECTOR_ATPASE_COMPLEX	Details ...	37	0.619447	2.31154	0	0.000373535	0.006	3887	tags=76%, list=30%, signal=107%
GO_RIBOSOMAL_SUBUNIT	GO_RIBOSOMAL_SUBUNIT	Details ...	132	0.482146	2.31034	0	0.000352783	0.006	4148	tags=64%, list=32%, signal=92%
GO_NADH_DEHYDROGENASE_COMPLEX	GO_NADH_DEHYDROGENASE_COMPLEX	Details ...	41	0.605267	2.29931	0	0.000334216	0.006	3880	tags=73%, list=30%, signal=104%
GO_NUCLEAR_TRANSCRIBED_MRNA_CATABOLIC_PROCESS_NONSENSE_MEDIATED_DECAY	GO_NUCLEAR_TRANSCRIBED_MRNA_CATABOLIC_PROCESS_NONSENSE_MEDIATED_DECAY	Details ...	94	0.521567	2.29327	0	0.000317505	0.006	4148	tags=69%, list=32%, signal=101%
GO_ORGANELLE_INNER_MEMBRANE	GO_ORGANELLE_INNER_MEMBRANE		418	0.414604	2.28565	0	0.000351075	0.007	3632	tags=48%, list=28%, signal=64%
GO_ATP_BIOSYNTHETIC_PROCESS	GO_ATP_BIOSYNTHETIC_PROCESS		27	0.656403	2.27992	0	0.00038378	0.008	3456	tags=74%, list=26%, signal=101%
GO_MITOCHONDRIAL_RESPIRATORY_CHAIN_COMPLEX_I_BIOGENESIS	GO_MITOCHONDRIAL_RESPIRATORY_CHAIN_COMPLEX_I_BIOGENESIS		54	0.559395	2.27606	0	0.000411994	0.009	3880	tags=63%, list=30%, signal=89%
GO_STEROL_BIOSYNTHETIC_PROCESS	GO_STEROL_BIOSYNTHETIC_PROCESS		31	0.627601	2.26272	0	0.000482694	0.011	3136	tags=71%, list=24%, signal=93%
GO_PURINE_NUCLEOSIDE_MONOPHOSPHATE_BIOSYNTHETIC_PROCESS	GO_PURINE_NUCLEOSIDE_MONOPHOSPHATE_BIOSYNTHETIC_PROCESS		45	0.568283	2.21553	0	0.00122942	0.029	3456	tags=64%, list=26%, signal=87%
GO_LARGE_RIBOSOMAL_SUBUNIT	GO_LARGE_RIBOSOMAL_SUBUNIT		76	0.508506	2.20249	0	0.0013872	0.034	4624	tags=74%, list=35%, signal=113%
GO_MULTI_ORGANISM_METABOLIC_PROCESS	GO_MULTI_ORGANISM_METABOLIC_PROCESS		107	0.469757	2.18748	0	0.00161198	0.041	4865	tags=77%, list=37%, signal=121%
GO_PROTEIN_DNA_COMPLEX	GO_PROTEIN_DNA_COMPLEX		115	0.464245	2.17238	0	0.00182172	0.047	2252	tags=40%, list=17%, signal=48%
GO_GENERATION_OF_PRECURSOR_METABOLITES_AND_ENERGY	GO_GENERATION_OF_PRECURSOR_METABOLITES_AND_ENERGY		225	0.424874	2.16708	0	0.00190414	0.051	3539	tags=51%, list=27%, signal=69%
GO_CYTOSOLIC_LARGE_RIBOSOMAL_SUBUNIT	GO_CYTOSOLIC_LARGE_RIBOSOMAL_SUBUNIT		49	0.539698	2.1539	0	0.00237068	0.065	4148	tags=73%, list=32%, signal=107%
GO_NUCLEOSIDE_TRIPHOSPHATE_METABOLIC_PROCESS	GO_NUCLEOSIDE_TRIPHOSPHATE_METABOLIC_PROCESS		178	0.435881	2.14718	0	0.00256716	0.071	3889	tags=56%, list=30%, signal=78%
GO_PROTON_TRANSPORTING_ATP_SYNTHASE_COMPLEX	GO_PROTON_TRANSPORTING_ATP_SYNTHASE_COMPLEX		17	0.691743	2.14409	0	0.00271734	0.078	3456	tags=82%, list=26%, signal=112%
GO_INTRINSIC_COMPONENT_OF_ENDOPLASMIC_RETICULUM_MEMBRANE	GO_INTRINSIC_COMPONENT_OF_ENDOPLASMIC_RETICULUM_MEMBRANE		98	0.466942	2.13651	0	0.00305125	0.09	2897	tags=47%, list=22%, signal=60%
GO_HYDROGEN_ION_TRANSMEMBRANE_TRANSPORT	GO_HYDROGEN_ION_TRANSMEMBRANE_TRANSPORT		79	0.494586	2.1278	0	0.00349763	0.104	2635	tags=52%, list=20%, signal=65%
GO_RIBONUCLEOSIDE_TRIPHOSPHATE_BIOSYNTHETIC_PROCESS	GO_RIBONUCLEOSIDE_TRIPHOSPHATE_BIOSYNTHETIC_PROCESS		36	0.566902	2.12312	0	0.00351923	0.107	3456	tags=61%, list=26%, signal=83%
GO_MITOCHONDRIAL_TRANSMEMBRANE_TRANSPORT	GO_MITOCHONDRIAL_TRANSMEMBRANE_TRANSPORT		45	0.545497	2.11791	0	0.00366007	0.115	3539	tags=58%, list=27%, signal=79%
GO_NUCLEOSIDE_TRIPHOSPHATE_BIOSYNTHETIC_PROCESS	GO_NUCLEOSIDE_TRIPHOSPHATE_BIOSYNTHETIC_PROCESS		46	0.540633	2.11039	0	0.00367417	0.119	3456	tags=54%, list=26%, signal=74%
GO_ENERGY_COUPLED_PROTON_TRANSPORT_DOWN_ELECTROCHEMICAL_GRADIENT	GO_ENERGY_COUPLED_PROTON_TRANSPORT_DOWN_ELECTROCHEMICAL_GRADIENT		18	0.677591	2.11022	0	0.00360572	0.12	3456	tags=78%, list=26%, signal=106%
GO_FATTY_ACID_BIOSYNTHETIC_PROCESS	GO_FATTY_ACID_BIOSYNTHETIC_PROCESS		77	0.477091	2.10101	0	0.00394777	0.133	2412	tags=47%, list=18%, signal=57%
GO_CATION_TRANSPORTING_ATPASE_ACTIVITY	GO_CATION_TRANSPORTING_ATPASE_ACTIVITY		39	0.558796	2.09856	0	0.00395499	0.135	3524	tags=59%, list=27%, signal=81%
GO_CYTOSOLIC_SMALL_RIBOSOMAL_SUBUNIT	GO_CYTOSOLIC_SMALL_RIBOSOMAL_SUBUNIT		35	0.564084	2.09016	0.00254453	0.00427405	0.15	4005	tags=69%, list=31%, signal=99%
GO_CELLULAR_ALDEHYDE_METABOLIC_PROCESS	GO_CELLULAR_ALDEHYDE_METABOLIC_PROCESS		60	0.496548	2.06032	0	0.00635103	0.22	2002	tags=35%, list=15%, signal=41%
GO_OXIDOREDUCTASE_ACTIVITY_ACTING_ON_PEROXIDE_AS_ACCEPTOR	GO_OXIDOREDUCTASE_ACTIVITY_ACTING_ON_PEROXIDE_AS_ACCEPTOR		27	0.589962	2.04281	0	0.00743291	0.26	2110	tags=48%, list=16%, signal=57%
GO_PROTON_TRANSPORTING_TWO_SECTOR_ATPASE_COMPLEX_PROTON_TRANSPORTING_DOMAIN	GO_PROTON_TRANSPORTING_TWO_SECTOR_ATPASE_COMPLEX_PROTON_TRANSPORTING_DOMAIN		15	0.707046	2.03711	0	0.00789413	0.283	2877	tags=73%, list=22%, signal=94%
GO_ATP_HYDROLYSIS_COUPLED_TRANSMEMBRANE_TRANSPORT	GO_ATP_HYDROLYSIS_COUPLED_TRANSMEMBRANE_TRANSPORT		26	0.603717	2.03309	0	0.00814109	0.294	3524	tags=69%, list=27%, signal=95%
GO_HYDROGEN_EXPORTING_ATPASE_ACTIVITY	GO_HYDROGEN_EXPORTING_ATPASE_ACTIVITY		23	0.630092	2.03234	0	0.00803328	0.296	3524	tags=74%, list=27%, signal=101%
GO_AEROBIC_RESPIRATION	GO_AEROBIC_RESPIRATION		45	0.518752	2.02223	0	0.00903932	0.336	3435	tags=60%, list=26%, signal=81%
GO_STEROID_BIOSYNTHETIC_PROCESS	GO_STEROID_BIOSYNTHETIC_PROCESS		67	0.475949	2.02128	0	0.00889405	0.338	3489	tags=60%, list=27%, signal=81%
GO_NUCLEOSIDE_MONOPHOSPHATE_METABOLIC_PROCESS	GO_NUCLEOSIDE_MONOPHOSPHATE_METABOLIC_PROCESS		186	0.405549	2.02124	0	0.00873377	0.339	3889	tags=54%, list=30%, signal=75%
GO_LUMENAL_SIDE_OF_MEMBRANE	GO_LUMENAL_SIDE_OF_MEMBRANE		21	0.631523	2.01329	0	0.00945107	0.366	2358	tags=57%, list=18%, signal=70%
GO_ORGANIC_ACID_BIOSYNTHETIC_PROCESS	GO_ORGANIC_ACID_BIOSYNTHETIC_PROCESS		177	0.401721	2.00924	0	0.00974478	0.381	2598	tags=43%, list=20%, signal=53%
GO_GLYCOSYL_COMPOUND_METABOLIC_PROCESS	GO_GLYCOSYL_COMPOUND_METABOLIC_PROCESS		276	0.374503	2.00594	0	0.00996583	0.391	3356	tags=42%, list=26%, signal=56%
GO_CHROMATIN_SILENCING	GO_CHROMATIN_SILENCING		66	0.477615	1.99818	0	0.010723	0.414	2259	tags=41%, list=17%, signal=49%
GO_NEGATIVE_REGULATION_OF_GENE_EXPRESSION_EPIGENETIC	GO_NEGATIVE_REGULATION_OF_GENE_EXPRESSION_EPIGENETIC		78	0.448306	1.9926	0.0028169	0.011214	0.434	2259	tags=37%, list=17%, signal=45%
GO_NUCLEOSIDE_MONOPHOSPHATE_BIOSYNTHETIC_PROCESS	GO_NUCLEOSIDE_MONOPHOSPHATE_BIOSYNTHETIC_PROCESS		62	0.474826	1.98758	0	0.0117224	0.453	3133	tags=50%, list=24%, signal=65%
GO_PEPTIDE_ANTIGEN_BINDING	GO_PEPTIDE_ANTIGEN_BINDING		20	0.633845	1.97937	0	0.0126516	0.483	2358	tags=65%, list=18%, signal=79%
GO_POSITIVE_REGULATION_OF_ACTIVATED_T_CELL_PROLIFERATION	GO_POSITIVE_REGULATION_OF_ACTIVATED_T_CELL_PROLIFERATION		18	0.636755	1.97936	0	0.0124297	0.483	1185	tags=28%, list=9%, signal=31%
GO_PROTEIN_TARGETING_TO_MEMBRANE	GO_PROTEIN_TARGETING_TO_MEMBRANE		125	0.425667	1.97888	0	0.0122526	0.485	4148	tags=68%, list=32%, signal=99%
GO_OXIDOREDUCTASE_ACTIVITY_ACTING_ON_NAD_P_H_QUINONE_OR_SIMILAR_COMPOUND_AS_ACCEPTOR	GO_OXIDOREDUCTASE_ACTIVITY_ACTING_ON_NAD_P_H_QUINONE_OR_SIMILAR_COMPOUND_AS_ACCEPTOR		48	0.502327	1.97345	0	0.0128015	0.508	3612	tags=63%, list=28%, signal=86%
GO_RRNA_BINDING	GO_RRNA_BINDING		46	0.492704	1.96561	0	0.0138794	0.537	4080	tags=61%, list=31%, signal=88%
GO_TRICARBOXYLIC_ACID_METABOLIC_PROCESS	GO_TRICARBOXYLIC_ACID_METABOLIC_PROCESS		30	0.553441	1.96387	0.00246914	0.0138948	0.544	3435	tags=63%, list=26%, signal=86%
GO_MITOCHONDRIAL_RESPIRATORY_CHAIN_COMPLEX_ASSEMBLY	GO_MITOCHONDRIAL_RESPIRATORY_CHAIN_COMPLEX_ASSEMBLY		74	0.450479	1.96085	0	0.0140103	0.55	3880	tags=54%, list=30%, signal=76%
GO_GLUTATHIONE_METABOLIC_PROCESS	GO_GLUTATHIONE_METABOLIC_PROCESS		37	0.526455	1.94735	0.00228311	0.015911	0.603	1187	tags=30%, list=9%, signal=33%
GO_PH_REDUCTION	GO_PH_REDUCTION		29	0.55894	1.94732	0	0.0156788	0.603	3887	tags=69%, list=30%, signal=98%
GO_STEROID_METABOLIC_PROCESS	GO_STEROID_METABOLIC_PROCESS		133	0.403406	1.94724	0	0.0154535	0.603	2167	tags=38%, list=17%, signal=45%
GO_HYDROGEN_TRANSPORT	GO_HYDROGEN_TRANSPORT		105	0.427541	1.94185	0	0.0161052	0.622	2635	tags=45%, list=20%, signal=56%
GO_PREASSEMBLY_OF_GPI_ANCHOR_IN_ER_MEMBRANE	GO_PREASSEMBLY_OF_GPI_ANCHOR_IN_ER_MEMBRANE		15	0.663696	1.93741	0.00456621	0.0166766	0.635	3067	tags=73%, list=24%, signal=96%
GO_MITOCHONDRIAL_MATRIX	GO_MITOCHONDRIAL_MATRIX		318	0.355835	1.93631	0	0.0166028	0.635	3645	tags=45%, list=28%, signal=60%
GO_ORGAN_OR_TISSUE_SPECIFIC_IMMUNE_RESPONSE	GO_ORGAN_OR_TISSUE_SPECIFIC_IMMUNE_RESPONSE		17	0.631216	1.92975	0.002331	0.0174211	0.657	1303	tags=59%, list=10%, signal=65%
GO_THIOESTER_BIOSYNTHETIC_PROCESS	GO_THIOESTER_BIOSYNTHETIC_PROCESS		46	0.489286	1.92889	0	0.0173085	0.658	2448	tags=50%, list=19%, signal=61%
GO_COFACTOR_METABOLIC_PROCESS	GO_COFACTOR_METABOLIC_PROCESS		261	0.370275	1.9286	0	0.0171234	0.659	3128	tags=43%, list=24%, signal=55%
GO_STEROL_METABOLIC_PROCESS	GO_STEROL_METABOLIC_PROCESS		79	0.444934	1.9274	0	0.0170507	0.664	3153	tags=56%, list=24%, signal=73%
GO_HEME_METABOLIC_PROCESS	GO_HEME_METABOLIC_PROCESS		23	0.578131	1.92695	0	0.0169038	0.666	3322	tags=65%, list=25%, signal=87%
GO_ASPARTATE_FAMILY_AMINO_ACID_BIOSYNTHETIC_PROCESS	GO_ASPARTATE_FAMILY_AMINO_ACID_BIOSYNTHETIC_PROCESS		17	0.623414	1.91879	0.00220264	0.0183123	0.704	3418	tags=59%, list=26%, signal=80%
GO_ESTABLISHMENT_OF_PROTEIN_LOCALIZATION_TO_ORGANELLE	GO_ESTABLISHMENT_OF_PROTEIN_LOCALIZATION_TO_ORGANELLE		275	0.361596	1.918	0	0.0182382	0.706	4238	tags=53%, list=32%, signal=77%
GO_PURINE_NUCLEOSIDE_BIOSYNTHETIC_PROCESS	GO_PURINE_NUCLEOSIDE_BIOSYNTHETIC_PROCESS		67	0.445085	1.91512	0	0.0185422	0.718	3133	tags=48%, list=24%, signal=63%
GO_ISOPRENOID_BIOSYNTHETIC_PROCESS	GO_ISOPRENOID_BIOSYNTHETIC_PROCESS		17	0.636572	1.91494	0.00660793	0.0183559	0.719	3038	tags=59%, list=23%, signal=77%
GO_ANTIMICROBIAL_HUMORAL_RESPONSE	GO_ANTIMICROBIAL_HUMORAL_RESPONSE		20	0.615042	1.91311	0	0.0185023	0.726	1303	tags=55%, list=10%, signal=61%
GO_MONOCARBOXYLIC_ACID_BIOSYNTHETIC_PROCESS	GO_MONOCARBOXYLIC_ACID_BIOSYNTHETIC_PROCESS		116	0.403571	1.9065	0	0.0195259	0.755	2412	tags=42%, list=18%, signal=51%
GO_RNA_CATABOLIC_PROCESS	GO_RNA_CATABOLIC_PROCESS		166	0.382976	1.89872	0	0.021019	0.791	4171	tags=54%, list=32%, signal=78%
GO_OXIDOREDUCTASE_ACTIVITY	GO_OXIDOREDUCTASE_ACTIVITY		493	0.341463	1.89817	0	0.0209429	0.792	2601	tags=35%, list=20%, signal=42%
GO_THIOESTER_METABOLIC_PROCESS	GO_THIOESTER_METABOLIC_PROCESS		66	0.452762	1.89796	0	0.0207397	0.792	2448	tags=42%, list=19%, signal=52%
GO_COFACTOR_BIOSYNTHETIC_PROCESS	GO_COFACTOR_BIOSYNTHETIC_PROCESS		141	0.391559	1.89342	0	0.0214886	0.811	2643	tags=41%, list=20%, signal=51%
GO_SMALL_RIBOSOMAL_SUBUNIT	GO_SMALL_RIBOSOMAL_SUBUNIT		56	0.463538	1.89311	0.00253165	0.0212844	0.812	4005	tags=61%, list=31%, signal=87%
GO_MHC_PROTEIN_COMPLEX	GO_MHC_PROTEIN_COMPLEX		16	0.626716	1.89178	0.002331	0.0213351	0.818	2358	tags=63%, list=18%, signal=76%
GO_FATTY_ACYL_COA_METABOLIC_PROCESS	GO_FATTY_ACYL_COA_METABOLIC_PROCESS		42	0.493253	1.88051	0	0.0237185	0.854	2448	tags=52%, list=19%, signal=64%
GO_NUCLEOSIDE_BISPHOSPHATE_METABOLIC_PROCESS	GO_NUCLEOSIDE_BISPHOSPHATE_METABOLIC_PROCESS		29	0.53341	1.87612	0.00234742	0.0243762	0.864	1787	tags=38%, list=14%, signal=44%
GO_SMALL_MOLECULE_BIOSYNTHETIC_PROCESS	GO_SMALL_MOLECULE_BIOSYNTHETIC_PROCESS		295	0.346731	1.87611	0	0.0240992	0.864	2506	tags=38%, list=19%, signal=46%
GO_AMIDE_BIOSYNTHETIC_PROCESS	GO_AMIDE_BIOSYNTHETIC_PROCESS		380	0.342382	1.87193	0	0.0248756	0.874	4190	tags=51%, list=32%, signal=72%
GO_PEPTIDE_METABOLIC_PROCESS	GO_PEPTIDE_METABOLIC_PROCESS		415	0.340464	1.86862	0	0.0254495	0.876	4282	tags=52%, list=33%, signal=74%
GO_RIBONUCLEASE_ACTIVITY	GO_RIBONUCLEASE_ACTIVITY		60	0.445291	1.86499	0	0.0262185	0.885	3306	tags=42%, list=25%, signal=56%
GO_NAD_BINDING	GO_NAD_BINDING		45	0.488123	1.85953	0	0.0272653	0.894	2441	tags=44%, list=19%, signal=54%
GO_PHAGOSOME_ACIDIFICATION	GO_PHAGOSOME_ACIDIFICATION		21	0.586372	1.85688	0.00684931	0.027713	0.899	3887	tags=71%, list=30%, signal=102%
GO_DNA_REPLICATION_DEPENDENT_NUCLEOSOME_ORGANIZATION	GO_DNA_REPLICATION_DEPENDENT_NUCLEOSOME_ORGANIZATION		24	0.551755	1.85623	0	0.0275995	0.903	2259	tags=58%, list=17%, signal=70%
GO_TETRAPYRROLE_BIOSYNTHETIC_PROCESS	GO_TETRAPYRROLE_BIOSYNTHETIC_PROCESS		23	0.55982	1.85473	0.00462963	0.0277009	0.908	3322	tags=61%, list=25%, signal=82%
GO_FATTY_ACID_METABOLIC_PROCESS	GO_FATTY_ACID_METABOLIC_PROCESS		199	0.363838	1.84871	0	0.0289372	0.919	2457	tags=37%, list=19%, signal=45%
GO_PSEUDOURIDINE_SYNTHESIS	GO_PSEUDOURIDINE_SYNTHESIS		15	0.625459	1.84776	0.00223714	0.0289122	0.92	4523	tags=87%, list=35%, signal=132%
GO_MITOCHONDRIAL_TRANSLATION	GO_MITOCHONDRIAL_TRANSLATION		91	0.419403	1.84772	0	0.0286172	0.92	3966	tags=51%, list=30%, signal=72%
GO_ALCOHOL_METABOLIC_PROCESS	GO_ALCOHOL_METABOLIC_PROCESS		218	0.359237	1.84767	0	0.0283389	0.921	2215	tags=33%, list=17%, signal=40%
GO_CHROMATIN_ASSEMBLY_OR_DISASSEMBLY	GO_CHROMATIN_ASSEMBLY_OR_DISASSEMBLY		121	0.390583	1.8442	0	0.0291393	0.933	2637	tags=36%, list=20%, signal=44%
GO_PROTEIN_TARGETING	GO_PROTEIN_TARGETING		303	0.347981	1.84276	0	0.0292816	0.933	4195	tags=54%, list=32%, signal=77%
GO_PROTON_TRANSPORTING_TWO_SECTOR_ATPASE_COMPLEX_CATALYTIC_DOMAIN	GO_PROTON_TRANSPORTING_TWO_SECTOR_ATPASE_COMPLEX_CATALYTIC_DOMAIN		16	0.60563	1.84214	0.00440529	0.029182	0.935	3524	tags=75%, list=27%, signal=103%
GO_OXIDOREDUCTASE_ACTIVITY_ACTING_ON_CH_OH_GROUP_OF_DONORS	GO_OXIDOREDUCTASE_ACTIVITY_ACTING_ON_CH_OH_GROUP_OF_DONORS		89	0.404879	1.83991	0	0.0296202	0.941	2441	tags=40%, list=19%, signal=49%
GO_NUCLEOTIDE_TRANSPORT	GO_NUCLEOTIDE_TRANSPORT		19	0.597496	1.83722	0	0.030019	0.943	2575	tags=58%, list=20%, signal=72%
GO_ORGANIC_HYDROXY_COMPOUND_METABOLIC_PROCESS	GO_ORGANIC_HYDROXY_COMPOUND_METABOLIC_PROCESS		291	0.34424	1.8342	0	0.0306857	0.946	2167	tags=31%, list=17%, signal=37%
GO_HYDROGEN_PEROXIDE_METABOLIC_PROCESS	GO_HYDROGEN_PEROXIDE_METABOLIC_PROCESS		18	0.595695	1.832	0.0090703	0.0310648	0.95	1943	tags=44%, list=15%, signal=52%
GO_DNA_PACKAGING	GO_DNA_PACKAGING		131	0.384619	1.83178	0	0.0308544	0.95	2269	tags=32%, list=17%, signal=38%
GO_GLYCOSYL_COMPOUND_BIOSYNTHETIC_PROCESS	GO_GLYCOSYL_COMPOUND_BIOSYNTHETIC_PROCESS		90	0.40286	1.81985	0	0.0344249	0.964	3133	tags=41%, list=24%, signal=54%
GO_TRANSLATIONAL_TERMINATION	GO_TRANSLATIONAL_TERMINATION		78	0.412646	1.81765	0.00251889	0.0348673	0.967	3604	tags=47%, list=28%, signal=65%
GO_MITOCHONDRIAL_TRANSPORT	GO_MITOCHONDRIAL_TRANSPORT		139	0.375596	1.81645	0	0.0349874	0.97	3583	tags=44%, list=27%, signal=60%
GO_RIBOSOME_ASSEMBLY	GO_RIBOSOME_ASSEMBLY		38	0.487956	1.81442	0	0.0352851	0.97	4005	tags=61%, list=31%, signal=87%
GO_ALPHA_AMINO_ACID_BIOSYNTHETIC_PROCESS	GO_ALPHA_AMINO_ACID_BIOSYNTHETIC_PROCESS		46	0.462781	1.81394	0	0.0351497	0.97	2981	tags=52%, list=23%, signal=67%
GO_PROTEIN_TARGETING_TO_MITOCHONDRION	GO_PROTEIN_TARGETING_TO_MITOCHONDRION		39	0.479868	1.81013	0	0.0362357	0.973	5098	tags=74%, list=39%, signal=122%
GO_ENDOPLASMIC_RETICULUM_ORGANIZATION	GO_ENDOPLASMIC_RETICULUM_ORGANIZATION		30	0.514541	1.8074	0.00241546	0.0367571	0.976	3998	tags=60%, list=31%, signal=86%
GO_HEME_BIOSYNTHETIC_PROCESS	GO_HEME_BIOSYNTHETIC_PROCESS		18	0.580278	1.79803	0	0.0400376	0.984	3322	tags=67%, list=25%, signal=89%
GO_AUTOPHAGOSOME_ORGANIZATION	GO_AUTOPHAGOSOME_ORGANIZATION		29	0.52138	1.79745	0.0103093	0.0399482	0.984	3028	tags=48%, list=23%, signal=63%
GO_CELLULAR_CARBOHYDRATE_METABOLIC_PROCESS	GO_CELLULAR_CARBOHYDRATE_METABOLIC_PROCESS		100	0.393038	1.79491	0	0.040432	0.988	2281	tags=32%, list=17%, signal=38%
GO_CHROMATIN_SILENCING_AT_RDNA	GO_CHROMATIN_SILENCING_AT_RDNA		27	0.515751	1.79264	0.00242131	0.0408731	0.989	2181	tags=52%, list=17%, signal=62%
GO_PROTEIN_DNA_COMPLEX_SUBUNIT_ORGANIZATION	GO_PROTEIN_DNA_COMPLEX_SUBUNIT_ORGANIZATION		160	0.361683	1.78383	0	0.0440656	0.991	2308	tags=31%, list=18%, signal=37%
GO_ORGANELLAR_LARGE_RIBOSOMAL_SUBUNIT	GO_ORGANELLAR_LARGE_RIBOSOMAL_SUBUNIT		25	0.531821	1.78375	0	0.0437341	0.991	2384	tags=44%, list=18%, signal=54%
GO_OXIDOREDUCTASE_COMPLEX	GO_OXIDOREDUCTASE_COMPLEX		82	0.405803	1.779	0	0.0451872	0.995	3612	tags=52%, list=28%, signal=72%
GO_CYTOSOLIC_PART	GO_CYTOSOLIC_PART		160	0.36692	1.77492	0	0.0466926	0.997	4148	tags=54%, list=32%, signal=79%
GO_ENDORIBONUCLEASE_ACTIVITY_PRODUCING_5_PHOSPHOMONOESTERS	GO_ENDORIBONUCLEASE_ACTIVITY_PRODUCING_5_PHOSPHOMONOESTERS		21	0.546752	1.77224	0.00731707	0.0472283	0.997	3192	tags=43%, list=24%, signal=57%
GO_AMIDE_BINDING	GO_AMIDE_BINDING		168	0.355735	1.76893	0	0.0482734	0.997	2402	tags=37%, list=18%, signal=45%
GO_COENZYME_METABOLIC_PROCESS	GO_COENZYME_METABOLIC_PROCESS		205	0.34972	1.76784	0	0.0483622	0.997	2536	tags=35%, list=19%, signal=42%
GO_OXIDOREDUCTASE_ACTIVITY_ACTING_ON_NAD_P_H	GO_OXIDOREDUCTASE_ACTIVITY_ACTING_ON_NAD_P_H		71	0.420712	1.76501	0	0.0491519	0.997	2278	tags=42%, list=17%, signal=51%
GO_LIPOPROTEIN_BIOSYNTHETIC_PROCESS	GO_LIPOPROTEIN_BIOSYNTHETIC_PROCESS		68	0.414827	1.75834	0	0.0518457	0.997	3493	tags=46%, list=27%, signal=62%
GO_CATECHOLAMINE_METABOLIC_PROCESS	GO_CATECHOLAMINE_METABOLIC_PROCESS		22	0.540664	1.75583	0.00691244	0.0526623	0.998	882	tags=36%, list=7%, signal=39%
GO_ORGANELLAR_RIBOSOME	GO_ORGANELLAR_RIBOSOME		60	0.427229	1.75528	0	0.0525596	0.999	2115	tags=35%, list=16%, signal=42%
GO_COENZYME_BIOSYNTHETIC_PROCESS	GO_COENZYME_BIOSYNTHETIC_PROCESS		108	0.381034	1.75518	0	0.0521965	0.999	2070	tags=35%, list=16%, signal=41%
GO_NUCLEOBASE_CONTAINING_SMALL_MOLECULE_METABOLIC_PROCESS	GO_NUCLEOBASE_CONTAINING_SMALL_MOLECULE_METABOLIC_PROCESS		393	0.318255	1.75152	0	0.0534058	0.999	3133	tags=38%, list=24%, signal=48%
GO_OXIDOREDUCTASE_ACTIVITY_ACTING_ON_THE_CH_OH_GROUP_OF_DONORS_NAD_OR_NADP_AS_ACCEPTOR	GO_OXIDOREDUCTASE_ACTIVITY_ACTING_ON_THE_CH_OH_GROUP_OF_DONORS_NAD_OR_NADP_AS_ACCEPTOR		78	0.401301	1.74926	0.00259067	0.0540885	0.999	2441	tags=42%, list=19%, signal=52%
GO_INTRINSIC_APOPTOTIC_SIGNALING_PATHWAY_IN_RESPONSE_TO_DNA_DAMAGE	GO_INTRINSIC_APOPTOTIC_SIGNALING_PATHWAY_IN_RESPONSE_TO_DNA_DAMAGE		59	0.422972	1.74894	0.00238663	0.0538261	0.999	2055	tags=36%, list=16%, signal=42%
GO_INTRAMOLECULAR_OXIDOREDUCTASE_ACTIVITY	GO_INTRAMOLECULAR_OXIDOREDUCTASE_ACTIVITY		37	0.473332	1.7463	0.00941176	0.0545649	0.999	3446	tags=51%, list=26%, signal=70%
GO_NUCLEOTIDE_EXCISION_REPAIR_DNA_GAP_FILLING	GO_NUCLEOTIDE_EXCISION_REPAIR_DNA_GAP_FILLING		15	0.607436	1.74526	0.0109409	0.0545864	0.999	2853	tags=53%, list=22%, signal=68%
GO_PROTEIN_HETEROTETRAMERIZATION	GO_PROTEIN_HETEROTETRAMERIZATION		28	0.503886	1.738	0.00235294	0.0575403	0.999	3122	tags=68%, list=24%, signal=89%
GO_CLATHRIN_ADAPTOR_COMPLEX	GO_CLATHRIN_ADAPTOR_COMPLEX		19	0.549281	1.73788	0.00987654	0.0571515	0.999	4162	tags=68%, list=32%, signal=100%
GO_MITOCHONDRION_ORGANIZATION	GO_MITOCHONDRION_ORGANIZATION		468	0.309314	1.73666	0	0.0574632	0.999	3626	tags=41%, list=28%, signal=55%
GO_ER_TO_GOLGI_TRANSPORT_VESICLE_MEMBRANE	GO_ER_TO_GOLGI_TRANSPORT_VESICLE_MEMBRANE		40	0.454874	1.73665	0	0.0570498	0.999	3789	tags=58%, list=29%, signal=81%
GO_OXIDOREDUCTASE_ACTIVITY_ACTING_ON_A_HEME_GROUP_OF_DONORS	GO_OXIDOREDUCTASE_ACTIVITY_ACTING_ON_A_HEME_GROUP_OF_DONORS		23	0.529388	1.73661	0.00913242	0.0566423	0.999	2556	tags=52%, list=20%, signal=65%
GO_GLUTAMATE_METABOLIC_PROCESS	GO_GLUTAMATE_METABOLIC_PROCESS		15	0.590035	1.73213	0.0136364	0.0585519	0.999	1200	tags=40%, list=9%, signal=44%
GO_INTRINSIC_COMPONENT_OF_MITOCHONDRIAL_INNER_MEMBRANE	GO_INTRINSIC_COMPONENT_OF_MITOCHONDRIAL_INNER_MEMBRANE		20	0.541305	1.72972	0.00886918	0.0593046	0.999	4030	tags=55%, list=31%, signal=79%
GO_PROTON_TRANSPORTING_V_TYPE_ATPASE_COMPLEX	GO_PROTON_TRANSPORTING_V_TYPE_ATPASE_COMPLEX		18	0.555176	1.72942	0.0156951	0.0590294	0.999	3887	tags=67%, list=30%, signal=95%
GO_PURINE_CONTAINING_COMPOUND_METABOLIC_PROCESS	GO_PURINE_CONTAINING_COMPOUND_METABOLIC_PROCESS		285	0.325118	1.72836	0	0.0591214	0.999	3307	tags=41%, list=25%, signal=53%
GO_PORPHYRIN_CONTAINING_COMPOUND_METABOLIC_PROCESS	GO_PORPHYRIN_CONTAINING_COMPOUND_METABOLIC_PROCESS		27	0.502369	1.72703	0.00255102	0.0593133	0.999	3322	tags=59%, list=25%, signal=79%
GO_REGULATION_OF_TRANSCRIPTION_INVOLVED_IN_G1_S_TRANSITION_OF_MITOTIC_CELL_CYCLE	GO_REGULATION_OF_TRANSCRIPTION_INVOLVED_IN_G1_S_TRANSITION_OF_MITOTIC_CELL_CYCLE		19	0.546905	1.72277	0.0114943	0.0609701	0.999	1579	tags=42%, list=12%, signal=48%
GO_COFACTOR_BINDING	GO_COFACTOR_BINDING		190	0.341834	1.72175	0	0.0610892	0.999	3632	tags=47%, list=28%, signal=65%
GO_COENZYME_BINDING	GO_COENZYME_BINDING		134	0.360879	1.7185	0.00275482	0.0623544	0.999	3632	tags=49%, list=28%, signal=67%
GO_MONOCARBOXYLIC_ACID_METABOLIC_PROCESS	GO_MONOCARBOXYLIC_ACID_METABOLIC_PROCESS		331	0.315833	1.71729	0	0.0626582	0.999	2457	tags=34%, list=19%, signal=40%
GO_POSITIVE_REGULATION_OF_T_CELL_MEDIATED_IMMUNITY	GO_POSITIVE_REGULATION_OF_T_CELL_MEDIATED_IMMUNITY		21	0.529926	1.71597	0.00663717	0.0630192	0.999	2403	tags=43%, list=18%, signal=52%
GO_COATED_VESICLE_MEMBRANE	GO_COATED_VESICLE_MEMBRANE		99	0.372137	1.71484	0	0.0632222	0.999	2989	tags=40%, list=23%, signal=52%
GO_ESTABLISHMENT_OF_PROTEIN_LOCALIZATION_TO_MEMBRANE	GO_ESTABLISHMENT_OF_PROTEIN_LOCALIZATION_TO_MEMBRANE		208	0.337696	1.71378	0	0.0634206	0.999	4005	tags=53%, list=31%, signal=76%
GO_TRANSLATIONAL_ELONGATION	GO_TRANSLATIONAL_ELONGATION		93	0.382001	1.70809	0	0.0661645	1	3660	tags=46%, list=28%, signal=64%
GO_REGULATION_OF_MITOPHAGY	GO_REGULATION_OF_MITOPHAGY		32	0.47082	1.70665	0.00246305	0.0665675	1	2120	tags=31%, list=16%, signal=37%
GO_INTRINSIC_COMPONENT_OF_ORGANELLE_MEMBRANE	GO_INTRINSIC_COMPONENT_OF_ORGANELLE_MEMBRANE		208	0.333085	1.70458	0	0.0671806	1	2996	tags=39%, list=23%, signal=50%
GO_SULFUR_COMPOUND_METABOLIC_PROCESS	GO_SULFUR_COMPOUND_METABOLIC_PROCESS		258	0.323701	1.70318	0	0.0675272	1	2523	tags=33%, list=19%, signal=40%
GO_DICARBOXYLIC_ACID_METABOLIC_PROCESS	GO_DICARBOXYLIC_ACID_METABOLIC_PROCESS		71	0.398415	1.70303	0.00797872	0.0671852	1	2578	tags=37%, list=20%, signal=45%
GO_RRNA_METABOLIC_PROCESS	GO_RRNA_METABOLIC_PROCESS		203	0.335139	1.69966	0	0.0686311	1	4148	tags=46%, list=32%, signal=66%
GO_ELECTRON_CARRIER_ACTIVITY	GO_ELECTRON_CARRIER_ACTIVITY		89	0.383721	1.69559	0.00266667	0.0703741	1	2556	tags=42%, list=20%, signal=51%
GO_REGULATION_OF_ACTIVATED_T_CELL_PROLIFERATION	GO_REGULATION_OF_ACTIVATED_T_CELL_PROLIFERATION		28	0.477304	1.69269	0.0162413	0.0718375	1	1454	tags=21%, list=11%, signal=24%
GO_OXIDOREDUCTASE_ACTIVITY_ACTING_ON_A_SULFUR_GROUP_OF_DONORS	GO_OXIDOREDUCTASE_ACTIVITY_ACTING_ON_A_SULFUR_GROUP_OF_DONORS		36	0.459365	1.6873	0.00479616	0.0745905	1	2947	tags=50%, list=23%, signal=64%
GO_TRNA_SPECIFIC_RIBONUCLEASE_ACTIVITY	GO_TRNA_SPECIFIC_RIBONUCLEASE_ACTIVITY		15	0.581163	1.68681	0.0177778	0.0744368	1	3192	tags=60%, list=24%, signal=79%
GO_PROTEIN_SERINE_THREONINE_KINASE_INHIBITOR_ACTIVITY	GO_PROTEIN_SERINE_THREONINE_KINASE_INHIBITOR_ACTIVITY		26	0.505799	1.6862	0.013544	0.0743363	1	2821	tags=46%, list=22%, signal=59%
GO_BETA_AMYLOID_BINDING	GO_BETA_AMYLOID_BINDING		26	0.49383	1.68608	0.0181818	0.0739351	1	3163	tags=54%, list=24%, signal=71%
GO_NUCLEOSIDE_BISPHOSPHATE_BIOSYNTHETIC_PROCESS	GO_NUCLEOSIDE_BISPHOSPHATE_BIOSYNTHETIC_PROCESS		15	0.574265	1.67838	0.0237069	0.0782846	1	1388	tags=40%, list=11%, signal=45%
GO_INTRINSIC_COMPONENT_OF_MITOCHONDRIAL_MEMBRANE	GO_INTRINSIC_COMPONENT_OF_MITOCHONDRIAL_MEMBRANE		40	0.443923	1.6741	0	0.0806065	1	4030	tags=50%, list=31%, signal=72%
GO_RNA_PHOSPHODIESTER_BOND_HYDROLYSIS	GO_RNA_PHOSPHODIESTER_BOND_HYDROLYSIS		81	0.377543	1.67356	0.00250627	0.0804489	1	3306	tags=37%, list=25%, signal=49%
GO_REPLISOME	GO_REPLISOME		20	0.525211	1.67072	0.0211765	0.0817432	1	4285	tags=70%, list=33%, signal=104%
GO_INOSITOL_PHOSPHATE_PHOSPHATASE_ACTIVITY	GO_INOSITOL_PHOSPHATE_PHOSPHATASE_ACTIVITY		16	0.562401	1.67035	0.0205479	0.0815103	1	4487	tags=81%, list=34%, signal=124%
GO_COATED_VESICLE	GO_COATED_VESICLE		166	0.342265	1.66802	0	0.0823902	1	3789	tags=46%, list=29%, signal=64%
GO_ER_ASSOCIATED_UBIQUITIN_DEPENDENT_PROTEIN_CATABOLIC_PROCESS	GO_ER_ASSOCIATED_UBIQUITIN_DEPENDENT_PROTEIN_CATABOLIC_PROCESS		47	0.426574	1.66675	0.00476191	0.0826853	1	4630	tags=62%, list=35%, signal=95%
GO_RESPONSE_TO_ZINC_ION	GO_RESPONSE_TO_ZINC_ION		35	0.449364	1.66571	0.00239808	0.0829584	1	1604	tags=40%, list=12%, signal=45%
GO_PROTEASOME_COMPLEX	GO_PROTEASOME_COMPLEX		55	0.412437	1.6585	0.00487805	0.0874279	1	3062	tags=42%, list=23%, signal=54%
GO_CELLULAR_KETONE_METABOLIC_PROCESS	GO_CELLULAR_KETONE_METABOLIC_PROCESS		47	0.414257	1.65513	0.00943396	0.0891924	1	3489	tags=51%, list=27%, signal=69%
GO_POSITIVE_REGULATION_OF_EMBRYONIC_DEVELOPMENT	GO_POSITIVE_REGULATION_OF_EMBRYONIC_DEVELOPMENT		20	0.522122	1.6504	0.0217391	0.0922124	1	575	tags=20%, list=4%, signal=21%
GO_ENERGY_RESERVE_METABOLIC_PROCESS	GO_ENERGY_RESERVE_METABOLIC_PROCESS		47	0.416617	1.64185	0.00251256	0.097904	1	3229	tags=47%, list=25%, signal=62%
GO_PRIMARY_ALCOHOL_METABOLIC_PROCESS	GO_PRIMARY_ALCOHOL_METABOLIC_PROCESS		24	0.486276	1.63712	0.0243309	0.100759	1	1195	tags=33%, list=9%, signal=37%
GO_CARBON_OXYGEN_LYASE_ACTIVITY	GO_CARBON_OXYGEN_LYASE_ACTIVITY		59	0.39461	1.63497	0.00255754	0.101972	1	1995	tags=34%, list=15%, signal=40%
GO_REGULATION_OF_VACUOLE_ORGANIZATION	GO_REGULATION_OF_VACUOLE_ORGANIZATION		29	0.468848	1.634	0.027972	0.102141	1	1889	tags=38%, list=14%, signal=44%
GO_CYTOPLASMIC_TRANSLATION	GO_CYTOPLASMIC_TRANSLATION		31	0.463485	1.63309	0.00694444	0.102346	1	4065	tags=58%, list=31%, signal=84%
GO_MITOCHONDRIAL_FUSION	GO_MITOCHONDRIAL_FUSION		15	0.560412	1.63196	0.021327	0.102691	1	2805	tags=53%, list=21%, signal=68%
GO_GPI_ANCHOR_METABOLIC_PROCESS	GO_GPI_ANCHOR_METABOLIC_PROCESS		32	0.463535	1.63124	0.0120773	0.102681	1	3067	tags=56%, list=24%, signal=73%
GO_LIPID_BIOSYNTHETIC_PROCESS	GO_LIPID_BIOSYNTHETIC_PROCESS		372	0.299066	1.6299	0	0.103176	1	2412	tags=31%, list=18%, signal=37%
GO_REGULATION_OF_CELLULAR_AMINO_ACID_METABOLIC_PROCESS	GO_REGULATION_OF_CELLULAR_AMINO_ACID_METABOLIC_PROCESS		47	0.416278	1.62692	0.0147783	0.105089	1	3231	tags=40%, list=25%, signal=54%
GO_PHAGOSOME_MATURATION	GO_PHAGOSOME_MATURATION		27	0.47436	1.62478	0.0138249	0.106232	1	3887	tags=67%, list=30%, signal=95%
GO_HYDRO_LYASE_ACTIVITY	GO_HYDRO_LYASE_ACTIVITY		42	0.435372	1.62469	0.00761421	0.105718	1	1995	tags=40%, list=15%, signal=48%
GO_NCRNA_PROCESSING	GO_NCRNA_PROCESSING		315	0.300672	1.62441	0	0.105363	1	4148	tags=43%, list=32%, signal=62%
GO_UNFOLDED_PROTEIN_BINDING	GO_UNFOLDED_PROTEIN_BINDING		66	0.379944	1.62332	0.00531915	0.105588	1	4341	tags=56%, list=33%, signal=84%
GO_POSITIVE_REGULATION_OF_GENE_EXPRESSION_EPIGENETIC	GO_POSITIVE_REGULATION_OF_GENE_EXPRESSION_EPIGENETIC		54	0.408181	1.62187	0.00252525	0.106086	1	2181	tags=41%, list=17%, signal=49%
GO_SMALL_MOLECULE_CATABOLIC_PROCESS	GO_SMALL_MOLECULE_CATABOLIC_PROCESS		227	0.316166	1.62162	0	0.105705	1	2365	tags=31%, list=18%, signal=38%
GO_DETOXIFICATION	GO_DETOXIFICATION		55	0.396922	1.6195	0.0102302	0.106682	1	2278	tags=35%, list=17%, signal=42%
GO_MONOCARBOXYLIC_ACID_CATABOLIC_PROCESS	GO_MONOCARBOXYLIC_ACID_CATABOLIC_PROCESS		73	0.3755	1.61729	0.0052356	0.107742	1	1798	tags=34%, list=14%, signal=39%
GO_NEGATIVE_REGULATION_OF_INTRINSIC_APOPTOTIC_SIGNALING_PATHWAY_BY_P53_CLASS_MEDIATOR	GO_NEGATIVE_REGULATION_OF_INTRINSIC_APOPTOTIC_SIGNALING_PATHWAY_BY_P53_CLASS_MEDIATOR		15	0.55732	1.61605	0.0208333	0.10826	1	3812	tags=67%, list=29%, signal=94%
GO_CLATHRIN_COATED_VESICLE	GO_CLATHRIN_COATED_VESICLE		107	0.350712	1.61523	0	0.10844	1	3520	tags=40%, list=27%, signal=55%
GO_RIBOSOME_BIOGENESIS	GO_RIBOSOME_BIOGENESIS		238	0.313884	1.61429	0	0.108669	1	4148	tags=45%, list=32%, signal=64%
GO_SNRNA_BINDING	GO_SNRNA_BINDING		21	0.509193	1.61035	0.0208333	0.111384	1	3817	tags=57%, list=29%, signal=81%
GO_CELLULAR_AMINO_ACID_BIOSYNTHETIC_PROCESS	GO_CELLULAR_AMINO_ACID_BIOSYNTHETIC_PROCESS		55	0.400516	1.60895	0.00490196	0.111994	1	2598	tags=44%, list=20%, signal=54%
GO_NEGATIVE_REGULATION_OF_CALCIUM_ION_TRANSMEMBRANE_TRANSPORT	GO_NEGATIVE_REGULATION_OF_CALCIUM_ION_TRANSMEMBRANE_TRANSPORT		15	0.548424	1.60677	0.0288248	0.113234	1	1277	tags=33%, list=10%, signal=37%
GO_NADP_METABOLIC_PROCESS	GO_NADP_METABOLIC_PROCESS		20	0.493227	1.5927	0.0406699	0.124833	1	2070	tags=45%, list=16%, signal=53%
GO_TRANSPORT_VESICLE	GO_TRANSPORT_VESICLE		227	0.310222	1.59108	0	0.125733	1	2768	tags=37%, list=21%, signal=46%
GO_PROTEIN_DISULFIDE_OXIDOREDUCTASE_ACTIVITY	GO_PROTEIN_DISULFIDE_OXIDOREDUCTASE_ACTIVITY		15	0.547505	1.59087	0.0323326	0.125339	1	2194	tags=53%, list=17%, signal=64%
GO_ATPASE_COUPLED_ION_TRANSMEMBRANE_TRANSPORTER_ACTIVITY	GO_ATPASE_COUPLED_ION_TRANSMEMBRANE_TRANSPORTER_ACTIVITY		47	0.407649	1.58657	0.00244499	0.129017	1	3524	tags=51%, list=27%, signal=70%
GO_VERY_LONG_CHAIN_FATTY_ACID_METABOLIC_PROCESS	GO_VERY_LONG_CHAIN_FATTY_ACID_METABOLIC_PROCESS		23	0.498311	1.58433	0.0234192	0.130467	1	1995	tags=48%, list=15%, signal=56%
GO_GLUCAN_METABOLIC_PROCESS	GO_GLUCAN_METABOLIC_PROCESS		40	0.420233	1.58346	0.0214797	0.130547	1	3116	tags=45%, list=24%, signal=59%
GO_TRANS_GOLGI_NETWORK_TRANSPORT_VESICLE	GO_TRANS_GOLGI_NETWORK_TRANSPORT_VESICLE		25	0.472618	1.5803	0.0180995	0.132937	1	4616	tags=64%, list=35%, signal=99%
GO_DNA_CONFORMATION_CHANGE	GO_DNA_CONFORMATION_CHANGE		193	0.312695	1.58015	0	0.132426	1	2269	tags=26%, list=17%, signal=32%
GO_PROTEIN_LOCALIZATION_TO_MITOCHONDRION	GO_PROTEIN_LOCALIZATION_TO_MITOCHONDRION		55	0.385601	1.57879	0.0126582	0.133003	1	4994	tags=65%, list=38%, signal=106%
GO_INTRACELLULAR_LIPID_TRANSPORT	GO_INTRACELLULAR_LIPID_TRANSPORT		15	0.545068	1.57539	0.0352113	0.135663	1	3489	tags=80%, list=27%, signal=109%
GO_REGULATION_OF_NUCLEOSIDE_METABOLIC_PROCESS	GO_REGULATION_OF_NUCLEOSIDE_METABOLIC_PROCESS		36	0.419832	1.57446	0.0189573	0.135906	1	2115	tags=39%, list=16%, signal=46%
GO_REGULATION_OF_CHOLESTEROL_METABOLIC_PROCESS	GO_REGULATION_OF_CHOLESTEROL_METABOLIC_PROCESS		17	0.521156	1.56171	0.0316742	0.148021	1	3396	tags=59%, list=26%, signal=79%
GO_VITAMIN_METABOLIC_PROCESS	GO_VITAMIN_METABOLIC_PROCESS		83	0.349365	1.56138	0.00255102	0.147726	1	2069	tags=31%, list=16%, signal=37%
GO_REGULATION_OF_RUFFLE_ASSEMBLY	GO_REGULATION_OF_RUFFLE_ASSEMBLY		15	0.523438	1.56133	0.0437637	0.14709	1	3122	tags=60%, list=24%, signal=79%
GO_NUCLEOSIDE_PHOSPHATE_BIOSYNTHETIC_PROCESS	GO_NUCLEOSIDE_PHOSPHATE_BIOSYNTHETIC_PROCESS		136	0.322975	1.55987	0.00522193	0.14795	1	3571	tags=44%, list=27%, signal=60%
GO_MICROBODY	GO_MICROBODY		97	0.347145	1.55744	0.0108401	0.149714	1	4284	tags=54%, list=33%, signal=79%
GO_POTASSIUM_CHANNEL_REGULATOR_ACTIVITY	GO_POTASSIUM_CHANNEL_REGULATOR_ACTIVITY		29	0.449521	1.5573	0.0360577	0.149176	1	2318	tags=34%, list=18%, signal=42%
GO_TRANSCRIPTION_COUPLED_NUCLEOTIDE_EXCISION_REPAIR	GO_TRANSCRIPTION_COUPLED_NUCLEOTIDE_EXCISION_REPAIR		52	0.392801	1.55579	0.0214286	0.150165	1	4051	tags=54%, list=31%, signal=78%
GO_MONOCARBOXYLIC_ACID_TRANSPORT	GO_MONOCARBOXYLIC_ACID_TRANSPORT		71	0.362185	1.55408	0.00824176	0.151421	1	1388	tags=30%, list=11%, signal=33%
GO_REGULATION_OF_GENE_EXPRESSION_EPIGENETIC	GO_REGULATION_OF_GENE_EXPRESSION_EPIGENETIC		157	0.319839	1.55159	0	0.153338	1	3562	tags=40%, list=27%, signal=55%
GO_NUCLEOTIDE_EXCISION_REPAIR_DNA_INCISION	GO_NUCLEOTIDE_EXCISION_REPAIR_DNA_INCISION		28	0.446024	1.55154	0.0247748	0.152672	1	2863	tags=43%, list=22%, signal=55%
GO_NUCLEOTIDE_TRANSMEMBRANE_TRANSPORTER_ACTIVITY	GO_NUCLEOTIDE_TRANSMEMBRANE_TRANSPORTER_ACTIVITY		15	0.539553	1.55017	0.034642	0.153397	1	2575	tags=53%, list=20%, signal=66%
GO_REGULATION_OF_INTRINSIC_APOPTOTIC_SIGNALING_PATHWAY	GO_REGULATION_OF_INTRINSIC_APOPTOTIC_SIGNALING_PATHWAY		105	0.333938	1.54696	0.00547945	0.156122	1	3539	tags=41%, list=27%, signal=56%
GO_RESPONSE_TO_TRANSITION_METAL_NANOPARTICLE	GO_RESPONSE_TO_TRANSITION_METAL_NANOPARTICLE		99	0.339076	1.54497	0.00271739	0.1574	1	2044	tags=36%, list=16%, signal=43%
GO_CELLULAR_MODIFIED_AMINO_ACID_BIOSYNTHETIC_PROCESS	GO_CELLULAR_MODIFIED_AMINO_ACID_BIOSYNTHETIC_PROCESS		32	0.420638	1.54475	0.0232558	0.156936	1	2192	tags=38%, list=17%, signal=45%
GO_DEFENSE_RESPONSE_TO_GRAM_POSITIVE_BACTERIUM	GO_DEFENSE_RESPONSE_TO_GRAM_POSITIVE_BACTERIUM		34	0.425256	1.5439	0.0222772	0.1571	1	1303	tags=35%, list=10%, signal=39%
GO_PIGMENT_METABOLIC_PROCESS	GO_PIGMENT_METABOLIC_PROCESS		44	0.403837	1.54237	0.0120773	0.158077	1	3322	tags=50%, list=25%, signal=67%
GO_CARBOXYLIC_ESTER_HYDROLASE_ACTIVITY	GO_CARBOXYLIC_ESTER_HYDROLASE_ACTIVITY		78	0.353898	1.54156	0.0126904	0.158269	1	1097	tags=22%, list=8%, signal=24%
GO_RESPONSE_TO_TESTOSTERONE	GO_RESPONSE_TO_TESTOSTERONE		26	0.452856	1.53958	0.0305164	0.159891	1	2944	tags=50%, list=23%, signal=64%
GO_CELLULAR_CARBOHYDRATE_BIOSYNTHETIC_PROCESS	GO_CELLULAR_CARBOHYDRATE_BIOSYNTHETIC_PROCESS		36	0.416293	1.53955	0.0247748	0.159223	1	1552	tags=28%, list=12%, signal=31%
GO_ER_TO_GOLGI_TRANSPORT_VESICLE	GO_ER_TO_GOLGI_TRANSPORT_VESICLE		50	0.389569	1.5382	0.0224439	0.160091	1	2706	tags=42%, list=21%, signal=53%
GO_DEFENSE_RESPONSE_TO_BACTERIUM	GO_DEFENSE_RESPONSE_TO_BACTERIUM		84	0.350971	1.53736	0.00249377	0.160245	1	1111	tags=21%, list=9%, signal=23%
GO_POSITIVE_REGULATION_OF_CYSTEINE_TYPE_ENDOPEPTIDASE_ACTIVITY_INVOLVED_IN_APOPTOTIC_SIGNALING_PATHWAY	GO_POSITIVE_REGULATION_OF_CYSTEINE_TYPE_ENDOPEPTIDASE_ACTIVITY_INVOLVED_IN_APOPTOTIC_SIGNALING_PATHWAY		15	0.524578	1.535	0.0490654	0.162167	1	977	tags=33%, list=7%, signal=36%
GO_PURINE_CONTAINING_COMPOUND_BIOSYNTHETIC_PROCESS	GO_PURINE_CONTAINING_COMPOUND_BIOSYNTHETIC_PROCESS		96	0.338584	1.53397	0.00283286	0.16269	1	2761	tags=38%, list=21%, signal=47%
GO_CELLULAR_MODIFIED_AMINO_ACID_METABOLIC_PROCESS	GO_CELLULAR_MODIFIED_AMINO_ACID_METABOLIC_PROCESS		138	0.321134	1.53242	0	0.163804	1	2296	tags=29%, list=18%, signal=35%
GO_REGULATION_OF_DNA_TEMPLATED_TRANSCRIPTION_ELONGATION	GO_REGULATION_OF_DNA_TEMPLATED_TRANSCRIPTION_ELONGATION		31	0.424344	1.53176	0.0218978	0.163825	1	1906	tags=26%, list=15%, signal=30%
GO_ACETYL_COA_METABOLIC_PROCESS	GO_ACETYL_COA_METABOLIC_PROCESS		22	0.46702	1.52985	0.0421286	0.165203	1	2379	tags=41%, list=18%, signal=50%
GO_NUCLEAR_CHROMATIN	GO_NUCLEAR_CHROMATIN		211	0.300449	1.52834	0	0.166525	1	2277	tags=27%, list=17%, signal=33%
GO_ANTIGEN_BINDING	GO_ANTIGEN_BINDING		41	0.399624	1.5282	0.0305344	0.165985	1	2048	tags=37%, list=16%, signal=43%
GO_GOLGI_ASSOCIATED_VESICLE	GO_GOLGI_ASSOCIATED_VESICLE		66	0.361329	1.52544	0.00759494	0.167766	1	4799	tags=62%, list=37%, signal=98%
GO_MICROBODY_LUMEN	GO_MICROBODY_LUMEN		27	0.440184	1.52143	0.0238095	0.171545	1	3576	tags=44%, list=27%, signal=61%
GO_REGULATION_OF_BONE_RESORPTION	GO_REGULATION_OF_BONE_RESORPTION		18	0.502234	1.51592	0.0444444	0.176606	1	2571	tags=44%, list=20%, signal=55%
GO_CELLULAR_PROTEIN_COMPLEX_ASSEMBLY	GO_CELLULAR_PROTEIN_COMPLEX_ASSEMBLY		242	0.289836	1.51478	0	0.177363	1	2647	tags=31%, list=20%, signal=38%
GO_ERAD_PATHWAY	GO_ERAD_PATHWAY		59	0.368524	1.51454	0.0190476	0.176876	1	4299	tags=56%, list=33%, signal=83%
GO_ORGANELLE_ENVELOPE_LUMEN	GO_ORGANELLE_ENVELOPE_LUMEN		65	0.361632	1.51247	0.0180879	0.178588	1	2822	tags=43%, list=22%, signal=55%
GO_PIGMENT_BIOSYNTHETIC_PROCESS	GO_PIGMENT_BIOSYNTHETIC_PROCESS		37	0.415496	1.51035	0.0278481	0.180353	1	3322	tags=51%, list=25%, signal=69%
GO_EMBRYONIC_FORELIMB_MORPHOGENESIS	GO_EMBRYONIC_FORELIMB_MORPHOGENESIS		23	0.450315	1.50971	0.0409091	0.180356	1	411	tags=22%, list=3%, signal=22%
GO_NUCLEOTIDE_EXCISION_REPAIR_DNA_DAMAGE_RECOGNITION	GO_NUCLEOTIDE_EXCISION_REPAIR_DNA_DAMAGE_RECOGNITION		17	0.496566	1.50887	0.0494118	0.180623	1	3959	tags=59%, list=30%, signal=84%
GO_DNA_DAMAGE_RESPONSE_DETECTION_OF_DNA_DAMAGE	GO_DNA_DAMAGE_RESPONSE_DETECTION_OF_DNA_DAMAGE		25	0.441987	1.50867	0.030445	0.180148	1	4051	tags=56%, list=31%, signal=81%
GO_ATPASE_REGULATOR_ACTIVITY	GO_ATPASE_REGULATOR_ACTIVITY		25	0.443916	1.5077	0.0357942	0.180608	1	2477	tags=40%, list=19%, signal=49%
GO_ORGANIC_CYCLIC_COMPOUND_CATABOLIC_PROCESS	GO_ORGANIC_CYCLIC_COMPOUND_CATABOLIC_PROCESS		287	0.284374	1.50668	0	0.180964	1	4082	tags=46%, list=31%, signal=66%
GO_DNA_REPLICATION_INDEPENDENT_NUCLEOSOME_ORGANIZATION	GO_DNA_REPLICATION_INDEPENDENT_NUCLEOSOME_ORGANIZATION		42	0.394115	1.5037	0.030303	0.181876	1	3018	tags=43%, list=23%, signal=56%
GO_ASPARTATE_FAMILY_AMINO_ACID_METABOLIC_PROCESS	GO_ASPARTATE_FAMILY_AMINO_ACID_METABOLIC_PROCESS		42	0.388066	1.50337	0.035	0.181506	1	3606	tags=48%, list=28%, signal=66%
GO_VIRAL_LIFE_CYCLE	GO_VIRAL_LIFE_CYCLE		215	0.291368	1.50332	0.00307692	0.180841	1	4204	tags=52%, list=32%, signal=75%
GO_POSITIVE_REGULATION_OF_CELL_KILLING	GO_POSITIVE_REGULATION_OF_CELL_KILLING		22	0.460227	1.50315	0.0335731	0.180371	1	1185	tags=32%, list=9%, signal=35%
GO_PROTEIN_HOMOTETRAMERIZATION	GO_PROTEIN_HOMOTETRAMERIZATION		46	0.381093	1.50199	0.0311688	0.181094	1	3229	tags=50%, list=25%, signal=66%
GO_GOLGI_ASSOCIATED_VESICLE_MEMBRANE	GO_GOLGI_ASSOCIATED_VESICLE_MEMBRANE		38	0.405755	1.50063	0.0329412	0.182006	1	4799	tags=63%, list=37%, signal=100%
GO_REGULATION_OF_CELLULAR_AMINE_METABOLIC_PROCESS	GO_REGULATION_OF_CELLULAR_AMINE_METABOLIC_PROCESS		62	0.356842	1.49943	0.0123153	0.182674	1	3231	tags=42%, list=25%, signal=55%
GO_METAL_CLUSTER_BINDING	GO_METAL_CLUSTER_BINDING		56	0.368499	1.49803	0.0182292	0.183775	1	3678	tags=46%, list=28%, signal=64%
GO_POSITIVE_REGULATION_OF_INSULIN_SECRETION_INVOLVED_IN_CELLULAR_RESPONSE_TO_GLUCOSE_STIMULUS	GO_POSITIVE_REGULATION_OF_INSULIN_SECRETION_INVOLVED_IN_CELLULAR_RESPONSE_TO_GLUCOSE_STIMULUS		19	0.484175	1.49665	0.0470588	0.184664	1	1052	tags=32%, list=8%, signal=34%
GO_QUINONE_METABOLIC_PROCESS	GO_QUINONE_METABOLIC_PROCESS		24	0.448656	1.49534	0.0401891	0.185391	1	3325	tags=54%, list=25%, signal=73%
GO_RESPONSE_TO_EPIDERMAL_GROWTH_FACTOR	GO_RESPONSE_TO_EPIDERMAL_GROWTH_FACTOR		25	0.435903	1.49481	0.0316302	0.185272	1	2975	tags=44%, list=23%, signal=57%
GO_TRANSFERASE_ACTIVITY_TRANSFERRING_ACYL_GROUPS	GO_TRANSFERASE_ACTIVITY_TRANSFERRING_ACYL_GROUPS		169	0.305641	1.49379	0.00297619	0.185785	1	2467	tags=28%, list=19%, signal=35%
GO_REGULATION_OF_OSTEOCLAST_DIFFERENTIATION	GO_REGULATION_OF_OSTEOCLAST_DIFFERENTIATION		31	0.414556	1.49022	0.0226757	0.188927	1	3274	tags=52%, list=25%, signal=69%
GO_PROTEIN_TRANSMEMBRANE_TRANSPORT	GO_PROTEIN_TRANSMEMBRANE_TRANSPORT		42	0.386624	1.48843	0.034965	0.190408	1	5052	tags=71%, list=39%, signal=116%
GO_RIBONUCLEOPROTEIN_COMPLEX_BIOGENESIS	GO_RIBONUCLEOPROTEIN_COMPLEX_BIOGENESIS		335	0.274452	1.48774	0	0.190571	1	4511	tags=46%, list=35%, signal=68%
GO_TRANSLATION_INITIATION_FACTOR_ACTIVITY	GO_TRANSLATION_INITIATION_FACTOR_ACTIVITY		35	0.408739	1.48765	0.0347222	0.190001	1	3892	tags=57%, list=30%, signal=81%
GO_THIOLESTER_HYDROLASE_ACTIVITY	GO_THIOLESTER_HYDROLASE_ACTIVITY		24	0.448548	1.48608	0.0444965	0.191155	1	2448	tags=38%, list=19%, signal=46%
GO_ERBB_SIGNALING_PATHWAY	GO_ERBB_SIGNALING_PATHWAY		55	0.362204	1.48585	0.0158311	0.190728	1	1608	tags=27%, list=12%, signal=31%
GO_RIBOSOMAL_SMALL_SUBUNIT_BIOGENESIS	GO_RIBOSOMAL_SMALL_SUBUNIT_BIOGENESIS		49	0.377005	1.48113	0.0232558	0.194596	1	3687	tags=41%, list=28%, signal=57%
GO_OLIGOSACCHARIDE_LIPID_INTERMEDIATE_BIOSYNTHETIC_PROCESS	GO_OLIGOSACCHARIDE_LIPID_INTERMEDIATE_BIOSYNTHETIC_PROCESS		18	0.484355	1.47703	0.0495495	0.198867	1	2514	tags=50%, list=19%, signal=62%
GO_FATTY_ACID_CATABOLIC_PROCESS	GO_FATTY_ACID_CATABOLIC_PROCESS		57	0.363179	1.47471	0.0234987	0.200642	1	2457	tags=39%, list=19%, signal=47%
GO_TRIVALENT_INORGANIC_CATION_TRANSPORT	GO_TRIVALENT_INORGANIC_CATION_TRANSPORT		30	0.431826	1.47411	0.0482759	0.20076	1	2235	tags=40%, list=17%, signal=48%
GO_SULFUR_COMPOUND_BIOSYNTHETIC_PROCESS	GO_SULFUR_COMPOUND_BIOSYNTHETIC_PROCESS		158	0.302768	1.47308	0.00319489	0.201474	1	2506	tags=34%, list=19%, signal=41%
GO_REGULATION_OF_T_CELL_MEDIATED_IMMUNITY	GO_REGULATION_OF_T_CELL_MEDIATED_IMMUNITY		29	0.422306	1.47052	0.0480769	0.203373	1	2403	tags=31%, list=18%, signal=38%
GO_CHROMATIN	GO_CHROMATIN		316	0.275572	1.47049	0	0.202695	1	2317	tags=26%, list=18%, signal=30%
GO_SPERM_FLAGELLUM	GO_SPERM_FLAGELLUM		37	0.398601	1.46761	0.0361174	0.205804	1	1576	tags=30%, list=12%, signal=34%
GO_LYTIC_VACUOLE_ORGANIZATION	GO_LYTIC_VACUOLE_ORGANIZATION		42	0.380558	1.46744	0.0484262	0.205308	1	3629	tags=50%, list=28%, signal=69%
GO_GLUCAN_BIOSYNTHETIC_PROCESS	GO_GLUCAN_BIOSYNTHETIC_PROCESS		17	0.489499	1.46279	0.046729	0.20928	1	2988	tags=47%, list=23%, signal=61%
GO_NEGATIVE_REGULATION_OF_INTRINSIC_APOPTOTIC_SIGNALING_PATHWAY	GO_NEGATIVE_REGULATION_OF_INTRINSIC_APOPTOTIC_SIGNALING_PATHWAY		65	0.351159	1.46104	0.0260417	0.210816	1	2207	tags=31%, list=17%, signal=37%
GO_RESPONSE_TO_TOXIC_SUBSTANCE	GO_RESPONSE_TO_TOXIC_SUBSTANCE		170	0.295422	1.46082	0.0124224	0.210387	1	2836	tags=32%, list=22%, signal=41%
GO_ACID_SECRETION	GO_ACID_SECRETION		36	0.394147	1.46029	0.0422886	0.210412	1	1622	tags=33%, list=12%, signal=38%
GO_ISOMERASE_ACTIVITY	GO_ISOMERASE_ACTIVITY		111	0.313464	1.45963	0.0136986	0.210512	1	3204	tags=39%, list=25%, signal=51%
GO_REGULATION_OF_TISSUE_REMODELING	GO_REGULATION_OF_TISSUE_REMODELING		39	0.383059	1.45914	0.0440098	0.210468	1	2800	tags=38%, list=21%, signal=49%
GO_ANTIGEN_PROCESSING_AND_PRESENTATION_OF_EXOGENOUS_PEPTIDE_ANTIGEN_VIA_MHC_CLASS_I	GO_ANTIGEN_PROCESSING_AND_PRESENTATION_OF_EXOGENOUS_PEPTIDE_ANTIGEN_VIA_MHC_CLASS_I		45	0.370783	1.45906	0.0376106	0.20846	1	3062	tags=42%, list=23%, signal=55%
GO_PHOSPHOLIPASE_C_ACTIVATING_G_PROTEIN_COUPLED_RECEPTOR_SIGNALING_PATHWAY	GO_PHOSPHOLIPASE_C_ACTIVATING_G_PROTEIN_COUPLED_RECEPTOR_SIGNALING_PATHWAY		32	0.405772	1.45901	0.044843	0.207821	1	1800	tags=34%, list=14%, signal=40%
GO_REGULATION_OF_AUTOPHAGOSOME_ASSEMBLY	GO_REGULATION_OF_AUTOPHAGOSOME_ASSEMBLY		27	0.422542	1.45843	0.0426065	0.205783	1	1889	tags=33%, list=14%, signal=39%
GO_TRANSFERASE_ACTIVITY_TRANSFERRING_ALKYL_OR_ARYL_OTHER_THAN_METHYL_GROUPS	GO_TRANSFERASE_ACTIVITY_TRANSFERRING_ALKYL_OR_ARYL_OTHER_THAN_METHYL_GROUPS		42	0.38778	1.45596	0.0437956	0.208289	1	3633	tags=43%, list=28%, signal=59%
GO_CLATHRIN_VESICLE_COAT	GO_CLATHRIN_VESICLE_COAT		19	0.466803	1.45458	0.044665	0.209533	1	4232	tags=63%, list=32%, signal=93%
GO_ORGANIC_ACID_CATABOLIC_PROCESS	GO_ORGANIC_ACID_CATABOLIC_PROCESS		143	0.298099	1.45291	0.00909091	0.211101	1	2365	tags=32%, list=18%, signal=39%
GO_XENOPHAGY	GO_XENOPHAGY		67	0.343596	1.4517	0.0269608	0.212045	1	1725	tags=31%, list=13%, signal=36%
GO_POSITIVE_REGULATION_OF_INSULIN_SECRETION	GO_POSITIVE_REGULATION_OF_INSULIN_SECRETION		38	0.387758	1.45081	0.0250569	0.21186	1	1074	tags=26%, list=8%, signal=29%
GO_ORGANIC_HYDROXY_COMPOUND_CATABOLIC_PROCESS	GO_ORGANIC_HYDROXY_COMPOUND_CATABOLIC_PROCESS		44	0.382096	1.44978	0.0311751	0.212622	1	1655	tags=32%, list=13%, signal=36%
GO_MACROAUTOPHAGY	GO_MACROAUTOPHAGY		185	0.292967	1.44753	0.00302115	0.214368	1	3028	tags=37%, list=23%, signal=48%
GO_NEGATIVE_REGULATION_OF_CELLULAR_CATABOLIC_PROCESS	GO_NEGATIVE_REGULATION_OF_CELLULAR_CATABOLIC_PROCESS		112	0.313877	1.44609	0.00581395	0.215619	1	2720	tags=31%, list=21%, signal=39%
GO_ALPHA_AMINO_ACID_METABOLIC_PROCESS	GO_ALPHA_AMINO_ACID_METABOLIC_PROCESS		150	0.296427	1.44295	0.0182371	0.219105	1	3418	tags=39%, list=26%, signal=53%
GO_TRANSFERASE_ACTIVITY_TRANSFERRING_ACYL_GROUPS_OTHER_THAN_AMINO_ACYL_GROUPS	GO_TRANSFERASE_ACTIVITY_TRANSFERRING_ACYL_GROUPS_OTHER_THAN_AMINO_ACYL_GROUPS		151	0.293525	1.44164	0.0172414	0.220199	1	2467	tags=27%, list=19%, signal=33%
GO_CELLULAR_PROTEIN_COMPLEX_DISASSEMBLY	GO_CELLULAR_PROTEIN_COMPLEX_DISASSEMBLY		99	0.319253	1.44156	0.0128866	0.219624	1	3604	tags=40%, list=28%, signal=55%
GO_TELOMERE_ORGANIZATION	GO_TELOMERE_ORGANIZATION		80	0.329292	1.43997	0.0284974	0.220434	1	2401	tags=33%, list=18%, signal=40%
GO_MICROBODY_PART	GO_MICROBODY_PART		66	0.336233	1.43818	0.0249377	0.221635	1	3576	tags=44%, list=27%, signal=60%
GO_PROTEIN_TETRAMERIZATION	GO_PROTEIN_TETRAMERIZATION		97	0.31748	1.43442	0.0163043	0.225318	1	3229	tags=48%, list=25%, signal=64%
GO_LIPID_CATABOLIC_PROCESS	GO_LIPID_CATABOLIC_PROCESS		148	0.2913	1.43211	0.00561798	0.228073	1	1798	tags=25%, list=14%, signal=29%
GO_4_IRON_4_SULFUR_CLUSTER_BINDING	GO_4_IRON_4_SULFUR_CLUSTER_BINDING		38	0.385945	1.42906	0.0400943	0.23082	1	3678	tags=47%, list=28%, signal=66%
GO_VACUOLE_ORGANIZATION	GO_VACUOLE_ORGANIZATION		128	0.301832	1.42835	0	0.231025	1	3956	tags=46%, list=30%, signal=65%
GO_POLYSACCHARIDE_METABOLIC_PROCESS	GO_POLYSACCHARIDE_METABOLIC_PROCESS		54	0.354355	1.42747	0.0324826	0.230931	1	3633	tags=43%, list=28%, signal=59%
GO_INTRINSIC_APOPTOTIC_SIGNALING_PATHWAY	GO_INTRINSIC_APOPTOTIC_SIGNALING_PATHWAY		123	0.302641	1.41976	0.016	0.238957	1	2139	tags=27%, list=16%, signal=32%
GO_ORGANOPHOSPHATE_BIOSYNTHETIC_PROCESS	GO_ORGANOPHOSPHATE_BIOSYNTHETIC_PROCESS		329	0.263908	1.4163	0	0.242378	1	3593	tags=41%, list=28%, signal=55%
PDX1_A/X_FC1.2_DOWN_NAME	GS<br> follow link to MSigDB	GS DETAILS	SIZE	ES	NES	NOM p-val	FDR q-val	FWER p-val	RANK AT MAX	LEADING EDGE
GO_REGULATION_OF_STRIATED_MUSCLE_CELL_DIFFERENTIATION	GO_REGULATION_OF_STRIATED_MUSCLE_CELL_DIFFERENTIATION		57	-0.498121	-1.93893	0	0.0194183	0.538	2301	tags=39%, list=18%, signal=47%
GO_REGULATION_OF_MYOTUBE_DIFFERENTIATION	GO_REGULATION_OF_MYOTUBE_DIFFERENTIATION		37	-0.547358	-1.9049	0.00174216	0.0238094	0.696	2301	tags=38%, list=18%, signal=46%
GO_COLLAGEN_TRIMER	GO_COLLAGEN_TRIMER		41	-0.511182	-1.8699	0.00168067	0.0264609	0.844	2072	tags=49%, list=16%, signal=58%
GO_CENTRAL_NERVOUS_SYSTEM_NEURON_DEVELOPMENT	GO_CENTRAL_NERVOUS_SYSTEM_NEURON_DEVELOPMENT		42	-0.481233	-1.73956	0	0.0536908	0.998	3095	tags=48%, list=24%, signal=62%
GO_PROTEOGLYCAN_METABOLIC_PROCESS	GO_PROTEOGLYCAN_METABOLIC_PROCESS		60	-0.410538	-1.60782	0.00665557	0.103525	1	1865	tags=32%, list=14%, signal=37%
GO_NEGATIVE_REGULATION_OF_STRIATED_MUSCLE_CELL_DIFFERENTIATION	GO_NEGATIVE_REGULATION_OF_STRIATED_MUSCLE_CELL_DIFFERENTIATION		17	-0.552131	-1.58953	0.0235081	0.111984	1	736	tags=29%, list=6%, signal=31%
GO_EXTRACELLULAR_MATRIX_COMPONENT	GO_EXTRACELLULAR_MATRIX_COMPONENT	Details ...	79	-0.586453	-2.41464	0	0	0	1475	tags=47%, list=11%, signal=52%
GO_BASEMENT_MEMBRANE	GO_BASEMENT_MEMBRANE	Details ...	63	-0.602135	-2.37939	0	0	0	1475	tags=46%, list=11%, signal=52%
GO_EXTRACELLULAR_MATRIX_STRUCTURAL_CONSTITUENT	GO_EXTRACELLULAR_MATRIX_STRUCTURAL_CONSTITUENT	Details ...	44	-0.64287	-2.33792	0	0	0	1542	tags=57%, list=12%, signal=64%
GO_EXTRACELLULAR_STRUCTURE_ORGANIZATION	GO_EXTRACELLULAR_STRUCTURE_ORGANIZATION	Details ...	188	-0.474328	-2.23433	0	0.000960992	0.004	2720	tags=46%, list=21%, signal=58%
GO_RETINA_MORPHOGENESIS_IN_CAMERA_TYPE_EYE	GO_RETINA_MORPHOGENESIS_IN_CAMERA_TYPE_EYE	Details ...	28	-0.658467	-2.20292	0	0.00153014	0.008	2580	tags=61%, list=20%, signal=76%
GO_PROTEINACEOUS_EXTRACELLULAR_MATRIX	GO_PROTEINACEOUS_EXTRACELLULAR_MATRIX	Details ...	202	-0.462155	-2.18369	0	0.00191641	0.012	1621	tags=39%, list=12%, signal=43%
GO_REGULATION_OF_CARDIAC_MUSCLE_CELL_PROLIFERATION	GO_REGULATION_OF_CARDIAC_MUSCLE_CELL_PROLIFERATION	Details ...	25	-0.667728	-2.17923	0	0.0017775	0.013	2653	tags=64%, list=20%, signal=80%
GO_EXTRACELLULAR_MATRIX	GO_EXTRACELLULAR_MATRIX	Details ...	240	-0.448314	-2.17513	0	0.00155531	0.013	1621	tags=36%, list=12%, signal=41%
GO_REGULATION_OF_HEART_GROWTH	GO_REGULATION_OF_HEART_GROWTH	Details ...	32	-0.634404	-2.13495	0	0.00361249	0.034	2653	tags=59%, list=20%, signal=74%
GO_REGULATION_OF_MUSCLE_TISSUE_DEVELOPMENT	GO_REGULATION_OF_MUSCLE_TISSUE_DEVELOPMENT	Details ...	73	-0.517937	-2.13117	0	0.00354124	0.037	2653	tags=45%, list=20%, signal=56%
GO_GROWTH_FACTOR_BINDING	GO_GROWTH_FACTOR_BINDING	Details ...	88	-0.502328	-2.10353	0	0.00539653	0.061	2859	tags=43%, list=22%, signal=55%
GO_MUSCLE_ORGAN_MORPHOGENESIS	GO_MUSCLE_ORGAN_MORPHOGENESIS	Details ...	39	-0.588429	-2.08654	0	0.00606948	0.074	2680	tags=54%, list=21%, signal=68%
GO_CARDIAC_VENTRICLE_MORPHOGENESIS	GO_CARDIAC_VENTRICLE_MORPHOGENESIS	Details ...	36	-0.591481	-2.07477	0	0.00738241	0.096	2680	tags=53%, list=21%, signal=66%
GO_REGULATION_OF_SYNAPSE_ASSEMBLY	GO_REGULATION_OF_SYNAPSE_ASSEMBLY	Details ...	44	-0.556646	-2.06136	0	0.00911564	0.122	2663	tags=48%, list=20%, signal=60%
GO_COLLAGEN_FIBRIL_ORGANIZATION	GO_COLLAGEN_FIBRIL_ORGANIZATION	Details ...	22	-0.664564	-2.04721	0	0.0110642	0.158	1453	tags=45%, list=11%, signal=51%
GO_MUSCLE_ORGAN_DEVELOPMENT	GO_MUSCLE_ORGAN_DEVELOPMENT	Details ...	166	-0.443444	-2.04286	0	0.011097	0.167	2691	tags=39%, list=21%, signal=49%
GO_MUSCLE_STRUCTURE_DEVELOPMENT	GO_MUSCLE_STRUCTURE_DEVELOPMENT	Details ...	268	-0.416068	-2.03581	0	0.0111223	0.175	2839	tags=39%, list=22%, signal=49%
GO_CILIUM_MOVEMENT	GO_CILIUM_MOVEMENT	Details ...	19	-0.680317	-2.02002	0.00178253	0.0129557	0.211	3371	tags=79%, list=26%, signal=106%
GO_POSITIVE_REGULATION_OF_CARDIAC_MUSCLE_CELL_PROLIFERATION	GO_POSITIVE_REGULATION_OF_CARDIAC_MUSCLE_CELL_PROLIFERATION	Details ...	16	-0.701319	-2.01726	0	0.0127263	0.218	2593	tags=75%, list=20%, signal=93%
GO_DENDRITE_DEVELOPMENT	GO_DENDRITE_DEVELOPMENT	Details ...	58	-0.52105	-2.01683	0	0.0121854	0.22	3222	tags=53%, list=25%, signal=71%
GO_REGULATION_OF_SYNAPSE_ORGANIZATION	GO_REGULATION_OF_SYNAPSE_ORGANIZATION		69	-0.492963	-2.00535	0	0.0141152	0.262	2663	tags=45%, list=20%, signal=56%
GO_REGULATION_OF_MUSCLE_CELL_DIFFERENTIATION	GO_REGULATION_OF_MUSCLE_CELL_DIFFERENTIATION		104	-0.46349	-1.99734	0	0.0151721	0.293	2640	tags=37%, list=20%, signal=45%
GO_SYNAPSE_ORGANIZATION	GO_SYNAPSE_ORGANIZATION		92	-0.472647	-1.99653	0	0.0145955	0.295	2381	tags=42%, list=18%, signal=51%
GO_ACETYLGALACTOSAMINYLTRANSFERASE_ACTIVITY	GO_ACETYLGALACTOSAMINYLTRANSFERASE_ACTIVITY		24	-0.636191	-1.98976	0	0.0155044	0.32	2216	tags=46%, list=17%, signal=55%
GO_REGULATION_OF_CARDIAC_MUSCLE_TISSUE_DEVELOPMENT	GO_REGULATION_OF_CARDIAC_MUSCLE_TISSUE_DEVELOPMENT		34	-0.576832	-1.98533	0.00166113	0.0156927	0.333	2653	tags=53%, list=20%, signal=66%
GO_MULTICELLULAR_ORGANISMAL_RESPONSE_TO_STRESS	GO_MULTICELLULAR_ORGANISMAL_RESPONSE_TO_STRESS		31	-0.580733	-1.97351	0	0.0180077	0.381	2290	tags=48%, list=18%, signal=59%
GO_NEURON_MIGRATION	GO_NEURON_MIGRATION		69	-0.487946	-1.97247	0	0.0175886	0.385	1487	tags=36%, list=11%, signal=41%
GO_STEROID_HORMONE_RECEPTOR_ACTIVITY	GO_STEROID_HORMONE_RECEPTOR_ACTIVITY		37	-0.5563	-1.97124	0	0.017236	0.389	2640	tags=57%, list=20%, signal=71%
GO_SENSORY_ORGAN_MORPHOGENESIS	GO_SENSORY_ORGAN_MORPHOGENESIS		153	-0.431601	-1.97108	0	0.0167079	0.39	2642	tags=38%, list=20%, signal=47%
GO_INTRASPECIES_INTERACTION_BETWEEN_ORGANISMS	GO_INTRASPECIES_INTERACTION_BETWEEN_ORGANISMS		28	-0.590998	-1.96499	0	0.0179723	0.423	538	tags=32%, list=4%, signal=33%
GO_COCHLEA_DEVELOPMENT	GO_COCHLEA_DEVELOPMENT		24	-0.6258	-1.96411	0	0.0175174	0.426	1640	tags=42%, list=13%, signal=48%
GO_FIBRONECTIN_BINDING	GO_FIBRONECTIN_BINDING		18	-0.674513	-1.96272	0	0.0172976	0.429	2205	tags=56%, list=17%, signal=67%
GO_SEMAPHORIN_PLEXIN_SIGNALING_PATHWAY	GO_SEMAPHORIN_PLEXIN_SIGNALING_PATHWAY		27	-0.601206	-1.96186	0	0.0170051	0.433	1705	tags=48%, list=13%, signal=55%
GO_POSITIVE_REGULATION_OF_SMOOTH_MUSCLE_CELL_MIGRATION	GO_POSITIVE_REGULATION_OF_SMOOTH_MUSCLE_CELL_MIGRATION		20	-0.646435	-1.95705	0.00170068	0.0174967	0.452	1984	tags=50%, list=15%, signal=59%
GO_POSITIVE_REGULATION_OF_HEART_GROWTH	GO_POSITIVE_REGULATION_OF_HEART_GROWTH		21	-0.645679	-1.95134	0.00175747	0.0182557	0.477	2593	tags=67%, list=20%, signal=83%
GO_NERVE_DEVELOPMENT	GO_NERVE_DEVELOPMENT		40	-0.531852	-1.94434	0	0.0192183	0.513	2458	tags=43%, list=19%, signal=52%
GO_POSITIVE_REGULATION_OF_VASCULATURE_DEVELOPMENT	GO_POSITIVE_REGULATION_OF_VASCULATURE_DEVELOPMENT		87	-0.460627	-1.94371	0	0.0188536	0.517	1953	tags=38%, list=15%, signal=44%
GO_MUSCLE_CELL_DIFFERENTIATION	GO_MUSCLE_CELL_DIFFERENTIATION		148	-0.427517	-1.93882	0	0.0189454	0.539	2839	tags=39%, list=22%, signal=49%
GO_POSITIVE_REGULATION_OF_ORGAN_GROWTH	GO_POSITIVE_REGULATION_OF_ORGAN_GROWTH		26	-0.598637	-1.92986	0	0.0205783	0.58	2593	tags=58%, list=20%, signal=72%
GO_CARDIAC_MUSCLE_TISSUE_MORPHOGENESIS	GO_CARDIAC_MUSCLE_TISSUE_MORPHOGENESIS		32	-0.569469	-1.92963	0	0.0201702	0.581	2680	tags=50%, list=21%, signal=63%
GO_T_CELL_ACTIVATION_INVOLVED_IN_IMMUNE_RESPONSE	GO_T_CELL_ACTIVATION_INVOLVED_IN_IMMUNE_RESPONSE		27	-0.586628	-1.92747	0	0.0204462	0.597	1469	tags=33%, list=11%, signal=37%
GO_T_CELL_DIFFERENTIATION_INVOLVED_IN_IMMUNE_RESPONSE	GO_T_CELL_DIFFERENTIATION_INVOLVED_IN_IMMUNE_RESPONSE		18	-0.662676	-1.92646	0	0.0201698	0.601	1417	tags=39%, list=11%, signal=44%
GO_ARTERY_MORPHOGENESIS	GO_ARTERY_MORPHOGENESIS		35	-0.548802	-1.92417	0	0.0202133	0.609	3169	tags=57%, list=24%, signal=75%
GO_CELL_FATE_DETERMINATION	GO_CELL_FATE_DETERMINATION		18	-0.653417	-1.92352	0	0.0199141	0.611	3169	tags=61%, list=24%, signal=81%
GO_POSITIVE_REGULATION_OF_MUSCLE_TISSUE_DEVELOPMENT	GO_POSITIVE_REGULATION_OF_MUSCLE_TISSUE_DEVELOPMENT		38	-0.544722	-1.92221	0	0.0198564	0.616	2593	tags=53%, list=20%, signal=65%
GO_REGULATION_OF_ORGAN_GROWTH	GO_REGULATION_OF_ORGAN_GROWTH		52	-0.50775	-1.91577	0	0.0211492	0.643	2680	tags=46%, list=21%, signal=58%
GO_REGULATION_OF_SMOOTH_MUSCLE_CELL_MIGRATION	GO_REGULATION_OF_SMOOTH_MUSCLE_CELL_MIGRATION		38	-0.539185	-1.912	0	0.0218465	0.658	1984	tags=45%, list=15%, signal=53%
GO_NEURON_PROJECTION_MORPHOGENESIS	GO_NEURON_PROJECTION_MORPHOGENESIS		270	-0.394889	-1.90376	0	0.0237174	0.705	2967	tags=40%, list=23%, signal=51%
GO_VASCULATURE_DEVELOPMENT	GO_VASCULATURE_DEVELOPMENT		321	-0.378559	-1.89441	0	0.0260534	0.756	2680	tags=35%, list=21%, signal=43%
GO_INNER_EAR_MORPHOGENESIS	GO_INNER_EAR_MORPHOGENESIS		60	-0.480618	-1.89342	0	0.0257545	0.758	2465	tags=40%, list=19%, signal=49%
GO_EPIDERMIS_MORPHOGENESIS	GO_EPIDERMIS_MORPHOGENESIS		22	-0.610821	-1.89165	0.0017452	0.0257198	0.76	1346	tags=45%, list=10%, signal=51%
GO_CARDIOCYTE_DIFFERENTIATION	GO_CARDIOCYTE_DIFFERENTIATION		60	-0.477657	-1.88956	0	0.0260064	0.767	2561	tags=42%, list=20%, signal=52%
GO_HEPARIN_BINDING	GO_HEPARIN_BINDING		82	-0.453892	-1.88651	0	0.0263363	0.782	2023	tags=37%, list=16%, signal=43%
GO_COLUMNAR_CUBOIDAL_EPITHELIAL_CELL_DIFFERENTIATION	GO_COLUMNAR_CUBOIDAL_EPITHELIAL_CELL_DIFFERENTIATION		75	-0.455314	-1.88438	0	0.0266188	0.789	3082	tags=48%, list=24%, signal=62%
GO_CELL_MORPHOGENESIS_INVOLVED_IN_NEURON_DIFFERENTIATION	GO_CELL_MORPHOGENESIS_INVOLVED_IN_NEURON_DIFFERENTIATION		244	-0.391473	-1.8829	0	0.0267259	0.795	2526	tags=36%, list=19%, signal=44%
GO_EYE_MORPHOGENESIS	GO_EYE_MORPHOGENESIS		88	-0.450568	-1.88092	0	0.0269763	0.801	2642	tags=39%, list=20%, signal=48%
GO_REGULATION_OF_B_CELL_PROLIFERATION	GO_REGULATION_OF_B_CELL_PROLIFERATION		32	-0.555985	-1.88022	0.0017331	0.0267799	0.804	2877	tags=47%, list=22%, signal=60%
GO_POSITIVE_REGULATION_OF_CARDIAC_MUSCLE_TISSUE_DEVELOPMENT	GO_POSITIVE_REGULATION_OF_CARDIAC_MUSCLE_TISSUE_DEVELOPMENT		21	-0.608253	-1.87978	0.005291	0.0264622	0.805	2593	tags=62%, list=20%, signal=77%
GO_EYE_PHOTORECEPTOR_CELL_DIFFERENTIATION	GO_EYE_PHOTORECEPTOR_CELL_DIFFERENTIATION		21	-0.605813	-1.87812	0.0018018	0.0264999	0.811	3605	tags=62%, list=28%, signal=85%
GO_RESPONSE_TO_GONADOTROPIN	GO_RESPONSE_TO_GONADOTROPIN		22	-0.60915	-1.87775	0.00355872	0.0262106	0.813	1618	tags=36%, list=12%, signal=41%
GO_BLOOD_VESSEL_MORPHOGENESIS	GO_BLOOD_VESSEL_MORPHOGENESIS		245	-0.385871	-1.87707	0	0.0260679	0.82	2680	tags=37%, list=21%, signal=45%
GO_NEURON_PROJECTION_DEVELOPMENT	GO_NEURON_PROJECTION_DEVELOPMENT		367	-0.372411	-1.87595	0	0.0260504	0.825	2967	tags=38%, list=23%, signal=47%
GO_SECRETORY_GRANULE_LUMEN	GO_SECRETORY_GRANULE_LUMEN		44	-0.500415	-1.8752	0.00340715	0.0258708	0.827	2734	tags=48%, list=21%, signal=60%
GO_POSITIVE_REGULATION_OF_SYNAPSE_ASSEMBLY	GO_POSITIVE_REGULATION_OF_SYNAPSE_ASSEMBLY		33	-0.53798	-1.87519	0.00168919	0.0254937	0.827	2663	tags=45%, list=20%, signal=57%
GO_SPROUTING_ANGIOGENESIS	GO_SPROUTING_ANGIOGENESIS		31	-0.561656	-1.87469	0.00173611	0.0252996	0.829	3005	tags=58%, list=23%, signal=75%
GO_CELL_MORPHOGENESIS_INVOLVED_IN_DIFFERENTIATION	GO_CELL_MORPHOGENESIS_INVOLVED_IN_DIFFERENTIATION		352	-0.369159	-1.86464	0	0.0277616	0.872	2526	tags=34%, list=19%, signal=41%
GO_RETINA_DEVELOPMENT_IN_CAMERA_TYPE_EYE	GO_RETINA_DEVELOPMENT_IN_CAMERA_TYPE_EYE		78	-0.453387	-1.86054	0	0.0290241	0.885	2580	tags=36%, list=20%, signal=44%
GO_CELL_CHEMOTAXIS	GO_CELL_CHEMOTAXIS		91	-0.443613	-1.85746	0	0.0296825	0.891	2867	tags=44%, list=22%, signal=56%
GO_AORTA_MORPHOGENESIS	GO_AORTA_MORPHOGENESIS		15	-0.656966	-1.85648	0.00188324	0.0294969	0.893	2253	tags=53%, list=17%, signal=64%
GO_GLYCOSAMINOGLYCAN_BINDING	GO_GLYCOSAMINOGLYCAN_BINDING		110	-0.427507	-1.85367	0	0.0303267	0.907	2023	tags=36%, list=16%, signal=43%
GO_CARDIAC_MUSCLE_CELL_DIFFERENTIATION	GO_CARDIAC_MUSCLE_CELL_DIFFERENTIATION		44	-0.500084	-1.8507	0	0.0308257	0.91	2561	tags=45%, list=20%, signal=56%
GO_CELL_PART_MORPHOGENESIS	GO_CELL_PART_MORPHOGENESIS		439	-0.359578	-1.84965	0	0.0307851	0.916	2967	tags=36%, list=23%, signal=45%
GO_EPITHELIAL_CELL_DIFFERENTIATION_INVOLVED_IN_KIDNEY_DEVELOPMENT	GO_EPITHELIAL_CELL_DIFFERENTIATION_INVOLVED_IN_KIDNEY_DEVELOPMENT		17	-0.63665	-1.84855	0.00183486	0.0307958	0.918	2680	tags=41%, list=21%, signal=52%
GO_CELL_FATE_SPECIFICATION	GO_CELL_FATE_SPECIFICATION		41	-0.51595	-1.84839	0.00344828	0.0305075	0.92	1825	tags=41%, list=14%, signal=48%
GO_ENDODERMAL_CELL_DIFFERENTIATION	GO_ENDODERMAL_CELL_DIFFERENTIATION		27	-0.557847	-1.84746	0	0.0304128	0.924	4073	tags=70%, list=31%, signal=102%
GO_MODULATION_OF_EXCITATORY_POSTSYNAPTIC_POTENTIAL	GO_MODULATION_OF_EXCITATORY_POSTSYNAPTIC_POTENTIAL		19	-0.608427	-1.84712	0.00353982	0.0301007	0.925	1370	tags=37%, list=10%, signal=41%
GO_REGULATION_OF_CHEMOTAXIS	GO_REGULATION_OF_CHEMOTAXIS		114	-0.425138	-1.84651	0	0.0299409	0.925	2278	tags=37%, list=17%, signal=44%
GO_AXONEME_ASSEMBLY	GO_AXONEME_ASSEMBLY		25	-0.572547	-1.84597	0	0.0297733	0.929	3545	tags=64%, list=27%, signal=88%
GO_PROTEIN_COMPLEX_INVOLVED_IN_CELL_ADHESION	GO_PROTEIN_COMPLEX_INVOLVED_IN_CELL_ADHESION		22	-0.592093	-1.84566	0.0017762	0.0295506	0.931	3108	tags=55%, list=24%, signal=71%
GO_MICROTUBULE_BUNDLE_FORMATION	GO_MICROTUBULE_BUNDLE_FORMATION		44	-0.5081	-1.84565	0	0.029206	0.932	3618	tags=57%, list=28%, signal=78%
GO_NEGATIVE_REGULATION_OF_CHEMOTAXIS	GO_NEGATIVE_REGULATION_OF_CHEMOTAXIS		33	-0.535141	-1.84541	0	0.0289719	0.935	2086	tags=39%, list=16%, signal=47%
GO_NEGATIVE_REGULATION_OF_CARTILAGE_DEVELOPMENT	GO_NEGATIVE_REGULATION_OF_CARTILAGE_DEVELOPMENT		16	-0.654034	-1.84116	0.00524476	0.030166	0.943	2901	tags=63%, list=22%, signal=80%
GO_ENDODERM_FORMATION	GO_ENDODERM_FORMATION		33	-0.529485	-1.83935	0.00507614	0.0303721	0.944	4073	tags=70%, list=31%, signal=101%
GO_ANGIOGENESIS	GO_ANGIOGENESIS		194	-0.393674	-1.83898	0	0.0301775	0.945	2680	tags=38%, list=21%, signal=47%
GO_TISSUE_MORPHOGENESIS	GO_TISSUE_MORPHOGENESIS		374	-0.362777	-1.83645	0	0.0305778	0.95	2680	tags=33%, list=21%, signal=41%
GO_DETECTION_OF_MECHANICAL_STIMULUS	GO_DETECTION_OF_MECHANICAL_STIMULUS		18	-0.614354	-1.83469	0.00537634	0.0307398	0.956	3082	tags=61%, list=24%, signal=80%
GO_GROWTH_FACTOR_ACTIVITY	GO_GROWTH_FACTOR_ACTIVITY		80	-0.4445	-1.82729	0	0.0331962	0.968	3216	tags=49%, list=25%, signal=64%
GO_MEMORY	GO_MEMORY		60	-0.458726	-1.82333	0.00344828	0.0340753	0.969	1783	tags=32%, list=14%, signal=37%
GO_BODY_MORPHOGENESIS	GO_BODY_MORPHOGENESIS		39	-0.511262	-1.82136	0.00163399	0.0344983	0.971	3023	tags=51%, list=23%, signal=67%
GO_TAXIS	GO_TAXIS		278	-0.369193	-1.82073	0	0.0343751	0.971	2086	tags=32%, list=16%, signal=37%
GO_SYNAPSE_ASSEMBLY	GO_SYNAPSE_ASSEMBLY		44	-0.491005	-1.82072	0	0.0340094	0.971	2577	tags=48%, list=20%, signal=59%
GO_INTEGRIN_BINDING	GO_INTEGRIN_BINDING		66	-0.454679	-1.82006	0.00164204	0.0338842	0.971	1475	tags=30%, list=11%, signal=34%
GO_REGULATION_OF_ENDOCRINE_PROCESS	GO_REGULATION_OF_ENDOCRINE_PROCESS		28	-0.557093	-1.81858	0.00346021	0.0341824	0.972	3036	tags=50%, list=23%, signal=65%
GO_NEURON_DEVELOPMENT	GO_NEURON_DEVELOPMENT		445	-0.349211	-1.81256	0	0.0358508	0.977	2967	tags=36%, list=23%, signal=44%
GO_CRANIAL_NERVE_MORPHOGENESIS	GO_CRANIAL_NERVE_MORPHOGENESIS		15	-0.63257	-1.81107	0.00545455	0.0360235	0.977	1886	tags=47%, list=14%, signal=54%
GO_CAMERA_TYPE_EYE_MORPHOGENESIS	GO_CAMERA_TYPE_EYE_MORPHOGENESIS		70	-0.449232	-1.81012	0	0.0360077	0.978	2580	tags=39%, list=20%, signal=48%
GO_MESENCHYME_DEVELOPMENT	GO_MESENCHYME_DEVELOPMENT		125	-0.40723	-1.80788	0	0.0366262	0.978	1984	tags=31%, list=15%, signal=36%
GO_POSITIVE_REGULATION_OF_NERVOUS_SYSTEM_DEVELOPMENT	GO_POSITIVE_REGULATION_OF_NERVOUS_SYSTEM_DEVELOPMENT		294	-0.368491	-1.80788	0	0.0362636	0.978	3095	tags=37%, list=24%, signal=48%
GO_DENDRITE_MORPHOGENESIS	GO_DENDRITE_MORPHOGENESIS		30	-0.53705	-1.80617	0.00347222	0.0365859	0.982	2385	tags=53%, list=18%, signal=65%
GO_POSTSYNAPSE	GO_POSTSYNAPSE		235	-0.375352	-1.80449	0	0.0368628	0.983	2381	tags=29%, list=18%, signal=35%
GO_SENSORY_ORGAN_DEVELOPMENT	GO_SENSORY_ORGAN_DEVELOPMENT		304	-0.365492	-1.80396	0	0.0367113	0.984	2757	tags=33%, list=21%, signal=41%
[truncated: 414 more rows]

## Sheet: PDX1_3505
PDX1_3505_A/X_UP_NAME	GS<br> follow link to MSigDB	GS DETAILS	SIZE	ES	NES	NOM p-val	FDR q-val	FWER p-val	RANK AT MAX	LEADING EDGE
[truncated: 454 more rows]

## Sheet: PDX2_2360
PDX2_2360_A/X_UP_NAME	GS<br> follow link to MSigDB	GS DETAILS	SIZE	ES	NES	NOM p-val	FDR q-val	FWER p-val	RANK AT MAX	LEADING EDGE
[truncated: 16 more rows]
