# Supplementary material for: Transcriptional profiles of different states of cancer stem cells in triple-negative breast cancer
Source: Mol Cancer. 2018 Feb 23;17:65. doi: 10.1186/s12943-018-0809-x (PMC5824475; doi:10.1186/s12943-018-0809-x)
Supplement: Supplementary file 4 — Table S4. The KEGG pathway and GO analysis of 513 DEGs. (XLS 35 kb) [file 12943_2018_809_MOESM4_ESM.xls]

## Sheet: 32 upregulated genesGO-BP
The KEGG pathway analysis of 513 DEGs
Category	Term	Count	%	PValue	Genes	List Total	Pop Hits	Pop Total	Fold Enrichment	Bonferroni	Benjamini	FDR
KEGG_PATHWAY	hsa05322:Systemic lupus erythematosus	13	2.74262	0.000310772	HIST1H2BC, HIST1H2BH, C1R, HIST1H2BO, HIST1H4A, HIST1H2BJ, HIST1H2AI, HIST1H2AK, HIST3H2A, H2AFX, HIST1H2AM, HIST1H2AL, HIST1H4H	192	134	6910	3.49153	0.0675452	0.0675452	0.396299
KEGG_PATHWAY	hsa05205:Proteoglycans in cancer	16	3.37553	0.000398499	FZD9, EGFR, FZD8, WNT5B, TLR2, MAPK11, ITPR1, TGFB1, FZD7, PLCE1, CBLB, MAPK13, TIAM1, PTCH1, THBS1, PIK3R1	192	200	6910	2.87917	0.0857765	0.0438497	0.507907
KEGG_PATHWAY	hsa05034:Alcoholism	14	2.95359	0.00119143	HIST1H2BC, HIST1H2BH, HIST1H2BO, HIST1H4A, HIST1H2BJ, HIST1H2AI, HIST1H2AK, HIST3H2A, H2AFX, CALML5, HIST1H2AM, HIST1H2AL, HIST1H4H, SHC4	192	177	6910	2.84663	0.235269	0.0855298	1.51147
KEGG_PATHWAY	hsa04550:Signaling pathways regulating pluripotency of stem cells	12	2.53165	0.0016378	FZD9, FGFR2, FZD8, BMP2, WNT5B, ID2, MAPK13, OTX1, MAPK11, FZD7, KLF4, PIK3R1	192	140	6910	3.08482	0.308441	0.0880787	2.0723
KEGG_PATHWAY	hsa04115:p53 signaling pathway	8	1.68776	0.00236364	CCNB1, CCNE1, RRM2, BAX, SERPINE1, SFN, THBS1, GTSE1	192	67	6910	4.29726	0.412835	0.101016	2.97798
KEGG_PATHWAY	hsa05146:Amoebiasis	10	2.1097	0.00254096	LAMA2, IL1R2, GNA15, IL1R1, IL6, TLR2, COL1A1, TGFB1, PIK3R1, COL5A1	192	106	6910	3.39524	0.435855	0.0909973	3.19806
KEGG_PATHWAY	hsa05217:Basal cell carcinoma	7	1.47679	0.00387662	FZD9, FZD8, BMP2, WNT5B, PTCH1, GLI3, FZD7	192	55	6910	4.58049	0.582694	0.117369	4.84107
KEGG_PATHWAY	hsa05230:Central carbon metabolism in cancer	7	1.47679	0.00817345	FGFR2, EGFR, NTRK3, PGAM2, KIT, SLC7A5, PIK3R1	192	64	6910	3.93636	0.842225	0.20612	9.95389
KEGG_PATHWAY	hsa05166:HTLV-I infection	15	3.16456	0.0111702	FZD9, IL1R2, FZD8, IL1R1, IL6, KAT2B, WNT5B, HLA-B, TGFB1, FZD7, MSX2, CDKN2C, BAX, NFATC2, PIK3R1	192	256	6910	2.10876	0.920136	0.24484	13.3685
KEGG_PATHWAY	hsa04917:Prolactin signaling pathway	7	1.47679	0.0133287	PRLR, SOCS3, MAPK13, ELF5, MAPK11, PIK3R1, SHC4	192	71	6910	3.54827	0.951156	0.260596	15.7536
KEGG_PATHWAY	hsa04722:Neurotrophin signaling pathway	9	1.89873	0.0177357	NTRK3, PRDM4, MAPK13, BAX, MAPK11, CALML5, PIK3R1, SHC4, MATK	192	120	6910	2.69922	0.982161	0.30652	20.4365
KEGG_PATHWAY	hsa05142:Chagas disease (American trypanosomiasis)	8	1.68776	0.0246672	GNA15, IL6, MAPK13, SERPINE1, TLR2, MAPK11, TGFB1, PIK3R1	192	104	6910	2.76843	0.996374	0.373941	27.3187
KEGG_PATHWAY	hsa04145:Phagosome	10	2.1097	0.0255807	ATP6V0E2, TUBB2B, ATP6V1E2, TAP1, TLR2, C1R, HLA-B, CLEC7A, THBS1, TUBB3	192	153	6910	2.35226	0.997064	0.361417	28.1836
KEGG_PATHWAY	hsa04015:Rap1 signaling pathway	12	2.53165	0.0302891	FGFR2, EGFR, PLCE1, TIAM1, MAPK13, EFNA1, EFNA5, MAPK11, KIT, CALML5, THBS1, PIK3R1	192	210	6910	2.05655	0.999013	0.39001	32.4929
KEGG_PATHWAY	hsa05200:Pathways in cancer	18	3.79747	0.0436221	EGFR, FGFR2, FZD9, FZD8, IL6, BMP2, WNT5B, KIT, GLI3, TGFB1, FZD7, DAPK1, LAMA2, CCNE1, CBLB, BAX, PTCH1, PIK3R1	192	393	6910	1.64838	0.999956	0.487796	43.4368
KEGG_PATHWAY	hsa05144:Malaria	5	1.05485	0.0456327	IL6, LRP1, TLR2, THBS1, TGFB1	192	49	6910	3.67241	0.999973	0.481499	44.9373
The GO analysis of 38 upregulated DEGs
Category	Term	Count	%	PValue	Genes	List Total	Pop Hits	Pop Total	Fold Enrichment	Bonferroni	Benjamini	FDR
GOTERM_BP_FAT	GO:0018208~peptidyl-proline modification	3	0.0712928	0.00382511	P4HA2, PPIL3, FKBP2	28	57	16651	31.2989	0.960623	0.960623	5.75213
The GO analysis of 52 downregulated DEGs
Category	Term	Count	%	PValue	Genes	List Total	Pop Hits	Pop Total	Fold Enrichment	Bonferroni	Benjamini	FDR
GOTERM_BP_FAT	GO:0045595~regulation of cell differentiation	14	0.2024	6.6422e-05	PHLDB1, JDP2, PLXNB1, EFEMP1, PROX1, AQP3, ISG15, BHLHA15, TIAM1, RFX3, PTCH1, EHD1, CYB5D2, NR2F1	42	1579	16651	3.51509	0.089164	0.089164	0.109442
GOTERM_BP_FAT	GO:0051094~positive regulation of developmental process	10	0.144571	0.00129715	PHLDB1, ISG15, TIAM1, CLSTN3, PLXNB1, RFX3, PTCH1, CYB5D2, EHD1, PROX1	42	1114	16651	3.55882	0.838778	0.598475	2.11704
GOTERM_BP_FAT	GO:2000026~regulation of multicellular organismal development	12	0.173486	0.00273298	PHLDB1, ISG15, TIAM1, CLSTN3, PLXNB1, EFEMP1, RFX3, PTCH1, CYB5D2, PROX1, AQP3, NR2F1	42	1754	16651	2.71233	0.978674	0.722688	4.41131
GOTERM_BP_FAT	GO:0045597~positive regulation of cell differentiation	8	0.115657	0.00497973	ISG15, TIAM1, PLXNB1, RFX3, PTCH1, CYB5D2, EHD1, PROX1	42	872	16651	3.63718	0.999105	0.827049	7.90019
*Analyzed by DAVID 6.8
